# Supplementary material for: RIF1 promotes replication fork protection and efficient restart to maintain genome stability
Source: Nat Commun. 2019 Jul 23;10:3287. doi: 10.1038/s41467-019-11246-1 (PMC6650494; doi:10.1038/s41467-019-11246-1)
Supplement: Supplementary file 4 — Supplementary Data 1 [file 41467_2019_11246_MOESM4_ESM.xlsx]

## Sheet: merged_exp1_exp2_20180601
accs_group	gene_names__either	protein_names__either	e1_ratio_h_l_normalized	e1_log_ratio_h_l_normalized	e2_ratio_h_l_normalized	e2_LOG_ratio_h_l_normalized_jd	e1_log_ratio_h_l_normalized	e2_LOG_ratio_h_l_normalized_jd	JD	ave	e1_protein_ids	e1_majority_protein_ids	e1_peptide_counts_all	e1_peptide_counts_razor_unique	e1_peptide_counts_unique	e1_protein_names	e1_gene_names	e1_fasta_headers	e1_number_of_proteins	e1_peptides	e1_razor_unique_peptides	e1_unique_peptides	e1_q_value	e1_ratio_h_l	e1_ratio_h_l_normalized	e1_log_ratio_h_l_normalized	e1_ratio_h_l_variability_perc	e1_ratio_h_l_count	e1_id	e2_protein_ids	e2_majority_protein_ids	e2_peptide_counts_all	e2_peptide_counts_razor_unique	e2_peptide_counts_unique	e2_protein_names	e2_gene_names	e2_fasta_headers	e2_number_of_proteins	e2_peptides	e2_razor_unique_peptides	e2_unique_peptides	e2_sequence_coverage_perc	e2_unique_razor_sequence_coverage_perc	e2_unique_sequence_coverage_perc	e2_mol_weight_kda	e2_sequence_length	e2_sequence_lengths	e2_q_value	e2_score
P28474	Adh5	Alcohol dehydrogenase class-3	1.21	0.275		#NUM!	0.275	#NUM!	Y	#NUM!	P28474	P28474	1	1	1	Alcohol dehydrogenase class-3	Adh5	sp|P28474|ADHX_MOUSE Alcohol dehydrogenase class-3 OS=Mus musculus GN=Adh5 PE=1 SV=3	1	1	1	1	0.0065876	2.06	1.21	0.275	NaN	1	185
Q9D084	Apitd1	Centromere protein S	1.396	0.482		#NUM!	0.482	#NUM!	Y	#NUM!	Q9D084	Q9D084	1	1	1	Centromere protein S	Apitd1	sp|Q9D084|CENPS_MOUSE Centromere protein S OS=Mus musculus GN=Apitd1 PE=2 SV=1	1	1	1	1	0.0015773	2.378	1.396	0.482	NaN	1	669
O35451	Atf6b	Cyclic AMP-dependent transcription factor ATF-6 beta;Processed cyclic AMP-dependent transcription factor ATF-6 beta	5.443	2.444		#NUM!	2.444	#NUM!	Y	#NUM!	O35451	O35451	1	1	1	Cyclic AMP-dependent transcription factor ATF-6 beta;Processed cyclic AMP-dependent transcription factor ATF-6 beta	Atf6b	sp|O35451|ATF6B_MOUSE Cyclic AMP-dependent transcription factor ATF-6 beta OS=Mus musculus GN=Atf6b PE=2 SV=1	1	1	1	1	0.0015552	9.267	5.443	2.444	NaN	1	69
Q9CPX6	Atg3	Ubiquitin-like-conjugating enzyme ATG3	1.52	0.604		#NUM!	0.604	#NUM!	Y	#NUM!	Q9CPX6	Q9CPX6	1	1	1	Ubiquitin-like-conjugating enzyme ATG3	Atg3	sp|Q9CPX6|ATG3_MOUSE Ubiquitin-like-conjugating enzyme ATG3 OS=Mus musculus GN=Atg3 PE=1 SV=1	1	1	1	1	0.0015798	2.588	1.52	0.604	NaN	1	617
P57746	Atp6v1d	V-type proton ATPase subunit D	0.569	-0.815		#NUM!	-0.815	#NUM!	Y	#NUM!	P57746	P57746	1	1	1	V-type proton ATPase subunit D	Atp6v1d	sp|P57746|VATD_MOUSE V-type proton ATPase subunit D OS=Mus musculus GN=Atp6v1d PE=1 SV=1	1	1	1	1	0.0066138	0.968	0.569	-0.815	NaN	1	254
P47757	Capzb	F-actin-capping protein subunit beta	0.768	-0.381		#NUM!	-0.381	#NUM!	Y	#NUM!	P47757	P47757	2	2	2	F-actin-capping protein subunit beta	Capzb	sp|P47757|CAPZB_MOUSE F-actin-capping protein subunit beta OS=Mus musculus GN=Capzb PE=1 SV=3	1	2	2	2	0	1.347	0.768	-0.381	24.165	4	221
Q8C3Q9	Casp9	Caspase-9;Caspase-9 subunit p35;Caspase-9 subunit p10	0.425	-1.233		#NUM!	-1.233	#NUM!	Y	#NUM!	Q8C3Q9	Q8C3Q9	1	1	1	Caspase-9;Caspase-9 subunit p35;Caspase-9 subunit p10	Casp9	sp|Q8C3Q9|CASP9_MOUSE Caspase-9 OS=Mus musculus GN=Casp9 PE=1 SV=1	1	1	1	1	1	0.724	0.425	-1.233	NaN	1	531
Q5U465	Ccdc125	Coiled-coil domain-containing protein 125	0.328	-1.607		#NUM!	-1.607	#NUM!	Y	#NUM!	Q5U465	Q5U465	1	1	1	Coiled-coil domain-containing protein 125	Ccdc125	sp|Q5U465|CC125_MOUSE Coiled-coil domain-containing protein 125 OS=Mus musculus GN=Ccdc125 PE=2 SV=2	1	1	1	1	0.0066667	0.559	0.328	-1.607	NaN	1	426
Q9CQ10	Chmp3	Charged multivesicular body protein 3	2.26	1.176		#NUM!	1.176	#NUM!	Y	#NUM!	Q9CQ10	Q9CQ10	1	1	1	Charged multivesicular body protein 3	Chmp3	sp|Q9CQ10|CHMP3_MOUSE Charged multivesicular body protein 3 OS=Mus musculus GN=Chmp3 PE=1 SV=3	1	1	1	1	0.0015823	3.848	2.26	1.176	NaN	1	620
Q9CZ04	Cops7a	COP9 signalosome complex subunit 7a	0.997	-0.005		#NUM!	-0.005	#NUM!	Y	#NUM!	Q9CZ04	Q9CZ04	3	3	3	COP9 signalosome complex subunit 7a	Cops7a	sp|Q9CZ04|CSN7A_MOUSE COP9 signalosome complex subunit 7a OS=Mus musculus GN=Cops7a PE=1 SV=2	1	3	3	3	0	1.868	0.997	-0.005	43.396	3	661
Q8VII3	Cst14	Cystatin-14	2.711	1.439		#NUM!	1.439	#NUM!	Y	#NUM!	Q8VII3	Q8VII3	1	1	1	Cystatin-14	Cst14	sp|Q8VII3|CST14_MOUSE Cystatin-14 OS=Mus musculus GN=Cst14 PE=1 SV=1	1	1	1	1	0.0042194	4.615	2.711	1.439	NaN	1	563
Q91XC8	Dap	Death-associated protein 1	0.217	-2.204		#NUM!	-2.204	#NUM!	Y	#NUM!	Q91XC8	Q91XC8	1	1	1	Death-associated protein 1	Dap	sp|Q91XC8|DAP1_MOUSE Death-associated protein 1 OS=Mus musculus GN=Dap PE=1 SV=3	1	1	1	1	0.006812	0.369	0.217	-2.204	NaN	1	572
Q9QYJ3	Dnajb1	DnaJ homolog subfamily B member 1	1.189	0.25		#NUM!	0.25	#NUM!	Y	#NUM!	Q9QYJ3	Q9QYJ3	2	2	2	DnaJ homolog subfamily B member 1	Dnajb1	sp|Q9QYJ3|DNJB1_MOUSE DnaJ homolog subfamily B member 1 OS=Mus musculus GN=Dnajb1 PE=2 SV=3	1	2	2	2	0	2.014	1.189	0.25	5.802	2	732
P42125	Eci1	Enoyl-CoA delta isomerase 1, mitochondrial	0.173	-2.534		#NUM!	-2.534	#NUM!	Y	#NUM!	P42125	P42125	1	1	1	Enoyl-CoA delta isomerase 1, mitochondrial	Eci1	sp|P42125|ECI1_MOUSE Enoyl-CoA delta isomerase 1, mitochondrial OS=Mus musculus GN=Eci1 PE=1 SV=2	1	1	1	1	0.0028944	0.294	0.173	-2.534	NaN	1	210
Q9CXU9;P48024	Eif1b;Eif1	Eukaryotic translation initiation factor 1b;Eukaryotic translation initiation factor 1	3.213	1.684		#NUM!	1.684	#NUM!	Y	#NUM!	Q9CXU9;P48024	Q9CXU9;P48024	2;2	2;2	2;2	Eukaryotic translation initiation factor 1b;Eukaryotic translation initiation factor 1	Eif1b;Eif1	sp|Q9CXU9|EIF1B_MOUSE Eukaryotic translation initiation factor 1b OS=Mus musculus GN=Eif1b PE=2 SV=2;sp|P48024|EIF1_MOUSE Eukaryotic translation initiation factor 1 OS=Mus musculus GN=Eif1 PE=2 SV=2	2	2	2	2	0	5.47	3.213	1.684	NaN	1	226
Q99JX4	Eif3m	Eukaryotic translation initiation factor 3 subunit M	0.692	-0.53		#NUM!	-0.53	#NUM!	Y	#NUM!	Q99JX4	Q99JX4	2	2	2	Eukaryotic translation initiation factor 3 subunit M	Eif3m	sp|Q99JX4|EIF3M_MOUSE Eukaryotic translation initiation factor 3 subunit M OS=Mus musculus GN=Eif3m PE=2 SV=1	1	2	2	2	0	1.216	0.692	-0.53	110.49	2	595
O55135	Eif6	Eukaryotic translation initiation factor 6	0.37	-1.433		#NUM!	-1.433	#NUM!	Y	#NUM!	O55135	O55135	3	3	3	Eukaryotic translation initiation factor 6	Eif6	sp|O55135|IF6_MOUSE Eukaryotic translation initiation factor 6 OS=Mus musculus GN=Eif6 PE=1 SV=2	1	3	3	3	0	0.706	0.37	-1.433	10.048	3	82
Q9DCW4	Etfb	Electron transfer flavoprotein subunit beta	0.409	-1.289		#NUM!	-1.289	#NUM!	Y	#NUM!	Q9DCW4	Q9DCW4	3	3	3	Electron transfer flavoprotein subunit beta	Etfb	sp|Q9DCW4|ETFB_MOUSE Electron transfer flavoprotein subunit beta OS=Mus musculus GN=Etfb PE=1 SV=3	1	3	3	3	0	0.742	0.409	-1.289	11.033	3	703
P0DM40	Fer1l5	Fer-1-like protein 5	0.048	-4.383		#NUM!	-4.383	#NUM!	Y	#NUM!	P0DM40	P0DM40	1	1	1	Fer-1-like protein 5	Fer1l5	sp|P0DM40|FR1L5_MOUSE Fer-1-like protein 5 OS=Mus musculus GN=Fer1l5 PE=1 SV=1	1	1	1	1	0.0015456	0.082	0.048	-4.383	NaN	1	124
Q9Z0G0	Gipc1	PDZ domain-containing protein GIPC1	0.862	-0.215		#NUM!	-0.215	#NUM!	Y	#NUM!	Q9Z0G0	Q9Z0G0	1	1	1	PDZ domain-containing protein GIPC1	Gipc1	sp|Q9Z0G0|GIPC1_MOUSE PDZ domain-containing protein GIPC1 OS=Mus musculus GN=Gipc1 PE=1 SV=1	1	1	1	1	0.0042076	1.467	0.862	-0.215	NaN	1	764
Q9CPU0	Glo1	Lactoylglutathione lyase	0.945	-0.082		#NUM!	-0.082	#NUM!	Y	#NUM!	Q9CPU0	Q9CPU0	3	3	3	Lactoylglutathione lyase	Glo1	sp|Q9CPU0|LGUL_MOUSE Lactoylglutathione lyase OS=Mus musculus GN=Glo1 PE=1 SV=3	1	3	3	3	0	2.05	0.945	-0.082	34.561	4	614
Q9CPV4	Glod4	Glyoxalase domain-containing protein 4	1.035	0.05		#NUM!	0.05	#NUM!	Y	#NUM!	Q9CPV4	Q9CPV4	1	1	1	Glyoxalase domain-containing protein 4	Glod4	sp|Q9CPV4|GLOD4_MOUSE Glyoxalase domain-containing protein 4 OS=Mus musculus GN=Glod4 PE=1 SV=1	1	1	1	1	0.0065359	1.763	1.035	0.05	NaN	1	615
Q61425	Hadh	Hydroxyacyl-coenzyme A dehydrogenase, mitochondrial	0.574	-0.802		#NUM!	-0.802	#NUM!	Y	#NUM!	Q61425	Q61425	1	1	1	Hydroxyacyl-coenzyme A dehydrogenase, mitochondrial	Hadh	sp|Q61425|HCDH_MOUSE Hydroxyacyl-coenzyme A dehydrogenase, mitochondrial OS=Mus musculus GN=Hadh PE=1 SV=2	1	1	1	1	0.0066756	0.977	0.574	-0.802	NaN	1	448
P70349	Hint1	Histidine triad nucleotide-binding protein 1	1.73	0.791		#NUM!	0.791	#NUM!	Y	#NUM!	P70349	P70349	1	1	1	Histidine triad nucleotide-binding protein 1	Hint1	sp|P70349|HINT1_MOUSE Histidine triad nucleotide-binding protein 1 OS=Mus musculus GN=Hint1 PE=1 SV=3	1	1	1	1	0.005571	2.946	1.73	0.791	NaN	1	345
P09631	Hoxa9	Homeobox protein Hox-A9	0.874	-0.195		#NUM!	-0.195	#NUM!	Y	#NUM!	P09631	P09631	1	1	1	Homeobox protein Hox-A9	Hoxa9	sp|P09631|HXA9_MOUSE Homeobox protein Hox-A9 OS=Mus musculus GN=Hoxa9 PE=1 SV=2	1	1	1	1	0	1.344	0.874	-0.195	26.8	2	120
Q64433	Hspe1	10 kDa heat shock protein, mitochondrial	0.49	-1.03		#NUM!	-1.03	#NUM!	Y	#NUM!	Q64433	Q64433	2	2	2	10 kDa heat shock protein, mitochondrial	Hspe1	sp|Q64433|CH10_MOUSE 10 kDa heat shock protein, mitochondrial OS=Mus musculus GN=Hspe1 PE=1 SV=2	1	2	2	2	0	0.834	0.49	-1.03	NaN	1	472
Q9Z1B5	Mad2l1	Mitotic spindle assembly checkpoint protein MAD2A	1.65	0.723		#NUM!	0.723	#NUM!	Y	#NUM!	Q9Z1B5	Q9Z1B5	2	2	2	Mitotic spindle assembly checkpoint protein MAD2A	Mad2l1	sp|Q9Z1B5|MD2L1_MOUSE Mitotic spindle assembly checkpoint protein MAD2A OS=Mus musculus GN=Mad2l1 PE=1 SV=2	1	2	2	2	0	4.371	1.65	0.723	14.726	2	768
D3Z750	Mroh2a	Maestro heat-like repeat-containing protein family member 2A	1.343	0.425		#NUM!	0.425	#NUM!	Y	#NUM!	D3Z750	D3Z750	1	1	1	Maestro heat-like repeat-containing protein family member 2A	Mroh2a	sp|D3Z750|MRO2A_MOUSE Maestro heat-like repeat-containing protein family member 2A OS=Mus musculus GN=Mroh2a PE=4 SV=2	1	1	1	1	0.0055556	2.286	1.343	0.425	NaN	1	52
Q9D0I8	Mrto4	mRNA turnover protein 4 homolog	0.674	-0.57		#NUM!	-0.57	#NUM!	Y	#NUM!	Q9D0I8	Q9D0I8	3	3	3	mRNA turnover protein 4 homolog	Mrto4	sp|Q9D0I8|MRT4_MOUSE mRNA turnover protein 4 homolog OS=Mus musculus GN=Mrto4 PE=2 SV=1	1	3	3	3	0	1.188	0.674	-0.57	11.781	3	673
O88441	Mtx2	Metaxin-2	0.226	-2.149		#NUM!	-2.149	#NUM!	Y	#NUM!	O88441	O88441	2	2	2	Metaxin-2	Mtx2	sp|O88441|MTX2_MOUSE Metaxin-2 OS=Mus musculus GN=Mtx2 PE=1 SV=1	1	2	2	2	0	0.39	0.226	-2.149	8.619	3	94
Q3THE2	Myl12b	Myosin regulatory light chain 12B	0.366	-1.451		#NUM!	-1.451	#NUM!	Y	#NUM!	Q3THE2	Q3THE2	2	2	2	Myosin regulatory light chain 12B	Myl12b	sp|Q3THE2|ML12B_MOUSE Myosin regulatory light chain 12B OS=Mus musculus GN=Myl12b PE=1 SV=2	1	2	2	2	0	0.969	0.366	-1.451	3.176	2	400
Q9JHW2	Nit2	Omega-amidase NIT2	1.322	0.403		#NUM!	0.403	#NUM!	Y	#NUM!	Q9JHW2	Q9JHW2	4	4	4	Omega-amidase NIT2	Nit2	sp|Q9JHW2|NIT2_MOUSE Omega-amidase NIT2 OS=Mus musculus GN=Nit2 PE=1 SV=1	1	4	4	4	0	2.393	1.322	0.403	21.221	4	711
Q64669	Nqo1	NAD(P)H dehydrogenase [quinone] 1	1.614	0.691		#NUM!	0.691	#NUM!	Y	#NUM!	Q64669	Q64669	1	1	1	NAD(P)H dehydrogenase [quinone] 1	Nqo1	sp|Q64669|NQO1_MOUSE NAD(P)H dehydrogenase [quinone] 1 OS=Mus musculus GN=Nqo1 PE=1 SV=3	1	1	1	1	0.0065703	2.748	1.614	0.691	NaN	1	475
Q9WU28	Pfdn5	Prefoldin subunit 5	0.616	-0.699		#NUM!	-0.699	#NUM!	Y	#NUM!	Q9WU28	Q9WU28	1	1	1	Prefoldin subunit 5	Pfdn5	sp|Q9WU28|PFD5_MOUSE Prefoldin subunit 5 OS=Mus musculus GN=Pfdn5 PE=1 SV=1	1	1	1	1	0.0066934	1.049	0.616	-0.699	NaN	1	752
O35621	Pmm1	Phosphomannomutase 1	0.801	-0.321		#NUM!	-0.321	#NUM!	Y	#NUM!	O35621	O35621	2	2	2	Phosphomannomutase 1	Pmm1	sp|O35621|PMM1_MOUSE Phosphomannomutase 1 OS=Mus musculus GN=Pmm1 PE=1 SV=1	1	2	2	2	0	1.392	0.801	-0.321	19.568	2	71
Q9R1P1	Psmb3	Proteasome subunit beta type-3	0.532	-0.91		#NUM!	-0.91	#NUM!	Y	#NUM!	Q9R1P1	Q9R1P1	2	2	2	Proteasome subunit beta type-3	Psmb3	sp|Q9R1P1|PSB3_MOUSE Proteasome subunit beta type-3 OS=Mus musculus GN=Psmb3 PE=1 SV=1	1	2	2	2	0	1.283	0.532	-0.91	27.63	3	743
Q9CX56	Psmd8	26S proteasome non-ATPase regulatory subunit 8	0.807	-0.31		#NUM!	-0.31	#NUM!	Y	#NUM!	Q9CX56	Q9CX56	2	2	2	26S proteasome non-ATPase regulatory subunit 8	Psmd8	sp|Q9CX56|PSMD8_MOUSE 26S proteasome non-ATPase regulatory subunit 8 OS=Mus musculus GN=Psmd8 PE=1 SV=2	1	2	2	2	0	1.297	0.807	-0.31	10.715	2	650
P97371	Psme1	Proteasome activator complex subunit 1	1.432	0.518		#NUM!	0.518	#NUM!	Y	#NUM!	P97371	P97371	2	2	2	Proteasome activator complex subunit 1	Psme1	sp|P97371|PSME1_MOUSE Proteasome activator complex subunit 1 OS=Mus musculus GN=Psme1 PE=2 SV=2	1	2	2	2	0	2.425	1.432	0.518	45.942	2	366
Q8BUM3	Ptpn7	Tyrosine-protein phosphatase non-receptor type 7	0.006	-7.417		#NUM!	-7.417	#NUM!	Y	#NUM!	Q8BUM3	Q8BUM3	1	1	1	Tyrosine-protein phosphatase non-receptor type 7	Ptpn7	sp|Q8BUM3|PTN7_MOUSE Tyrosine-protein phosphatase non-receptor type 7 OS=Mus musculus GN=Ptpn7 PE=1 SV=1	1	1	1	1	0.0055633	0.01	0.006	-7.417	NaN	1	526
Q9EPB4	Pycard	Apoptosis-associated speck-like protein containing a CARD	1.414	0.5		#NUM!	0.5	#NUM!	Y	#NUM!	Q9EPB4	Q9EPB4	2	2	2	Apoptosis-associated speck-like protein containing a CARD	Pycard	sp|Q9EPB4|ASC_MOUSE Apoptosis-associated speck-like protein containing a CARD OS=Mus musculus GN=Pycard PE=1 SV=1	1	2	2	2	0	2.407	1.414	0.5	NaN	1	705
P61294;P35279;Q8BHD0	Rab6b;Rab6a;Rab39a	Ras-related protein Rab-6B;Ras-related protein Rab-6A;Ras-related protein Rab-39A	0.602	-0.733		#NUM!	-0.733	#NUM!	Y	#NUM!	P61294;P35279;Q8BHD0	P61294;P35279;Q8BHD0	1;1;1	1;1;1	1;1;1	Ras-related protein Rab-6B;Ras-related protein Rab-6A;Ras-related protein Rab-39A	Rab6b;Rab6a;Rab39a	sp|P61294|RAB6B_MOUSE Ras-related protein Rab-6B OS=Mus musculus GN=Rab6b PE=1 SV=1;sp|P35279|RAB6A_MOUSE Ras-related protein Rab-6A OS=Mus musculus GN=Rab6a PE=1 SV=4;sp|Q8BHD0|RB39A_MOUSE Ras-related protein Rab-39A OS=Mus musculus GN=Rab39a PE=2 SV=1	3	1	1	1	0.0067751	1.024	0.602	-0.733	NaN	1	198
Q9CZM2	Rpl15	60S ribosomal protein L15	0.217	-2.202		#NUM!	-2.202	#NUM!	Y	#NUM!	Q9CZM2	Q9CZM2	2	2	2	60S ribosomal protein L15	Rpl15	sp|Q9CZM2|RL15_MOUSE 60S ribosomal protein L15 OS=Mus musculus GN=Rpl15 PE=2 SV=4	1	2	2	2	0	0.465	0.217	-2.202	11.663	4	664
P47955	Rplp1	60S acidic ribosomal protein P1	0.404	-1.309		#NUM!	-1.309	#NUM!	Y	#NUM!	P47955	P47955	2	2	2	60S acidic ribosomal protein P1	Rplp1	sp|P47955|RLA1_MOUSE 60S acidic ribosomal protein P1 OS=Mus musculus GN=Rplp1 PE=2 SV=1	1	2	2	2	0	0.954	0.404	-1.309	16.736	3	223
Q6ZWY3;Q6ZWU9	Rps27l;Rps27	40S ribosomal protein S27-like;40S ribosomal protein S27	0.486	-1.041		#NUM!	-1.041	#NUM!	Y	#NUM!	Q6ZWY3;Q6ZWU9	Q6ZWY3;Q6ZWU9	2;2	2;2	2;2	40S ribosomal protein S27-like;40S ribosomal protein S27	Rps27l;Rps27	sp|Q6ZWY3|RS27L_MOUSE 40S ribosomal protein S27-like OS=Mus musculus GN=Rps27l PE=2 SV=3;sp|Q6ZWU9|RS27_MOUSE 40S ribosomal protein S27 OS=Mus musculus GN=Rps27 PE=1 SV=3	2	2	2	2	0	0.517	0.486	-1.041	22.645	2	490
P97461	Rps5	40S ribosomal protein S5;40S ribosomal protein S5, N-terminally processed	0.263	-1.925		#NUM!	-1.925	#NUM!	Y	#NUM!	P97461	P97461	2	2	2	40S ribosomal protein S5;40S ribosomal protein S5, N-terminally processed	Rps5	sp|P97461|RS5_MOUSE 40S ribosomal protein S5 OS=Mus musculus GN=Rps5 PE=1 SV=3	1	2	2	2	0	0.604	0.263	-1.925	20.009	2	371
Q8BGH2	Samm50	Sorting and assembly machinery component 50 homolog	0.312	-1.679		#NUM!	-1.679	#NUM!	Y	#NUM!	Q8BGH2	Q8BGH2	3	3	3	Sorting and assembly machinery component 50 homolog	Samm50	sp|Q8BGH2|SAM50_MOUSE Sorting and assembly machinery component 50 homolog OS=Mus musculus GN=Samm50 PE=1 SV=1	1	3	3	3	0	0.531	0.312	-1.679	16.884	2	511
Q9WTX5	Skp1	S-phase kinase-associated protein 1	1.039	0.055		#NUM!	0.055	#NUM!	Y	#NUM!	Q9WTX5	Q9WTX5	3	3	3	S-phase kinase-associated protein 1	Skp1	sp|Q9WTX5|SKP1_MOUSE S-phase kinase-associated protein 1 OS=Mus musculus GN=Skp1 PE=1 SV=3	1	3	3	3	0	2.064	1.039	0.055	26.541	4	750
A2ASZ8	Slc25a25	Calcium-binding mitochondrial carrier protein SCaMC-2	250.661	7.97		#NUM!	7.97	#NUM!	Y	#NUM!	A2ASZ8	A2ASZ8	1	1	1	Calcium-binding mitochondrial carrier protein SCaMC-2	Slc25a25	sp|A2ASZ8|SCMC2_MOUSE Calcium-binding mitochondrial carrier protein SCaMC-2 OS=Mus musculus GN=Slc25a25 PE=2 SV=1	1	1	1	1	1	426.758	250.661	7.97	NaN	1	1
Q9D1E6	Tbcb	Tubulin-folding cofactor B	0.766	-0.386		#NUM!	-0.386	#NUM!	Y	#NUM!	Q9D1E6	Q9D1E6	2	2	2	Tubulin-folding cofactor B	Tbcb	sp|Q9D1E6|TBCB_MOUSE Tubulin-folding cofactor B OS=Mus musculus GN=Tbcb PE=1 SV=2	1	2	2	2	0	1.392	0.766	-0.386	29.025	2	677
P40630	Tfam	Transcription factor A, mitochondrial	1.918	0.94		#NUM!	0.94	#NUM!	Y	#NUM!	P40630	P40630	1	1	1	Transcription factor A, mitochondrial	Tfam	sp|P40630|TFAM_MOUSE Transcription factor A, mitochondrial OS=Mus musculus GN=Tfam PE=1 SV=2	1	1	1	1	0.0066578	3.266	1.918	0.94	NaN	1	208
Q3UHC0	Tnrc6c	Trinucleotide repeat-containing gene 6C protein	1.131	0.178		#NUM!	0.178	#NUM!	Y	#NUM!	Q3UHC0	Q3UHC0	1	1	1	Trinucleotide repeat-containing gene 6C protein	Tnrc6c	sp|Q3UHC0|TNR6C_MOUSE Trinucleotide repeat-containing gene 6C protein OS=Mus musculus GN=Tnrc6c PE=1 SV=2	1	1	1	1	0.0067843	1.926	1.131	0.178	NaN	1	412
Q9CPQ3	Tomm22	Mitochondrial import receptor subunit TOM22 homolog	0.673	-0.57		#NUM!	-0.57	#NUM!	Y	#NUM!	Q9CPQ3	Q9CPQ3	1	1	1	Mitochondrial import receptor subunit TOM22 homolog	Tomm22	sp|Q9CPQ3|TOM22_MOUSE Mitochondrial import receptor subunit TOM22 homolog OS=Mus musculus GN=Tomm22 PE=2 SV=3	1	1	1	1	0.0015576	1.146	0.673	-0.57	NaN	1	611
Q80XC2	Trmt61a	tRNA (adenine(58)-N(1))-methyltransferase catalytic subunit TRMT61A	0.918	-0.123		#NUM!	-0.123	#NUM!	Y	#NUM!	Q80XC2	Q80XC2	1	1	1	tRNA (adenine(58)-N(1))-methyltransferase catalytic subunit TRMT61A	Trmt61a	sp|Q80XC2|TRM61_MOUSE tRNA (adenine(58)-N(1))-methyltransferase catalytic subunit TRMT61A OS=Mus musculus GN=Trmt61a PE=2 SV=1	1	1	1	1	0.0055172	1.563	0.918	-0.123	NaN	1	501
Q9CQM5	Txndc17	Thioredoxin domain-containing protein 17	2.082	1.058		#NUM!	1.058	#NUM!	Y	#NUM!	Q9CQM5	Q9CQM5	3	3	3	Thioredoxin domain-containing protein 17	Txndc17	sp|Q9CQM5|TXD17_MOUSE Thioredoxin domain-containing protein 17 OS=Mus musculus GN=Txndc17 PE=1 SV=1	1	3	3	3	0	2.016	2.082	1.058	22.951	2	632
Q6ZWY6;P62838;P61079	Ube2d2b;Ube2d2;Ube2d3	Ubiquitin-conjugating enzyme E2 D2B;Ubiquitin-conjugating enzyme E2 D2;Ubiquitin-conjugating enzyme E2 D3	1.278	0.354		#NUM!	0.354	#NUM!	Y	#NUM!	Q6ZWY6;P62838;P61079	Q6ZWY6;P62838;P61079	1;1;1	1;1;1	1;1;1	Ubiquitin-conjugating enzyme E2 D2B;Ubiquitin-conjugating enzyme E2 D2;Ubiquitin-conjugating enzyme E2 D3	Ube2d2b;Ube2d2;Ube2d3	sp|Q6ZWY6|U2D2B_MOUSE Ubiquitin-conjugating enzyme E2 D2B OS=Mus musculus GN=Ube2d2b PE=2 SV=1;sp|P62838|UB2D2_MOUSE Ubiquitin-conjugating enzyme E2 D2 OS=Mus musculus GN=Ube2d2 PE=1 SV=1;sp|P61079|UB2D3_MOUSE Ubiquitin-conjugating enzyme E2 D3 OS=Mus musc	3	1	1	1	0.0042433	2.176	1.278	0.354	NaN	1	266
Q811S7	Ubp1	Upstream-binding protein 1	2.026	1.019		#NUM!	1.019	#NUM!	Y	#NUM!	Q811S7	Q811S7	1	1	1	Upstream-binding protein 1	Ubp1	sp|Q811S7|UBIP1_MOUSE Upstream-binding protein 1 OS=Mus musculus GN=Ubp1 PE=1 SV=1	1	1	1	1	0.0042857	3.449	2.026	1.019	NaN	1	504
Q9DB77	Uqcrc2	Cytochrome b-c1 complex subunit 2, mitochondrial	0.513	-0.964		#NUM!	-0.964	#NUM!	Y	#NUM!	Q9DB77	Q9DB77	1	1	1	Cytochrome b-c1 complex subunit 2, mitochondrial	Uqcrc2	sp|Q9DB77|QCR2_MOUSE Cytochrome b-c1 complex subunit 2, mitochondrial OS=Mus musculus GN=Uqcrc2 PE=1 SV=1	1	1	1	1	0.002886	0.873	0.513	-0.964	NaN	1	695
Q60931	Vdac3	Voltage-dependent anion-selective channel protein 3	0.436	-1.198		#NUM!	-1.198	#NUM!	Y	#NUM!	Q60931	Q60931	1	1	1	Voltage-dependent anion-selective channel protein 3	Vdac3	sp|Q60931|VDAC3_MOUSE Voltage-dependent anion-selective channel protein 3 OS=Mus musculus GN=Vdac3 PE=1 SV=1	1	1	1	1	0.0067385	0.742	0.436	-1.198	NaN	1	436
Q8BQY8	Hus1	Checkpoint protein HUS1	17.881	4.16	5.8209	2.54124	4.16	2.54124	Y	3.35062	Q8BQY8	Q8BQY8	2	2	2	Checkpoint protein HUS1	Hus1	sp|Q8BQY8|HUS1_MOUSE Checkpoint protein HUS1 OS=Mus musculus GN=Hus1 PE=2 SV=1	1	2	2	2	0	30.442	17.881	4.16	NaN	1	523	Q8BQY8	Q8BQY8	6	6	6	Checkpoint protein HUS1	Hus1		1	6	6	6	25.7	25.7	25.7	31.68	280	280	0	22.236
Q08297	Rad51	DNA repair protein RAD51 homolog 1	10.277	3.361	4.5091	2.17284	3.361	2.17284	Y	2.76692	Q08297	Q08297	7	7	7	DNA repair protein RAD51 homolog 1	Rad51	sp|Q08297|RAD51_MOUSE DNA repair protein RAD51 homolog 1 OS=Mus musculus GN=Rad51 PE=1 SV=1	1	7	7	7	0	18.858	10.277	3.361	20.638	2	397	Q08297	Q08297	10	10	10	DNA repair protein RAD51 homolog 1	Rad51		1	10	10	10	39.2	39.2	39.2	36.971	339	339	0	29.211
Q9Z0F6	Rad9a	Cell cycle checkpoint control protein RAD9A	6.585	2.719	5.9195	2.56548	2.719	2.56548	Y	2.64224	Q9Z0F6	Q9Z0F6	2	2	2	Cell cycle checkpoint control protein RAD9A	Rad9a	sp|Q9Z0F6|RAD9A_MOUSE Cell cycle checkpoint control protein RAD9A OS=Mus musculus GN=Rad9a PE=1 SV=1	1	2	2	2	0	11.212	6.585	2.719	NaN	1	763	Q9Z0F6	Q9Z0F6	3	3	3	Cell cycle checkpoint control protein RAD9A	Rad9a		1	3	3	3	7.5	7.5	7.5	42.058	389	389	0	5.2421
Q9CQ71	Rpa3	Replication protein A 14 kDa subunit	11.435	3.515	3.0476	1.60767	3.515	1.60767	Y	2.56134	Q9CQ71	Q9CQ71	5	5	5	Replication protein A 14 kDa subunit	Rpa3	sp|Q9CQ71|RFA3_MOUSE Replication protein A 14 kDa subunit OS=Mus musculus GN=Rpa3 PE=2 SV=1	1	5	5	5	0	13.569	11.435	3.515	47.009	4	625	Q9CQ71	Q9CQ71	4	4	4	Replication protein A 14 kDa subunit	Rpa3		1	4	4	4	37.2	37.2	37.2	13.584	121	121	0	15.923
Q8VEE4	Rpa1	Replication protein A 70 kDa DNA-binding subunit;Replication protein A 70 kDa DNA-binding subunit, N-terminally processed	8.756	3.13	3.9503	1.98196	3.13	1.98196	Y	2.55598	Q8VEE4	Q8VEE4	26	26	26	Replication protein A 70 kDa DNA-binding subunit;Replication protein A 70 kDa DNA-binding subunit, N-terminally processed	Rpa1	sp|Q8VEE4|RFA1_MOUSE Replication protein A 70 kDa DNA-binding subunit OS=Mus musculus GN=Rpa1 PE=1 SV=1	1	26	26	26	0	14.271	8.756	3.13	31.908	110	558	Q8VEE4	Q8VEE4	29	29	29	Replication protein A 70 kDa DNA-binding subunit;Replication protein A 70 kDa DNA-binding subunit, N-terminally processed	Rpa1		1	29	29	29	44.5	44.5	44.5	69.036	623	623	0	323.31
Q3UPE3	Rmi2	RecQ-mediated genome instability protein 2	7.546	2.916	3.1008	1.63264	2.916	1.63264	Y	2.27432	Q3UPE3	Q3UPE3	1	1	1	RecQ-mediated genome instability protein 2	Rmi2	sp|Q3UPE3|RMI2_MOUSE RecQ-mediated genome instability protein 2 OS=Mus musculus GN=Rmi2 PE=2 SV=1	1	1	1	1	0	12.847	7.546	2.916	NaN	1	415	Q3UPE3	Q3UPE3	3	3	3	RecQ-mediated genome instability protein 2	Rmi2		1	3	3	3	31.5	31.5	31.5	15.838	149	149	0	42.61
O88700	Blm	Bloom syndrome protein homolog	6.764	2.758	3.4467	1.78522	2.758	1.78522	Y	2.27161	O88700	O88700	5	5	5	Bloom syndrome protein homolog	Blm	sp|O88700|BLM_MOUSE Bloom syndrome protein homolog OS=Mus musculus GN=Blm PE=1 SV=1	1	5	5	5	0	12.171	6.764	2.758	25.839	3	99	O88700	O88700	18	18	18	Bloom syndrome protein homolog	Blm		1	18	18	18	17.6	17.6	17.6	158.36	1416	1416	0	42.469
Q8BHX3	Cdca8	Borealin	10.53	3.396	2.2125	1.14568	3.396	1.14568	Y	2.27084	Q8BHX3	Q8BHX3	3	3	3	Borealin	Cdca8	sp|Q8BHX3|BOREA_MOUSE Borealin OS=Mus musculus GN=Cdca8 PE=1 SV=2	1	3	3	3	0	17.927	10.53	3.396	NaN	1	515	Q8BHX3	Q8BHX3	7	7	7	Borealin	Cdca8		1	7	7	7	38.4	38.4	38.4	32.214	289	289	0	37.577
Q9Z1N2	Orc1	Origin recognition complex subunit 1	10.993	3.459	1.5972	0.675545	3.459	0.675545	Y	2.06727	Q9Z1N2	Q9Z1N2	4	4	4	Origin recognition complex subunit 1	Orc1	sp|Q9Z1N2|ORC1_MOUSE Origin recognition complex subunit 1 OS=Mus musculus GN=Orc1 PE=1 SV=2	1	4	4	4	0	18.717	10.993	3.459	NaN	1	770	Q9Z1N2	Q9Z1N2	6	6	6	Origin recognition complex subunit 1	Orc1		1	6	6	6	9.2	9.2	9.2	95.102	840	840	0	14.895
Q8K368	Fanci	Fanconi anemia group I protein homolog	4.953	2.308	3.4382	1.78165	2.308	1.78165	Y	2.04483	Q8K368	Q8K368	17	17	17	Fanconi anemia group I protein homolog	Fanci	sp|Q8K368|FANCI_MOUSE Fanconi anemia group I protein homolog OS=Mus musculus GN=Fanci PE=1 SV=2	1	17	17	17	0	7.873	4.953	2.308	47.095	8	543	Q8K368	Q8K368	39	39	39	Fanconi anemia group I protein homolog	Fanci		1	39	39	39	34.5	34.5	34.5	149.32	1330	1330	0	107.07
Q62193	Rpa2	Replication protein A 32 kDa subunit	4.933	2.303	3.0553	1.61131	2.303	1.61131	Y	1.95716	Q62193	Q62193	9	9	9	Replication protein A 32 kDa subunit	Rpa2	sp|Q62193|RFA2_MOUSE Replication protein A 32 kDa subunit OS=Mus musculus GN=Rpa2 PE=1 SV=1	1	9	9	9	0	9.856	4.933	2.303	16.39	26	464	Q62193	Q62193	9	9	9	Replication protein A 32 kDa subunit	Rpa2		1	9	9	9	47.8	47.8	47.8	29.718	270	270	0	44.62
Q9CPY3	Cdca5	Sororin	5.217	2.383	2.6524	1.4073	2.383	1.4073	Y	1.89515	Q9CPY3	Q9CPY3	2	2	2	Sororin	Cdca5	sp|Q9CPY3|CDCA5_MOUSE Sororin OS=Mus musculus GN=Cdca5 PE=1 SV=1	1	2	2	2	0.0016779	8.882	5.217	2.383	NaN	1	618	Q9CPY3	Q9CPY3	7	7	7	Sororin	Cdca5		1	7	7	7	32.6	32.6	32.6	28.991	264	264	0	16.034
Q5PSV9	Mdc1	Mediator of DNA damage checkpoint protein 1	4.819	2.269	2.5736	1.36379	2.269	1.36379	Y	1.81639	Q5PSV9	Q5PSV9	5	5	5	Mediator of DNA damage checkpoint protein 1	Mdc1	sp|Q5PSV9|MDC1_MOUSE Mediator of DNA damage checkpoint protein 1 OS=Mus musculus GN=Mdc1 PE=1 SV=1	1	5	5	5	0	7.439	4.819	2.269	18.372	6	421	Q5PSV9	Q5PSV9	15	15	15	Mediator of DNA damage checkpoint protein 1	Mdc1		1	15	15	15	12.7	12.7	12.7	184.67	1707	1707	0	45.74
Q8CG46	Smc5	Structural maintenance of chromosomes protein 5	7.229	2.854	1.5767	0.656908	2.854	0.656908	Y	1.75545	Q8CG46	Q8CG46	3	3	3	Structural maintenance of chromosomes protein 5	Smc5	sp|Q8CG46|SMC5_MOUSE Structural maintenance of chromosomes protein 5 OS=Mus musculus GN=Smc5 PE=2 SV=1	1	3	3	3	0	12.308	7.229	2.854	NaN	1	537	Q8CG46	Q8CG46	12	12	12	Structural maintenance of chromosomes protein 5	Smc5		1	12	12	12	12.3	12.3	12.3	128.81	1101	1101	0	36.227
Q61687	Atrx	Transcriptional regulator ATRX	4.557	2.188	2.3121	1.2092	2.188	1.2092	Y	1.6986	Q61687	Q61687	3	3	3	Transcriptional regulator ATRX	Atrx	sp|Q61687|ATRX_MOUSE Transcriptional regulator ATRX OS=Mus musculus GN=Atrx PE=1 SV=3	1	3	3	3	0	5.969	4.557	2.188	72.443	2	457	Q61687	Q61687	16	16	16	Transcriptional regulator ATRX	Atrx		1	16	16	16	8.2	8.2	8.2	278.58	2476	2476	0	29.922
Q8CCK0	H2afy	Core histone macro-H2A.1	4.053	2.019	2.3047	1.20458	2.019	1.20458	Y	1.61179	Q9QZQ8;Q8CCK0	Q9QZQ8	12;2	12;2	12;2	Core histone macro-H2A.1	H2afy	sp|Q9QZQ8|H2AY_MOUSE Core histone macro-H2A.1 OS=Mus musculus GN=H2afy PE=1 SV=3	2	12	12	12	0	7.324	4.053	2.019	20.067	20	735	Q8CCK0	Q8CCK0	3	1	1	Core histone macro-H2A.2	H2afy2		1	3	1	1	10.2	3.2	3.2	40.092	372	372	0	4.625
Q9QZQ8;Q8CCK0	H2afy	Core histone macro-H2A.1	4.053	2.019	2.3047	1.20458	2.019	1.20458	Y	1.61179	Q9QZQ8;Q8CCK0	Q9QZQ8	12;2	12;2	12;2	Core histone macro-H2A.1	H2afy	sp|Q9QZQ8|H2AY_MOUSE Core histone macro-H2A.1 OS=Mus musculus GN=H2afy PE=1 SV=3	2	12	12	12	0	7.324	4.053	2.019	20.067	20	735	Q8CCK0	Q8CCK0	3	1	1	Core histone macro-H2A.2	H2afy2		1	3	1	1	10.2	3.2	3.2	40.092	372	372	0	4.625
P97931	Ung	Uracil-DNA glycosylase	3.624	1.858	2.4456	1.29019	1.858	1.29019	Y	1.57409	P97931	P97931	5	5	5	Uracil-DNA glycosylase	Ung	sp|P97931|UNG_MOUSE Uracil-DNA glycosylase OS=Mus musculus GN=Ung PE=2 SV=3	1	5	5	5	0	6.866	3.624	1.858	18.573	8	377	P97931	P97931	12	12	12	Uracil-DNA glycosylase	Ung		1	12	12	12	45.1	45.1	45.1	33.925	306	306	0	36.093
Q99PP7	Trim33	E3 ubiquitin-protein ligase TRIM33	6.094	2.607	1.2318	0.300768	2.607	0.300768	Y	1.45388	Q99PP7	Q99PP7	2	2	2	E3 ubiquitin-protein ligase TRIM33	Trim33	sp|Q99PP7|TRI33_MOUSE E3 ubiquitin-protein ligase TRIM33 OS=Mus musculus GN=Trim33 PE=1 SV=2	1	2	2	2	0	10.375	6.094	2.607	NaN	1	608	Q99PP7	Q99PP7	10	10	10	E3 ubiquitin-protein ligase TRIM33	Trim33		1	10	10	10	11.6	11.6	11.6	123.84	1142	1142	0	45.231
Q9CU62	Smc1a	Structural maintenance of chromosomes protein 1A	3.569	1.835	2.0455	1.03245	1.835	1.03245	Y	1.43373	Q9CU62	Q9CU62	5	5	5	Structural maintenance of chromosomes protein 1A	Smc1a	sp|Q9CU62|SMC1A_MOUSE Structural maintenance of chromosomes protein 1A OS=Mus musculus GN=Smc1a PE=1 SV=4	1	5	5	5	0	4.949	3.569	1.835	33.231	2	643	Q9CU62	Q9CU62	34	34	34	Structural maintenance of chromosomes protein 1A	Smc1a		1	34	34	34	30.4	30.4	30.4	143.23	1233	1233	0	156.65
Q7TT18	Atf7ip	Activating transcription factor 7-interacting protein 1	3.622	1.857	1.7324	0.792772	1.857	0.792772	Y	1.32489	Q7TT18	Q7TT18	2	2	2	Activating transcription factor 7-interacting protein 1	Atf7ip	sp|Q7TT18|MCAF1_MOUSE Activating transcription factor 7-interacting protein 1 OS=Mus musculus GN=Atf7ip PE=1 SV=1	1	2	2	2	0	5.799	3.622	1.857	29.273	3	498	Q7TT18	Q7TT18	5	5	5	Activating transcription factor 7-interacting protein 1	Atf7ip		1	5	5	5	5.9	5.9	5.9	138.59	1306	1306	0	10.531
Q9QZQ8	H2afy	Core histone macro-H2A.1	4.053	2.019	1.5427	0.625458	2.019	0.625458	Y	1.32223	Q9QZQ8;Q8CCK0	Q9QZQ8	12;2	12;2	12;2	Core histone macro-H2A.1	H2afy	sp|Q9QZQ8|H2AY_MOUSE Core histone macro-H2A.1 OS=Mus musculus GN=H2afy PE=1 SV=3	2	12	12	12	0	7.324	4.053	2.019	20.067	20	735	Q9QZQ8	Q9QZQ8	12	12	10	Core histone macro-H2A.1	H2afy		1	12	12	10	41.7	41.7	34.7	39.735	372	372	0	40.467
Q9QZQ8;Q8CCK0	H2afy	Core histone macro-H2A.1	4.053	2.019	1.5427	0.625458	2.019	0.625458	Y	1.32223	Q9QZQ8;Q8CCK0	Q9QZQ8	12;2	12;2	12;2	Core histone macro-H2A.1	H2afy	sp|Q9QZQ8|H2AY_MOUSE Core histone macro-H2A.1 OS=Mus musculus GN=H2afy PE=1 SV=3	2	12	12	12	0	7.324	4.053	2.019	20.067	20	735	Q9QZQ8	Q9QZQ8	12	12	10	Core histone macro-H2A.1	H2afy		1	12	12	10	41.7	41.7	34.7	39.735	372	372	0	40.467
Q61550	Rad21	Double-strand-break repair protein rad21 homolog	3.334	1.737	1.8687	0.902035	1.737	0.902035	Y	1.31952	Q61550	Q61550	5	5	5	Double-strand-break repair protein rad21 homolog	Rad21	sp|Q61550|RAD21_MOUSE Double-strand-break repair protein rad21 homolog OS=Mus musculus GN=Rad21 PE=1 SV=3	1	5	5	5	0	4.983	3.334	1.737	109.58	7	452	Q61550	Q61550	11	11	11	Double-strand-break repair protein rad21 homolog	Rad21		1	11	11	11	22.4	22.4	22.4	72.082	635	635	0	47.68
Q4VA53	Pds5a;Pds5b	Sister chromatid cohesion protein PDS5 homolog A;Sister chromatid cohesion protein PDS5 homolog B	2.775	1.472	2.1298	1.09072	1.472	1.09072	Y	1.28136	Q6A026;Q4VA53	Q6A026;Q4VA53	2;1	2;1	2;1	Sister chromatid cohesion protein PDS5 homolog A;Sister chromatid cohesion protein PDS5 homolog B	Pds5a;Pds5b	sp|Q6A026|PDS5A_MOUSE Sister chromatid cohesion protein PDS5 homolog A OS=Mus musculus GN=Pds5a PE=1 SV=3;sp|Q4VA53|PDS5B_MOUSE Sister chromatid cohesion protein PDS5 homolog B OS=Mus musculus GN=Pds5b PE=1 SV=1	2	2	2	2	0	4.724	2.775	1.472	NaN	1	477	Q4VA53	Q4VA53	14	13	13	Sister chromatid cohesion protein PDS5 homolog B	Pds5b		1	14	13	13	14.4	13.6	13.6	164.42	1446	1446	0	32.411
Q6A026;Q4VA53	Pds5a;Pds5b	Sister chromatid cohesion protein PDS5 homolog A;Sister chromatid cohesion protein PDS5 homolog B	2.775	1.472	2.1298	1.09072	1.472	1.09072	Y	1.28136	Q6A026;Q4VA53	Q6A026;Q4VA53	2;1	2;1	2;1	Sister chromatid cohesion protein PDS5 homolog A;Sister chromatid cohesion protein PDS5 homolog B	Pds5a;Pds5b	sp|Q6A026|PDS5A_MOUSE Sister chromatid cohesion protein PDS5 homolog A OS=Mus musculus GN=Pds5a PE=1 SV=3;sp|Q4VA53|PDS5B_MOUSE Sister chromatid cohesion protein PDS5 homolog B OS=Mus musculus GN=Pds5b PE=1 SV=1	2	2	2	2	0	4.724	2.775	1.472	NaN	1	477	Q4VA53	Q4VA53	14	13	13	Sister chromatid cohesion protein PDS5 homolog B	Pds5b		1	14	13	13	14.4	13.6	13.6	164.42	1446	1446	0	32.411
Q60596	Xrcc1	DNA repair protein XRCC1	5.034	2.332	1.169	0.225275	2.332	0.225275	Y	1.27864	Q60596	Q60596	2	2	2	DNA repair protein XRCC1	Xrcc1	sp|Q60596|XRCC1_MOUSE DNA repair protein XRCC1 OS=Mus musculus GN=Xrcc1 PE=1 SV=2	1	2	2	2	0	8.571	5.034	2.332	NaN	1	427	Q60596	Q60596	9	9	9	DNA repair protein XRCC1	Xrcc1		1	9	9	9	20.3	20.3	20.3	68.97	631	631	0	20.379
Q9QZM0;Q8R317	Ubqln2;Ubqln1;Ubqln4	Ubiquilin-2;Ubiquilin-1;Ubiquilin-4	4.949	2.307	1.1379	0.186374	2.307	0.186374	Y	1.24669	Q9QZM0;Q8R317;Q99NB8	Q9QZM0;Q8R317;Q99NB8	2;1;1	2;1;1	2;1;1	Ubiquilin-2;Ubiquilin-1;Ubiquilin-4	Ubqln2;Ubqln1;Ubqln4	sp|Q9QZM0|UBQL2_MOUSE Ubiquilin-2 OS=Mus musculus GN=Ubqln2 PE=1 SV=2;sp|Q8R317|UBQL1_MOUSE Ubiquilin-1 OS=Mus musculus GN=Ubqln1 PE=1 SV=1;sp|Q99NB8|UBQL4_MOUSE Ubiquilin-4 OS=Mus musculus GN=Ubqln4 PE=1 SV=1	3	2	2	2	0	8.426	4.949	2.307	NaN	1	734	Q9QZM0;Q8R317	Q9QZM0	3;1	3;1	2;0	Ubiquilin-2	Ubqln2		2	3	3	2	8	8	4.9	67.35	638	638;582	0	7.5771
Q9QZM0;Q8R317;Q99NB8	Ubqln2;Ubqln1;Ubqln4	Ubiquilin-2;Ubiquilin-1;Ubiquilin-4	4.949	2.307	1.1379	0.186374	2.307	0.186374	Y	1.24669	Q9QZM0;Q8R317;Q99NB8	Q9QZM0;Q8R317;Q99NB8	2;1;1	2;1;1	2;1;1	Ubiquilin-2;Ubiquilin-1;Ubiquilin-4	Ubqln2;Ubqln1;Ubqln4	sp|Q9QZM0|UBQL2_MOUSE Ubiquilin-2 OS=Mus musculus GN=Ubqln2 PE=1 SV=2;sp|Q8R317|UBQL1_MOUSE Ubiquilin-1 OS=Mus musculus GN=Ubqln1 PE=1 SV=1;sp|Q99NB8|UBQL4_MOUSE Ubiquilin-4 OS=Mus musculus GN=Ubqln4 PE=1 SV=1	3	2	2	2	0	8.426	4.949	2.307	NaN	1	734	Q9QZM0;Q8R317	Q9QZM0	3;1	3;1	2;0	Ubiquilin-2	Ubqln2		2	3	3	2	8	8	4.9	67.35	638	638;582	0	7.5771
P62984;P62983;P0CG49;P0CG50	Uba52;Rps27a;Ubb;Ubc	Ubiquitin-60S ribosomal protein L40;Ubiquitin;60S ribosomal protein L40;Ubiquitin-40S ribosomal protein S27a;Ubiquitin;40S ribosomal protein S27a;Polyubiquitin-B;Ubiquitin;Polyubiquitin-C;Ubiquitin;Ubiquitin-related 1;Ubiquitin-related 2	3.208	1.682	1.7002	0.765704	1.682	0.765704	Y	1.22385	P62984;P62983;P0CG49;P0CG50	P62984;P62983;P0CG49;P0CG50	5;5;5;5	5;5;5;5	5;5;5;5	Ubiquitin-60S ribosomal protein L40;Ubiquitin;60S ribosomal protein L40;Ubiquitin-40S ribosomal protein S27a;Ubiquitin;40S ribosomal protein S27a;Polyubiquitin-B;Ubiquitin;Polyubiquitin-C;Ubiquitin;Ubiquitin-related 1;Ubiquitin-related 2	Uba52;Rps27a;Ubb;Ubc	sp|P62984|RL40_MOUSE Ubiquitin-60S ribosomal protein L40 OS=Mus musculus GN=Uba52 PE=1 SV=2;sp|P62983|RS27A_MOUSE Ubiquitin-40S ribosomal protein S27a OS=Mus musculus GN=Rps27a PE=1 SV=2;sp|P0CG49|UBB_MOUSE Polyubiquitin-B OS=Mus musculus GN=Ubb PE=2 SV=1;	4	5	5	5	0	6.257	3.208	1.682	29.243	68	123	P62984;P62983;P0CG49;P0CG50	P62984;P62983;P0CG49;P0CG50	6;6;6;6	6;6;6;6	6;6;6;6	Ubiquitin-60S ribosomal protein L40;Ubiquitin;60S ribosomal protein L40;Ubiquitin-40S ribosomal protein S27a;Ubiquitin;40S ribosomal protein S27a;Polyubiquitin-B;Ubiquitin;Polyubiquitin-C;Ubiquitin;Ubiquitin-related 1;Ubiquitin-related 2	Uba52;Rps27a;Ubb;Ubc	;;;	4	6	6	6	36.7	36.7	36.7	14.728	128	128;156;305;734	0	137.06
P62315	Snrpd1	Small nuclear ribonucleoprotein Sm D1	7.321	2.872	0.74308	-0.428411	2.872	-0.428411	Y	1.22179	P62315	P62315	2	2	2	Small nuclear ribonucleoprotein Sm D1	Snrpd1	sp|P62315|SMD1_MOUSE Small nuclear ribonucleoprotein Sm D1 OS=Mus musculus GN=Snrpd1 PE=2 SV=1	1	2	2	2	0	12.464	7.321	2.872	NaN	1	296	P62315	P62315	3	3	3	Small nuclear ribonucleoprotein Sm D1	Snrpd1		1	3	3	3	27.7	27.7	27.7	13.281	119	119	0	11.771
Q60953	Pml	Protein PML	2.832	1.502	1.8644	0.898711	1.502	0.898711	Y	1.20036	Q60953	Q60953	6	6	6	Protein PML	Pml	sp|Q60953|PML_MOUSE Protein PML OS=Mus musculus GN=Pml PE=1 SV=3	1	6	6	6	0	4.324	2.832	1.502	48.843	4	438	Q60953	Q60953	11	11	11	Protein PML	Pml		1	11	11	11	14.7	14.7	14.7	98.241	885	885	0	19.308
P43277	Hist1h1d	Histone H1.3	3.963	1.986	1.2406	0.311038	1.986	0.311038	Y	1.14852	P43277	P43277	7	1	1	Histone H1.3	Hist1h1d	sp|P43277|H13_MOUSE Histone H1.3 OS=Mus musculus GN=Hist1h1d PE=1 SV=2	1	7	1	1	0	6.675	3.963	1.986	37.998	18	216	P43277	P43277	10	2	1	Histone H1.3	Hist1h1d		1	10	2	1	33.9	12.7	7.2	22.099	221	221	0	9.7884
Q6PR54	Rif1	Telomere-associated protein RIF1	2.799	1.485	1.7171	0.779974	1.485	0.779974	Y	1.13249	Q6PR54	Q6PR54	2	2	2	Telomere-associated protein RIF1	Rif1	sp|Q6PR54|RIF1_MOUSE Telomere-associated protein RIF1 OS=Mus musculus GN=Rif1 PE=1 SV=2	1	2	2	2	0	4.766	2.799	1.485	NaN	1	485	Q6PR54	Q6PR54	26	26	26	Telomere-associated protein RIF1	Rif1		1	26	26	26	15.3	15.3	15.3	266.23	2419	2419	0	62.359
Q99NB8	Ubqln2;Ubqln1;Ubqln4	Ubiquilin-2;Ubiquilin-1;Ubiquilin-4	4.949	2.307	0.93153	-0.102326	2.307	-0.102326	Y	1.10234	Q9QZM0;Q8R317;Q99NB8	Q9QZM0;Q8R317;Q99NB8	2;1;1	2;1;1	2;1;1	Ubiquilin-2;Ubiquilin-1;Ubiquilin-4	Ubqln2;Ubqln1;Ubqln4	sp|Q9QZM0|UBQL2_MOUSE Ubiquilin-2 OS=Mus musculus GN=Ubqln2 PE=1 SV=2;sp|Q8R317|UBQL1_MOUSE Ubiquilin-1 OS=Mus musculus GN=Ubqln1 PE=1 SV=1;sp|Q99NB8|UBQL4_MOUSE Ubiquilin-4 OS=Mus musculus GN=Ubqln4 PE=1 SV=1	3	2	2	2	0	8.426	4.949	2.307	NaN	1	734	Q99NB8	Q99NB8	2	1	1	Ubiquilin-4	Ubqln4		1	2	1	1	6	2.7	2.7	63.505	596	596	0.0043029	2.5385
Q9QZM0;Q8R317;Q99NB8	Ubqln2;Ubqln1;Ubqln4	Ubiquilin-2;Ubiquilin-1;Ubiquilin-4	4.949	2.307	0.93153	-0.102326	2.307	-0.102326	Y	1.10234	Q9QZM0;Q8R317;Q99NB8	Q9QZM0;Q8R317;Q99NB8	2;1;1	2;1;1	2;1;1	Ubiquilin-2;Ubiquilin-1;Ubiquilin-4	Ubqln2;Ubqln1;Ubqln4	sp|Q9QZM0|UBQL2_MOUSE Ubiquilin-2 OS=Mus musculus GN=Ubqln2 PE=1 SV=2;sp|Q8R317|UBQL1_MOUSE Ubiquilin-1 OS=Mus musculus GN=Ubqln1 PE=1 SV=1;sp|Q99NB8|UBQL4_MOUSE Ubiquilin-4 OS=Mus musculus GN=Ubqln4 PE=1 SV=1	3	2	2	2	0	8.426	4.949	2.307	NaN	1	734	Q99NB8	Q99NB8	2	1	1	Ubiquilin-4	Ubqln4		1	2	1	1	6	2.7	2.7	63.505	596	596	0.0043029	2.5385
Q8CCI5	Rybp	RING1 and YY1-binding protein	3.921	1.971	1.1643	0.219463	1.971	0.219463	Y	1.09523	Q8CCI5	Q8CCI5	3	3	3	RING1 and YY1-binding protein	Rybp	sp|Q8CCI5|RYBP_MOUSE RING1 and YY1-binding protein OS=Mus musculus GN=Rybp PE=1 SV=1	1	3	3	3	0	3.357	3.921	1.971	54.732	3	534	Q8CCI5	Q8CCI5	3	3	3	RING1 and YY1-binding protein	Rybp		1	3	3	3	19.3	19.3	19.3	24.776	228	228	0	17.965
P43275	Hist1h1a	Histone H1.1	3.744	1.905	1.2164	0.282618	1.905	0.282618	Y	1.09381	P43275	P43275	8	8	6	Histone H1.1	Hist1h1a	sp|P43275|H11_MOUSE Histone H1.1 OS=Mus musculus GN=Hist1h1a PE=1 SV=2	1	8	8	6	0	5.602	3.744	1.905	46.307	51	214	P43275	P43275	11	9	9	Histone H1.1	Hist1h1a		1	11	9	9	41.3	37.1	37.1	21.785	213	213	0	126.43
Q9CW03	Smc3	Structural maintenance of chromosomes protein 3	2.304	1.204	1.9572	0.968791	1.204	0.968791	Y	1.0864	Q9CW03	Q9CW03	8	8	8	Structural maintenance of chromosomes protein 3	Smc3	sp|Q9CW03|SMC3_MOUSE Structural maintenance of chromosomes protein 3 OS=Mus musculus GN=Smc3 PE=1 SV=2	1	8	8	8	0	3.544	2.304	1.204	27.198	9	644	Q9CW03	Q9CW03	50	50	50	Structural maintenance of chromosomes protein 3	Smc3		1	50	50	50	45.5	45.5	45.5	141.55	1217	1217	0	156.51
Q9JLV6	Pnkp	Bifunctional polynucleotide phosphatase/kinase;Polynucleotide 3-phosphatase;Polynucleotide 5-hydroxyl-kinase	4.088	2.031	1.0949	0.130799	2.031	0.130799	Y	1.0809	Q9JLV6	Q9JLV6	3	3	3	Bifunctional polynucleotide phosphatase/kinase;Polynucleotide 3-phosphatase;Polynucleotide 5-hydroxyl-kinase	Pnkp	sp|Q9JLV6|PNKP_MOUSE Bifunctional polynucleotide phosphatase/kinase OS=Mus musculus GN=Pnkp PE=1 SV=2	1	3	3	3	0	6.96	4.088	2.031	NaN	1	724	Q9JLV6	Q9JLV6	8	8	8	Bifunctional polynucleotide phosphatase/kinase;Polynucleotide 3-phosphatase;Polynucleotide 5-hydroxyl-kinase	Pnkp		1	8	8	8	19.2	19.2	19.2	57.223	522	522	0	19.886
Q8BMG1	Atrip	ATR-interacting protein	1.097	0.133	4.0801	2.0286	0.133	2.0286	Y	1.0808	Q8BMG1	Q8BMG1	1	1	1	ATR-interacting protein	Atrip	sp|Q8BMG1|ATRIP_MOUSE ATR-interacting protein OS=Mus musculus GN=Atrip PE=1 SV=2	1	1	1	1	0.0015198	1.695	1.097	0.133	6.552	2	519	Q8BMG1	Q8BMG1	6	6	6	ATR-interacting protein	Atrip		1	6	6	6	12.9	12.9	12.9	85.547	785	785	0	19.808
P84228;P84244;P68433;P02301	H3f3a;H3f3c;Hist1h3a	Histone H3.3;Histone H3.3C;Histone H3.1	4.107	2.038	1.0606	0.0848807	2.038	0.0848807	Y	1.06144	P84244;P02301;P68433	P84244;P02301;P68433	6;6;5	1;1;0	1;1;0	Histone H3.3;Histone H3.3C;Histone H3.1	H3f3a;H3f3c;Hist1h3a	sp|P84244|H33_MOUSE Histone H3.3 OS=Mus musculus GN=H3f3a PE=1 SV=2;sp|P02301|H3C_MOUSE Histone H3.3C OS=Mus musculus GN=H3f3c PE=3 SV=3;sp|P68433|H31_MOUSE Histone H3.1 OS=Mus musculus GN=Hist1h3a PE=1 SV=2	3	6	1	1	0	6.992	4.107	2.038	NaN	1	104	P84228;P84244;P68433;P02301	P84228;P84244;P68433;P02301	9;8;8;8	9;8;8;8	9;8;8;8	Histone H3.2;Histone H3.3;Histone H3.1;Histone H3.3C	Hist1h3b;H3f3a;Hist1h3a;H3f3c	;;;	4	9	9	9	55.9	55.9	55.9	15.388	136	136;136;136;136	0	28.987
P84244;P02301;P68433	H3f3a;H3f3c;Hist1h3a	Histone H3.3;Histone H3.3C;Histone H3.1	4.107	2.038	1.0606	0.0848807	2.038	0.0848807	Y	1.06144	P84244;P02301;P68433	P84244;P02301;P68433	6;6;5	1;1;0	1;1;0	Histone H3.3;Histone H3.3C;Histone H3.1	H3f3a;H3f3c;Hist1h3a	sp|P84244|H33_MOUSE Histone H3.3 OS=Mus musculus GN=H3f3a PE=1 SV=2;sp|P02301|H3C_MOUSE Histone H3.3C OS=Mus musculus GN=H3f3c PE=3 SV=3;sp|P68433|H31_MOUSE Histone H3.1 OS=Mus musculus GN=Hist1h3a PE=1 SV=2	3	6	1	1	0	6.992	4.107	2.038	NaN	1	104	P84228;P84244;P68433;P02301	P84228;P84244;P68433;P02301	9;8;8;8	9;8;8;8	9;8;8;8	Histone H3.2;Histone H3.3;Histone H3.1;Histone H3.3C	Hist1h3b;H3f3a;Hist1h3a;H3f3c	;;;	4	9	9	9	55.9	55.9	55.9	15.388	136	136;136;136;136	0	28.987
P61957;Q9Z172	Sumo2;Sumo3	Small ubiquitin-related modifier 2;Small ubiquitin-related modifier 3	2.361	1.239	1.6959	0.762051	1.239	0.762051	Y	1.00053	P61957;Q9Z172	P61957;Q9Z172	1;1	1;1	1;1	Small ubiquitin-related modifier 2;Small ubiquitin-related modifier 3	Sumo2;Sumo3	sp|P61957|SUMO2_MOUSE Small ubiquitin-related modifier 2 OS=Mus musculus GN=Sumo2 PE=1 SV=1;sp|Q9Z172|SUMO3_MOUSE Small ubiquitin-related modifier 3 OS=Mus musculus GN=Sumo3 PE=1 SV=1	2	1	1	1	0	4.012	2.361	1.239	17.865	24	276	P61957;Q9Z172	P61957;Q9Z172	2;1	2;1	2;1	Small ubiquitin-related modifier 2;Small ubiquitin-related modifier 3	Sumo2;Sumo3	;	2	2	2	2	23.2	23.2	23.2	10.871	95	95;110	0	38.832
P62806	Hist1h4a	Histone H4	3.869	1.952	1.0193	0.0275787	1.952	0.0275787	Y	0.989789	P62806	P62806	15	15	15	Histone H4	Hist1h4a	sp|P62806|H4_MOUSE Histone H4 OS=Mus musculus GN=Hist1h4a PE=1 SV=2	1	15	15	15	0	4.215	3.869	1.952	65.554	149	306	P62806	P62806	16	16	16	Histone H4	Hist1h4a		1	16	16	16	68.9	68.9	68.9	11.367	103	103	0	323.31
Q6A026	Pds5a;Pds5b	Sister chromatid cohesion protein PDS5 homolog A;Sister chromatid cohesion protein PDS5 homolog B	2.775	1.472	1.3552	0.438506	1.472	0.438506	Y	0.955253	Q6A026;Q4VA53	Q6A026;Q4VA53	2;1	2;1	2;1	Sister chromatid cohesion protein PDS5 homolog A;Sister chromatid cohesion protein PDS5 homolog B	Pds5a;Pds5b	sp|Q6A026|PDS5A_MOUSE Sister chromatid cohesion protein PDS5 homolog A OS=Mus musculus GN=Pds5a PE=1 SV=3;sp|Q4VA53|PDS5B_MOUSE Sister chromatid cohesion protein PDS5 homolog B OS=Mus musculus GN=Pds5b PE=1 SV=1	2	2	2	2	0	4.724	2.775	1.472	NaN	1	477	Q6A026	Q6A026	16	16	15	Sister chromatid cohesion protein PDS5 homolog A	Pds5a		1	16	16	15	15.7	15.7	14.8	150.33	1332	1332	0	47.5
Q6A026;Q4VA53	Pds5a;Pds5b	Sister chromatid cohesion protein PDS5 homolog A;Sister chromatid cohesion protein PDS5 homolog B	2.775	1.472	1.3552	0.438506	1.472	0.438506	Y	0.955253	Q6A026;Q4VA53	Q6A026;Q4VA53	2;1	2;1	2;1	Sister chromatid cohesion protein PDS5 homolog A;Sister chromatid cohesion protein PDS5 homolog B	Pds5a;Pds5b	sp|Q6A026|PDS5A_MOUSE Sister chromatid cohesion protein PDS5 homolog A OS=Mus musculus GN=Pds5a PE=1 SV=3;sp|Q4VA53|PDS5B_MOUSE Sister chromatid cohesion protein PDS5 homolog B OS=Mus musculus GN=Pds5b PE=1 SV=1	2	2	2	2	0	4.724	2.775	1.472	NaN	1	477	Q6A026	Q6A026	16	16	15	Sister chromatid cohesion protein PDS5 homolog A	Pds5a		1	16	16	15	15.7	15.7	14.8	150.33	1332	1332	0	47.5
Q3THW5;P0C0S6	H2afv;H2afz	Histone H2A.V;Histone H2A.Z	3.023	1.596	1.2429	0.31371	1.596	0.31371	Y	0.954855	Q3THW5;P0C0S6	Q3THW5;P0C0S6	4;4	2;2	2;2	Histone H2A.V;Histone H2A.Z	H2afv;H2afz	sp|Q3THW5|H2AV_MOUSE Histone H2A.V OS=Mus musculus GN=H2afv PE=1 SV=3;sp|P0C0S6|H2AZ_MOUSE Histone H2A.Z OS=Mus musculus GN=H2afz PE=1 SV=2	2	4	2	2	0	4.006	3.023	1.596	0.013	12	122	Q3THW5;P0C0S6	Q3THW5;P0C0S6	5;5	3;3	3;3	Histone H2A.V;Histone H2A.Z	H2afv;H2afz	;	2	5	3	3	31.2	24.2	24.2	13.509	128	128;128	0	18.973
Q64523;Q6GSS7	Hist2h2ac;Hist2h2aa1	Histone H2A type 2-C;Histone H2A type 2-A	3.767	1.913	0.95515	-0.0662008	1.913	-0.0662008	Y	0.9234	Q64523;Q6GSS7	Q64523;Q6GSS7	8;8	3;3	2;2	Histone H2A type 2-C;Histone H2A type 2-A	Hist2h2ac;Hist2h2aa1	sp|Q64523|H2A2C_MOUSE Histone H2A type 2-C OS=Mus musculus GN=Hist2h2ac PE=1 SV=3;sp|Q6GSS7|H2A2A_MOUSE Histone H2A type 2-A OS=Mus musculus GN=Hist2h2aa1 PE=1 SV=3	2	8	3	2	0	3.149	3.767	1.913	54.892	4	473	Q64523;Q6GSS7	Q64523;Q6GSS7	7;7	1;1	1;1	Histone H2A type 2-C;Histone H2A type 2-A	Hist2h2ac;Hist2h2aa1	;	2	7	1	1	38	8.5	8.5	13.988	129	129;130	0	12.74
P97376	Frg1	Protein FRG1	3.308	1.726	1.0749	0.104202	1.726	0.104202	Y	0.915101	P97376	P97376	2	2	2	Protein FRG1	Frg1	sp|P97376|FRG1_MOUSE Protein FRG1 OS=Mus musculus GN=Frg1 PE=1 SV=2	1	2	2	2	0	5.632	3.308	1.726	NaN	1	367	P97376	P97376	5	5	5	Protein FRG1	Frg1		1	5	5	5	23.3	23.3	23.3	29.127	258	258	0	10.83
P62915	Gtf2b	Transcription initiation factor IIB	3.105	1.635	1.1288	0.17479	1.635	0.17479	Y	0.904895	P62915	P62915	2	2	2	Transcription initiation factor IIB	Gtf2b	sp|P62915|TF2B_MOUSE Transcription initiation factor IIB OS=Mus musculus GN=Gtf2b PE=1 SV=1	1	2	2	2	0	5.287	3.105	1.635	NaN	1	319	P62915	P62915	7	7	7	Transcription initiation factor IIB	Gtf2b		1	7	7	7	27.8	27.8	27.8	34.819	316	316	0	18.111
Q9QUR7	Pin1	Peptidyl-prolyl cis-trans isomerase NIMA-interacting 1	3.55	1.828	0.94778	-0.0773759	1.828	-0.0773759	Y	0.875312	Q9QUR7	Q9QUR7	2	2	2	Peptidyl-prolyl cis-trans isomerase NIMA-interacting 1	Pin1	sp|Q9QUR7|PIN1_MOUSE Peptidyl-prolyl cis-trans isomerase NIMA-interacting 1 OS=Mus musculus GN=Pin1 PE=1 SV=1	1	2	2	2	0	6.044	3.55	1.828	NaN	1	730	Q9QUR7	Q9QUR7	1	1	1	Peptidyl-prolyl cis-trans isomerase NIMA-interacting 1	Pin1		1	1	1	1	11.5	11.5	11.5	18.37	165	165	0	6.9631
P43276	Hist1h1b	Histone H1.5	2.824	1.498	1.1653	0.220701	1.498	0.220701	Y	0.859351	P43276	P43276	4	4	4	Histone H1.5	Hist1h1b	sp|P43276|H15_MOUSE Histone H1.5 OS=Mus musculus GN=Hist1h1b PE=1 SV=2	1	4	4	4	0	4.153	2.824	1.498	25.742	26	215	P43276	P43276	7	5	5	Histone H1.5	Hist1h1b		1	7	5	5	27.8	18.4	18.4	22.576	223	223	0	20.065
P15864	Hist1h1c	Histone H1.2	2.753	1.461	1.1861	0.246226	1.461	0.246226	Y	0.853613	P15864;Q07133	P15864	7;2	5;2	1;0	Histone H1.2	Hist1h1c	sp|P15864|H12_MOUSE Histone H1.2 OS=Mus musculus GN=Hist1h1c PE=1 SV=2	2	7	5	1	0	4.395	2.753	1.461	25.165	48	147	P15864	P15864	11	11	3	Histone H1.2	Hist1h1c		1	11	11	3	35.8	35.8	13.7	21.266	212	212	0	57.318
P15864;Q07133	Hist1h1c	Histone H1.2	2.753	1.461	1.1861	0.246226	1.461	0.246226	Y	0.853613	P15864;Q07133	P15864	7;2	5;2	1;0	Histone H1.2	Hist1h1c	sp|P15864|H12_MOUSE Histone H1.2 OS=Mus musculus GN=Hist1h1c PE=1 SV=2	2	7	5	1	0	4.395	2.753	1.461	25.165	48	147	P15864	P15864	11	11	3	Histone H1.2	Hist1h1c		1	11	11	3	35.8	35.8	13.7	21.266	212	212	0	57.318
Q8R1M0	Hmces	Embryonic stem cell-specific 5-hydroxymethylcytosine-binding protein	2.331	1.221	1.3772	0.461738	1.221	0.461738	Y	0.841369	Q8R1M0	Q8R1M0	2	2	2	Embryonic stem cell-specific 5-hydroxymethylcytosine-binding protein	Hmces	sp|Q8R1M0|HMCES_MOUSE Embryonic stem cell-specific 5-hydroxymethylcytosine-binding protein OS=Mus musculus GN=Hmces PE=1 SV=1	1	2	2	2	0	3.968	2.331	1.221	NaN	1	549	Q8R1M0	Q8R1M0	3	3	3	Embryonic stem cell-specific 5-hydroxymethylcytosine-binding protein	Hmces		1	3	3	3	10.2	10.2	10.2	40.168	353	353	0	6.9672
P84228	Hist1h3b	Histone H3.2	2.923	1.547	1.0606	0.0848807	1.547	0.0848807	Y	0.81594	P84228	P84228	6	6	1	Histone H3.2	Hist1h3b	sp|P84228|H32_MOUSE Histone H3.2 OS=Mus musculus GN=Hist1h3b PE=1 SV=2	1	6	6	1	0	5.573	2.923	1.547	44.833	32	361	P84228;P84244;P68433;P02301	P84228;P84244;P68433;P02301	9;8;8;8	9;8;8;8	9;8;8;8	Histone H3.2;Histone H3.3;Histone H3.1;Histone H3.3C	Hist1h3b;H3f3a;Hist1h3a;H3f3c	;;;	4	9	9	9	55.9	55.9	55.9	15.388	136	136;136;136;136	0	28.987
P84228;P84244;P68433;P02301	Hist1h3b	Histone H3.2	2.923	1.547	1.0606	0.0848807	1.547	0.0848807	Y	0.81594	P84228	P84228	6	6	1	Histone H3.2	Hist1h3b	sp|P84228|H32_MOUSE Histone H3.2 OS=Mus musculus GN=Hist1h3b PE=1 SV=2	1	6	6	1	0	5.573	2.923	1.547	44.833	32	361	P84228;P84244;P68433;P02301	P84228;P84244;P68433;P02301	9;8;8;8	9;8;8;8	9;8;8;8	Histone H3.2;Histone H3.3;Histone H3.1;Histone H3.3C	Hist1h3b;H3f3a;Hist1h3a;H3f3c	;;;	4	9	9	9	55.9	55.9	55.9	15.388	136	136;136;136;136	0	28.987
P23198	Cbx3	Chromobox protein homolog 3	2.979	1.575	1.0101	0.0144981	1.575	0.0144981	Y	0.794749	P23198	P23198	8	7	6	Chromobox protein homolog 3	Cbx3	sp|P23198|CBX3_MOUSE Chromobox protein homolog 3 OS=Mus musculus GN=Cbx3 PE=1 SV=2	1	8	7	6	0	4.715	2.979	1.575	31.109	46	166	P23198	P23198	6	6	4	Chromobox protein homolog 3	Cbx3		1	6	6	4	35	35	19.7	20.855	183	183	0	39.676
E5FYH1	Topaz1	Testis- and ovary-specific PAZ domain-containing protein 1	2.363	1.241	1.2599	0.333309	1.241	0.333309	Y	0.787155	E5FYH1	E5FYH1	1	1	1	Testis- and ovary-specific PAZ domain-containing protein 1	Topaz1	sp|E5FYH1|TOPZ1_MOUSE Testis- and ovary-specific PAZ domain-containing protein 1 OS=Mus musculus GN=Topaz1 PE=2 SV=1	1	1	1	1	0.0067295	4.74	2.363	1.241	15.167	2	53	E5FYH1	E5FYH1	1	1	1	Testis- and ovary-specific PAZ domain-containing protein 1	Topaz1		1	1	1	1	0.7	0.7	0.7	185.49	1653	1653	0.017151	1.7268
O35613	Daxx	Death domain-associated protein 6	1.72	0.782	1.7122	0.775851	0.782	0.775851	Y	0.778926	O35613	O35613	3	3	3	Death domain-associated protein 6	Daxx	sp|O35613|DAXX_MOUSE Death domain-associated protein 6 OS=Mus musculus GN=Daxx PE=1 SV=1	1	3	3	3	0	2.645	1.72	0.782	46.783	2	70	O35613	O35613	2	2	2	Death domain-associated protein 6	Daxx		1	2	2	2	4.1	4.1	4.1	81.488	739	739	0	3.9945
Q8K298	Anln	Actin-binding protein anillin	2.183	1.126	1.3377	0.419755	1.126	0.419755	Y	0.772877	Q8K298	Q8K298	2	2	2	Actin-binding protein anillin	Anln	sp|Q8K298|ANLN_MOUSE Actin-binding protein anillin OS=Mus musculus GN=Anln PE=1 SV=2	1	2	2	2	0	3.381	2.183	1.126	23.326	3	541	Q8K298	Q8K298	19	19	19	Actin-binding protein anillin	Anln		1	19	19	19	22.4	22.4	22.4	122.79	1121	1121	0	39.059
Q9CPR8	Ndnl2	Melanoma-associated antigen G1	2.129	1.09	1.3547	0.437973	1.09	0.437973	Y	0.763987	Q9CPR8	Q9CPR8	2	2	2	Melanoma-associated antigen G1	Ndnl2	sp|Q9CPR8|MAGG1_MOUSE Melanoma-associated antigen G1 OS=Mus musculus GN=Ndnl2 PE=1 SV=1	1	2	2	2	0	3.346	2.129	1.09	31.941	2	613	Q9CPR8	Q9CPR8	5	5	5	Melanoma-associated antigen G1	Ndnl2		1	5	5	5	20.8	20.8	20.8	31.46	279	279	0	8.6281
Q8CGP6;Q8R1M2;Q8CGP7;Q8CGP5;Q8BFU2;P22752	Hist1h2ah;H2afj;Hist1h2ak;Hist1h2af;Hist3h2a;Hist1h2ab	Histone H2A type 1-H;Histone H2A.J;Histone H2A type 1-K;Histone H2A type 1-F;Histone H2A type 3;Histone H2A type 1	2.71	1.438	1.0394	0.055751	1.438	0.055751	Y	0.746875	Q8CGP6;Q8R1M2;Q8CGP7;Q8CGP5;Q8BFU2;P22752	Q8CGP6;Q8R1M2;Q8CGP7;Q8CGP5;Q8BFU2;P22752	8;8;8;8;8;8	8;8;8;8;8;8	2;2;2;2;2;2	Histone H2A type 1-H;Histone H2A.J;Histone H2A type 1-K;Histone H2A type 1-F;Histone H2A type 3;Histone H2A type 1	Hist1h2ah;H2afj;Hist1h2ak;Hist1h2af;Hist3h2a;Hist1h2ab	sp|Q8CGP6|H2A1H_MOUSE Histone H2A type 1-H OS=Mus musculus GN=Hist1h2ah PE=1 SV=3;sp|Q8R1M2|H2AJ_MOUSE Histone H2A.J OS=Mus musculus GN=H2afj PE=1 SV=1;sp|Q8CGP7|H2A1K_MOUSE Histone H2A type 1-K OS=Mus musculus GN=Hist1h2ak PE=1 SV=3;sp|Q8CGP5|H2A1F_MOUSE	6	8	8	2	0	3.838	2.71	1.438	35.044	64	165	Q8CGP6;Q8R1M2;Q8CGP7;Q8CGP5;Q8BFU2;P22752;Q64522	Q8CGP6;Q8R1M2;Q8CGP7;Q8CGP5;Q8BFU2;P22752	8;8;8;8;8;8;3	8;8;8;8;8;8;3	1;1;1;1;1;1;0	Histone H2A type 1-H;Histone H2A.J;Histone H2A type 1-K;Histone H2A type 1-F;Histone H2A type 3;Histone H2A type 1	Hist1h2ah;H2afj;Hist1h2ak;Hist1h2af;Hist3h2a;Hist1h2ab	;;;;;	7	8	8	1	60.9	60.9	8.6	13.95	128	128;129;130;130;130;130;130	0	323.31
Q8CGP6;Q8R1M2;Q8CGP7;Q8CGP5;Q8BFU2;P22752;Q64522	Hist1h2ah;H2afj;Hist1h2ak;Hist1h2af;Hist3h2a;Hist1h2ab	Histone H2A type 1-H;Histone H2A.J;Histone H2A type 1-K;Histone H2A type 1-F;Histone H2A type 3;Histone H2A type 1	2.71	1.438	1.0394	0.055751	1.438	0.055751	Y	0.746875	Q8CGP6;Q8R1M2;Q8CGP7;Q8CGP5;Q8BFU2;P22752	Q8CGP6;Q8R1M2;Q8CGP7;Q8CGP5;Q8BFU2;P22752	8;8;8;8;8;8	8;8;8;8;8;8	2;2;2;2;2;2	Histone H2A type 1-H;Histone H2A.J;Histone H2A type 1-K;Histone H2A type 1-F;Histone H2A type 3;Histone H2A type 1	Hist1h2ah;H2afj;Hist1h2ak;Hist1h2af;Hist3h2a;Hist1h2ab	sp|Q8CGP6|H2A1H_MOUSE Histone H2A type 1-H OS=Mus musculus GN=Hist1h2ah PE=1 SV=3;sp|Q8R1M2|H2AJ_MOUSE Histone H2A.J OS=Mus musculus GN=H2afj PE=1 SV=1;sp|Q8CGP7|H2A1K_MOUSE Histone H2A type 1-K OS=Mus musculus GN=Hist1h2ak PE=1 SV=3;sp|Q8CGP5|H2A1F_MOUSE	6	8	8	2	0	3.838	2.71	1.438	35.044	64	165	Q8CGP6;Q8R1M2;Q8CGP7;Q8CGP5;Q8BFU2;P22752;Q64522	Q8CGP6;Q8R1M2;Q8CGP7;Q8CGP5;Q8BFU2;P22752	8;8;8;8;8;8;3	8;8;8;8;8;8;3	1;1;1;1;1;1;0	Histone H2A type 1-H;Histone H2A.J;Histone H2A type 1-K;Histone H2A type 1-F;Histone H2A type 3;Histone H2A type 1	Hist1h2ah;H2afj;Hist1h2ak;Hist1h2af;Hist3h2a;Hist1h2ab	;;;;;	7	8	8	1	60.9	60.9	8.6	13.95	128	128;129;130;130;130;130;130	0	323.31
Q01320;Q64511	Top2a	DNA topoisomerase 2-alpha	2.172	1.119	1.2856	0.362442	1.119	0.362442	Y	0.740721	Q01320;Q64511	Q01320	28;6	28;6	28;6	DNA topoisomerase 2-alpha	Top2a	sp|Q01320|TOP2A_MOUSE DNA topoisomerase 2-alpha OS=Mus musculus GN=Top2a PE=1 SV=2	2	28	28	28	0	3.529	2.172	1.119	22.149	162	382	Q64511	Q64511	18	8	8	DNA topoisomerase 2-beta	Top2b		1	18	8	8	13.6	7.1	7.1	181.91	1612	1612	0	14.907
Q64511	Top2a	DNA topoisomerase 2-alpha	2.172	1.119	1.2856	0.362442	1.119	0.362442	Y	0.740721	Q01320;Q64511	Q01320	28;6	28;6	28;6	DNA topoisomerase 2-alpha	Top2a	sp|Q01320|TOP2A_MOUSE DNA topoisomerase 2-alpha OS=Mus musculus GN=Top2a PE=1 SV=2	2	28	28	28	0	3.529	2.172	1.119	22.149	162	382	Q64511	Q64511	18	8	8	DNA topoisomerase 2-beta	Top2b		1	18	8	8	13.6	7.1	7.1	181.91	1612	1612	0	14.907
Q9D051	Pdhb	Pyruvate dehydrogenase E1 component subunit beta, mitochondrial	0.653	-0.616	4.2737	2.09549	-0.616	2.09549	Y	0.739743	Q9D051	Q9D051	1	1	1	Pyruvate dehydrogenase E1 component subunit beta, mitochondrial	Pdhb	sp|Q9D051|ODPB_MOUSE Pyruvate dehydrogenase E1 component subunit beta, mitochondrial OS=Mus musculus GN=Pdhb PE=1 SV=1	1	1	1	1	0.0054795	1.111	0.653	-0.616	NaN	1	668	Q9D051	Q9D051	1	1	1	Pyruvate dehydrogenase E1 component subunit beta, mitochondrial	Pdhb		1	1	1	1	3.6	3.6	3.6	38.937	359	359	1	-2
P15864;Q07133	Hist1h1c	Histone H1.2	2.753	1.461	0.96937	-0.0448807	1.461	-0.0448807	Y	0.70806	P15864;Q07133	P15864	7;2	5;2	1;0	Histone H1.2	Hist1h1c	sp|P15864|H12_MOUSE Histone H1.2 OS=Mus musculus GN=Hist1h1c PE=1 SV=2	2	7	5	1	0	4.395	2.753	1.461	25.165	48	147	Q07133	Q07133	5	1	1	Histone H1t	Hist1h1t		1	5	1	1	15.4	7.7	7.7	21.54	208	208	0.01719	1.75
Q07133	Hist1h1c	Histone H1.2	2.753	1.461	0.96937	-0.0448807	1.461	-0.0448807	Y	0.70806	P15864;Q07133	P15864	7;2	5;2	1;0	Histone H1.2	Hist1h1c	sp|P15864|H12_MOUSE Histone H1.2 OS=Mus musculus GN=Hist1h1c PE=1 SV=2	2	7	5	1	0	4.395	2.753	1.461	25.165	48	147	Q07133	Q07133	5	1	1	Histone H1t	Hist1h1t		1	5	1	1	15.4	7.7	7.7	21.54	208	208	0.01719	1.75
Q9CQ48	Nudcd2	NudC domain-containing protein 2	2.571	1.363	1.0302	0.0429244	1.363	0.0429244	Y	0.702962	Q9CQ48	Q9CQ48	3	3	3	NudC domain-containing protein 2	Nudcd2	sp|Q9CQ48|NUDC2_MOUSE NudC domain-containing protein 2 OS=Mus musculus GN=Nudcd2 PE=1 SV=1	1	3	3	3	0	3.55	2.571	1.363	147.52	2	622	Q9CQ48	Q9CQ48	2	2	2	NudC domain-containing protein 2	Nudcd2		1	2	2	2	18.5	18.5	18.5	17.66	157	157	0.00098425	3.4716
P20664	Prim1	DNA primase small subunit	2.292	1.196	1.1187	0.161823	1.196	0.161823	Y	0.678912	P20664	P20664	2	2	2	DNA primase small subunit	Prim1	sp|P20664|PRI1_MOUSE DNA primase small subunit OS=Mus musculus GN=Prim1 PE=1 SV=1	1	2	2	2	0	3.902	2.292	1.196	NaN	1	164	P20664	P20664	7	7	7	DNA primase small subunit	Prim1		1	7	7	7	20.6	20.6	20.6	49.295	417	417	0	15.004
Q8BUI3	LRWD1	Leucine-rich repeat and WD repeat-containing protein 1	1.431	0.517	1.7723	0.825623	0.517	0.825623	Y	0.671311	Q8BUI3	Q8BUI3	1	1	1	Leucine-rich repeat and WD repeat-containing protein 1	LRWD1	sp|Q8BUI3|LRWD1_MOUSE Leucine-rich repeat and WD repeat-containing protein 1 OS=Mus musculus GN=LRWD1 PE=2 SV=1	1	1	1	1	0.0028902	2.436	1.431	0.517	NaN	1	525	Q8BUI3	Q8BUI3	2	2	2	Leucine-rich repeat and WD repeat-containing protein 1	LRWD1		1	2	2	2	4	4	4	71.593	648	648	0	4.9882
P97386	Lig3	DNA ligase 3	2.058	1.041	1.2219	0.289126	1.041	0.289126	Y	0.665063	P97386	P97386	2	2	2	DNA ligase 3	Lig3	sp|P97386|DNLI3_MOUSE DNA ligase 3 OS=Mus musculus GN=Lig3 PE=1 SV=2	1	2	2	2	0	3.188	2.058	1.041	23.728	3	369	P97386	P97386	14	14	14	DNA ligase 3	Lig3		1	14	14	14	15.4	15.4	15.4	113.07	1015	1015	0	32.462
Q64525;Q8CGP2;Q6ZWY9;Q64478;Q64475;P10854;P10853;Q8CGP1;P70696;Q9D2U9;Q8CGP0;Q64524	Hist1h2bp;Hist1h2bk;Hist1h2bc;Hist2h2bb;Hist1h2bh;Hist1h2bb;Hist1h2bm;Hist1h2bf;Hist1h2ba	Histone H2B type 1-P;Histone H2B type 1-K;Histone H2B type 1-C/E/G;Histone H2B type 2-B;Histone H2B type 1-H;Histone H2B type 1-B;Histone H2B type 1-M;Histone H2B type 1-F/J/L;Histone H2B type 1-A	2.256	1.174	1.0754	0.104873	1.174	0.104873	Y	0.639437	Q8CGP2;Q8CGP1;Q6ZWY9;Q64525;Q64478;Q64475;P10854;P10853;P70696	Q8CGP2;Q8CGP1;Q6ZWY9;Q64525;Q64478;Q64475;P10854;P10853;P70696	8;8;8;8;8;8;8;8;5	8;8;8;8;8;8;8;8;5	3;3;3;3;3;3;3;3;1	Histone H2B type 1-P;Histone H2B type 1-K;Histone H2B type 1-C/E/G;Histone H2B type 2-B;Histone H2B type 1-H;Histone H2B type 1-B;Histone H2B type 1-M;Histone H2B type 1-F/J/L;Histone H2B type 1-A	Hist1h2bp;Hist1h2bk;Hist1h2bc;Hist2h2bb;Hist1h2bh;Hist1h2bb;Hist1h2bm;Hist1h2bf;Hist1h2ba	sp|Q8CGP2|H2B1P_MOUSE Histone H2B type 1-P OS=Mus musculus GN=Hist1h2bp PE=1 SV=3;sp|Q8CGP1|H2B1K_MOUSE Histone H2B type 1-K OS=Mus musculus GN=Hist1h2bk PE=1 SV=3;sp|Q6ZWY9|H2B1C_MOUSE Histone H2B type 1-C/E/G OS=Mus musculus GN=Hist1h2bc PE=1 SV=3;sp|Q64	9	8	8	3	0	3.226	2.256	1.174	60.703	135	130	Q64525;Q8CGP2;Q6ZWY9;Q64478;Q64475;P10854;P10853;Q8CGP1;P70696;Q9D2U9;Q8CGP0;Q64524	Q64525;Q8CGP2;Q6ZWY9;Q64478;Q64475;P10854;P10853;Q8CGP1;P70696;Q9D2U9;Q8CGP0;Q64524	12;11;11;11;11;11;11;10;8;7;7;6	12;11;11;11;11;11;11;10;8;7;7;6	12;11;11;11;11;11;11;10;8;7;7;6	Histone H2B type 2-B;Histone H2B type 1-P;Histone H2B type 1-C/E/G;Histone H2B type 1-H;Histone H2B type 1-B;Histone H2B type 1-M;Histone H2B type 1-F/J/L;Histone H2B type 1-K;Histone H2B type 1-A;Histone H2B type 3-A;Histone H2B type 3-B;Histone H2B type 2-E	Hist2h2bb;Hist1h2bp;Hist1h2bc;Hist1h2bh;Hist1h2bb;Hist1h2bm;Hist1h2bf;Hist1h2bk;Hist1h2ba;Hist3h2ba;Hist3h2bb;Hist2h2be	;;;;;;;;;;;	12	12	12	12	76.2	76.2	76.2	13.92	126	126;126;126;126;126;126;126;126;127;126;126;126	0	241.48
Q8CGP2;Q8CGP1;Q6ZWY9;Q64525;Q64478;Q64475;P10854;P10853;P70696	Hist1h2bp;Hist1h2bk;Hist1h2bc;Hist2h2bb;Hist1h2bh;Hist1h2bb;Hist1h2bm;Hist1h2bf;Hist1h2ba	Histone H2B type 1-P;Histone H2B type 1-K;Histone H2B type 1-C/E/G;Histone H2B type 2-B;Histone H2B type 1-H;Histone H2B type 1-B;Histone H2B type 1-M;Histone H2B type 1-F/J/L;Histone H2B type 1-A	2.256	1.174	1.0754	0.104873	1.174	0.104873	Y	0.639437	Q8CGP2;Q8CGP1;Q6ZWY9;Q64525;Q64478;Q64475;P10854;P10853;P70696	Q8CGP2;Q8CGP1;Q6ZWY9;Q64525;Q64478;Q64475;P10854;P10853;P70696	8;8;8;8;8;8;8;8;5	8;8;8;8;8;8;8;8;5	3;3;3;3;3;3;3;3;1	Histone H2B type 1-P;Histone H2B type 1-K;Histone H2B type 1-C/E/G;Histone H2B type 2-B;Histone H2B type 1-H;Histone H2B type 1-B;Histone H2B type 1-M;Histone H2B type 1-F/J/L;Histone H2B type 1-A	Hist1h2bp;Hist1h2bk;Hist1h2bc;Hist2h2bb;Hist1h2bh;Hist1h2bb;Hist1h2bm;Hist1h2bf;Hist1h2ba	sp|Q8CGP2|H2B1P_MOUSE Histone H2B type 1-P OS=Mus musculus GN=Hist1h2bp PE=1 SV=3;sp|Q8CGP1|H2B1K_MOUSE Histone H2B type 1-K OS=Mus musculus GN=Hist1h2bk PE=1 SV=3;sp|Q6ZWY9|H2B1C_MOUSE Histone H2B type 1-C/E/G OS=Mus musculus GN=Hist1h2bc PE=1 SV=3;sp|Q64	9	8	8	3	0	3.226	2.256	1.174	60.703	135	130	Q64525;Q8CGP2;Q6ZWY9;Q64478;Q64475;P10854;P10853;Q8CGP1;P70696;Q9D2U9;Q8CGP0;Q64524	Q64525;Q8CGP2;Q6ZWY9;Q64478;Q64475;P10854;P10853;Q8CGP1;P70696;Q9D2U9;Q8CGP0;Q64524	12;11;11;11;11;11;11;10;8;7;7;6	12;11;11;11;11;11;11;10;8;7;7;6	12;11;11;11;11;11;11;10;8;7;7;6	Histone H2B type 2-B;Histone H2B type 1-P;Histone H2B type 1-C/E/G;Histone H2B type 1-H;Histone H2B type 1-B;Histone H2B type 1-M;Histone H2B type 1-F/J/L;Histone H2B type 1-K;Histone H2B type 1-A;Histone H2B type 3-A;Histone H2B type 3-B;Histone H2B type 2-E	Hist2h2bb;Hist1h2bp;Hist1h2bc;Hist1h2bh;Hist1h2bb;Hist1h2bm;Hist1h2bf;Hist1h2bk;Hist1h2ba;Hist3h2ba;Hist3h2bb;Hist2h2be	;;;;;;;;;;;	12	12	12	12	76.2	76.2	76.2	13.92	126	126;126;126;126;126;126;126;126;127;126;126;126	0	241.48
Q8C5D8;O88907	Pias2;Pias1	E3 SUMO-protein ligase PIAS2;E3 SUMO-protein ligase PIAS1	1.74	0.799	1.3777	0.462262	0.799	0.462262	Y	0.630631	Q8C5D8;O88907	Q8C5D8;O88907	2;1	2;1	2;1	E3 SUMO-protein ligase PIAS2;E3 SUMO-protein ligase PIAS1	Pias2;Pias1	sp|Q8C5D8|PIAS2_MOUSE E3 SUMO-protein ligase PIAS2 OS=Mus musculus GN=Pias2 PE=1 SV=2;sp|O88907|PIAS1_MOUSE E3 SUMO-protein ligase PIAS1 OS=Mus musculus GN=Pias1 PE=1 SV=2	2	2	2	2	0	2.801	1.74	0.799	9.211	4	532	Q8C5D8;O88907	Q8C5D8	3;1	3;1	3;1	E3 SUMO-protein ligase PIAS2	Pias2		2	3	3	3	6.1	6.1	6.1	68.425	621	621;651	0	6.8865
P43274	Hist1h1e	Histone H1.4	2.021	1.015	1.1336	0.180912	1.015	0.180912	Y	0.597956	P43274	P43274	6	2	2	Histone H1.4	Hist1h1e	sp|P43274|H14_MOUSE Histone H1.4 OS=Mus musculus GN=Hist1h1e PE=1 SV=2	1	6	2	2	0	3.919	2.021	1.015	49.775	29	213	P43274	P43274	10	3	3	Histone H1.4	Hist1h1e		1	10	3	3	34.2	13.2	13.2	21.977	219	219	0	24.823
Q60848	Hells	Lymphocyte-specific helicase	1.734	0.794	1.2876	0.364684	0.794	0.364684	Y	0.579342	Q60848	Q60848	8	8	8	Lymphocyte-specific helicase	Hells	sp|Q60848|HELLS_MOUSE Lymphocyte-specific helicase OS=Mus musculus GN=Hells PE=1 SV=2	1	8	8	8	0	2.551	1.734	0.794	30.071	24	432	Q60848	Q60848	16	16	16	Lymphocyte-specific helicase	Hells		1	16	16	16	21	21	21	95.125	821	821	0	52.734
P53996	Cnbp	Cellular nucleic acid-binding protein	1.788	0.838	1.2376	0.307545	0.838	0.307545	Y	0.572773	P53996	P53996	1	1	1	Cellular nucleic acid-binding protein	Cnbp	sp|P53996|CNBP_MOUSE Cellular nucleic acid-binding protein OS=Mus musculus GN=Cnbp PE=1 SV=2	1	1	1	1	0.0015898	3.044	1.788	0.838	NaN	1	247	P53996	P53996	3	3	3	Cellular nucleic acid-binding protein	Cnbp		1	3	3	3	16.9	16.9	16.9	19.592	178	178	0	5.9512
Q9CXS4	Cenpv	Centromere protein V	1.805	0.852	1.1817	0.240864	0.852	0.240864	Y	0.546432	Q9CXS4	Q9CXS4	3	3	3	Centromere protein V	Cenpv	sp|Q9CXS4|CENPV_MOUSE Centromere protein V OS=Mus musculus GN=Cenpv PE=2 SV=2	1	3	3	3	0	3.151	1.805	0.852	15.091	5	653	Q9CXS4	Q9CXS4	7	7	7	Centromere protein V	Cenpv		1	7	7	7	32.1	32.1	32.1	27.541	252	252	0	21.781
Q3V300	Kif22	Kinesin-like protein KIF22	1.452	0.538	1.469	0.554834	0.538	0.554834	Y	0.546417	Q3V300	Q3V300	1	1	1	Kinesin-like protein KIF22	Kif22	sp|Q3V300|KIF22_MOUSE Kinesin-like protein KIF22 OS=Mus musculus GN=Kif22 PE=2 SV=2	1	1	1	1	0.0065617	2.472	1.452	0.538	NaN	1	418	Q3V300	Q3V300	11	11	11	Kinesin-like protein KIF22	Kif22		1	11	11	11	27.6	27.6	27.6	73.189	660	660	0	27.365
Q01320	Top2a	DNA topoisomerase 2-alpha	2.172	1.119	0.96747	-0.0477112	1.119	-0.0477112	Y	0.535644	Q01320;Q64511	Q01320	28;6	28;6	28;6	DNA topoisomerase 2-alpha	Top2a	sp|Q01320|TOP2A_MOUSE DNA topoisomerase 2-alpha OS=Mus musculus GN=Top2a PE=1 SV=2	2	28	28	28	0	3.529	2.172	1.119	22.149	162	382	Q01320	Q01320	53	53	43	DNA topoisomerase 2-alpha	Top2a		1	53	53	43	35.3	35.3	29	172.79	1528	1528	0	247.27
Q01320;Q64511	Top2a	DNA topoisomerase 2-alpha	2.172	1.119	0.96747	-0.0477112	1.119	-0.0477112	Y	0.535644	Q01320;Q64511	Q01320	28;6	28;6	28;6	DNA topoisomerase 2-alpha	Top2a	sp|Q01320|TOP2A_MOUSE DNA topoisomerase 2-alpha OS=Mus musculus GN=Top2a PE=1 SV=2	2	28	28	28	0	3.529	2.172	1.119	22.149	162	382	Q01320	Q01320	53	53	43	DNA topoisomerase 2-alpha	Top2a		1	53	53	43	35.3	35.3	29	172.79	1528	1528	0	247.27
Q61881	Mcm7	DNA replication licensing factor MCM7	1.857	0.893	1.1055	0.144699	0.893	0.144699	Y	0.51885	Q61881	Q61881	17	17	17	DNA replication licensing factor MCM7	Mcm7	sp|Q61881|MCM7_MOUSE DNA replication licensing factor MCM7 OS=Mus musculus GN=Mcm7 PE=1 SV=1	1	17	17	17	0	2.882	1.857	0.893	17.548	73	460	Q61881	Q61881	30	30	30	DNA replication licensing factor MCM7	Mcm7		1	30	30	30	49.8	49.8	49.8	81.21	719	719	0	222.49
Q9DBD5	Pelp1	Proline-, glutamic acid- and leucine-rich protein 1	1.773	0.826	1.1369	0.185105	0.826	0.185105	Y	0.505553	Q9DBD5	Q9DBD5	1	1	1	Proline-, glutamic acid- and leucine-rich protein 1	Pelp1	sp|Q9DBD5|PELP1_MOUSE Proline-, glutamic acid- and leucine-rich protein 1 OS=Mus musculus GN=Pelp1 PE=1 SV=2	1	1	1	1	0	3.018	1.773	0.826	NaN	1	696	Q9DBD5	Q9DBD5	11	11	11	Proline-, glutamic acid- and leucine-rich protein 1	Pelp1		1	11	11	11	16.2	16.2	16.2	118.07	1123	1123	0	50.83
P97429	Anxa4	Annexin A4	1.935	0.952	1.0403	0.0569996	0.952	0.0569996	Y	0.5045	P97429	P97429	3	3	3	Annexin A4	Anxa4	sp|P97429|ANXA4_MOUSE Annexin A4 OS=Mus musculus GN=Anxa4 PE=2 SV=4	1	3	3	3	0	3.33	1.935	0.952	24.397	4	370	P97429	P97429	2	2	2	Annexin A4	Anxa4		1	2	2	2	8.5	8.5	8.5	35.915	319	319	0	4.1615
Q8BK67	Rcc2	Protein RCC2	1.849	0.886	1.0817	0.1133	0.886	0.1133	Y	0.49965	Q8BK67	Q8BK67	17	17	17	Protein RCC2	Rcc2	sp|Q8BK67|RCC2_MOUSE Protein RCC2 OS=Mus musculus GN=Rcc2 PE=1 SV=1	1	17	17	17	0	3.276	1.849	0.886	20.86	68	518	Q8BK67	Q8BK67	18	18	18	Protein RCC2	Rcc2		1	18	18	18	40.2	40.2	40.2	55.983	520	520	0	216.6
Q9D2L9	Fam111a	Protein FAM111A	1.647	0.72	1.2045	0.268434	0.72	0.268434	Y	0.494217	Q9D2L9	Q9D2L9	3	3	3	Protein FAM111A	Fam111a	sp|Q9D2L9|F111A_MOUSE Protein FAM111A OS=Mus musculus GN=Fam111a PE=2 SV=1	1	3	3	3	0	2.57	1.647	0.72	15.575	6	681	Q9D2L9	Q9D2L9	4	4	4	Protein FAM111A	Fam111a		1	4	4	4	9.3	9.3	9.3	69.948	613	613	0	35.097
P83917	Cbx1	Chromobox protein homolog 1	1.728	0.789	1.1477	0.198746	0.789	0.198746	Y	0.493873	P83917	P83917	6	5	5	Chromobox protein homolog 1	Cbx1	sp|P83917|CBX1_MOUSE Chromobox protein homolog 1 OS=Mus musculus GN=Cbx1 PE=1 SV=1	1	6	5	5	0	3.373	1.728	0.789	46.884	11	358	P83917	P83917	4	3	3	Chromobox protein homolog 1	Cbx1		1	4	3	3	30.3	21.6	21.6	21.418	185	185	0	24.908
Q3U9G9	Lbr	Lamin-B receptor	1.945	0.959	1.0031	0.00446544	0.959	0.00446544	Y	0.481733	Q3U9G9	Q3U9G9	1	1	1	Lamin-B receptor	Lbr	sp|Q3U9G9|LBR_MOUSE Lamin-B receptor OS=Mus musculus GN=Lbr PE=1 SV=2	1	1	1	1	0.001497	2.884	1.945	0.959	33.851	3	409	Q3U9G9	Q3U9G9	4	4	4	Lamin-B receptor	Lbr		1	4	4	4	7.3	7.3	7.3	71.439	626	626	0	9.3263
O35130	Emg1	Ribosomal RNA small subunit methyltransferase NEP1	1.597	0.676	1.2203	0.287236	0.676	0.287236	Y	0.481618	O35130	O35130	4	4	4	Ribosomal RNA small subunit methyltransferase NEP1	Emg1	sp|O35130|NEP1_MOUSE Ribosomal RNA small subunit methyltransferase NEP1 OS=Mus musculus GN=Emg1 PE=2 SV=1	1	4	4	4	0	2.863	1.597	0.676	13.399	4	65	O35130	O35130	1	1	1	Ribosomal RNA small subunit methyltransferase NEP1	Emg1		1	1	1	1	8.2	8.2	8.2	26.974	244	244	0.00093985	3.065
Q61686	Cbx5	Chromobox protein homolog 5	1.702	0.767	1.142	0.191563	0.767	0.191563	Y	0.479281	Q61686	Q61686	11	11	10	Chromobox protein homolog 5	Cbx5	sp|Q61686|CBX5_MOUSE Chromobox protein homolog 5 OS=Mus musculus GN=Cbx5 PE=1 SV=1	1	11	11	10	0	3.029	1.702	0.767	25.623	28	456	Q61686	Q61686	4	3	3	Chromobox protein homolog 5	Cbx5		1	4	3	3	27.2	20.9	20.9	22.186	191	191	0	8.085
Q6NZB0	Dnajc8	DnaJ homolog subfamily C member 8	1.83	0.871	1.0622	0.0870554	0.871	0.0870554	Y	0.479028	Q6NZB0	Q6NZB0	6	6	6	DnaJ homolog subfamily C member 8	Dnajc8	sp|Q6NZB0|DNJC8_MOUSE DnaJ homolog subfamily C member 8 OS=Mus musculus GN=Dnajc8 PE=2 SV=2	1	6	6	6	0	2.708	1.83	0.871	35.832	7	479	Q6NZB0	Q6NZB0	5	5	5	DnaJ homolog subfamily C member 8	Dnajc8		1	5	5	5	24.1	24.1	24.1	29.812	253	253	0	13.363
Q9CWZ3	Rbm8a	RNA-binding protein 8A	1.921	0.942	1.01	0.0143553	0.942	0.0143553	Y	0.478178	Q9CWZ3	Q9CWZ3	2	2	2	RNA-binding protein 8A	Rbm8a	sp|Q9CWZ3|RBM8A_MOUSE RNA-binding protein 8A OS=Mus musculus GN=Rbm8a PE=1 SV=3	1	2	2	2	0	2.078	1.921	0.942	37.948	3	648	Q9CWZ3	Q9CWZ3	2	2	2	RNA-binding protein 8A	Rbm8a		1	2	2	2	17.2	17.2	17.2	19.888	174	174	0	7.5179
Q9JM05	Pias4	E3 SUMO-protein ligase PIAS4	1.452	0.538	1.3313	0.412836	0.538	0.412836	Y	0.475418	Q9JM05	Q9JM05	2	2	2	E3 SUMO-protein ligase PIAS4	Pias4	sp|Q9JM05|PIAS4_MOUSE E3 SUMO-protein ligase PIAS4 OS=Mus musculus GN=Pias4 PE=1 SV=2	1	2	2	2	0.0016892	2.328	1.452	0.538	47.731	2	725	Q9JM05	Q9JM05	3	3	3	E3 SUMO-protein ligase PIAS4	Pias4		1	3	3	3	6.7	6.7	6.7	55.569	507	507	0	6.0649
P11031	Sub1	Activated RNA polymerase II transcriptional coactivator p15	1.776	0.828	1.082	0.1137	0.828	0.1137	Y	0.47085	P11031	P11031	4	4	4	Activated RNA polymerase II transcriptional coactivator p15	Sub1	sp|P11031|TCP4_MOUSE Activated RNA polymerase II transcriptional coactivator p15 OS=Mus musculus GN=Sub1 PE=1 SV=3	1	4	4	4	0	2.97	1.776	0.828	34.109	17	131	P11031	P11031	2	2	2	Activated RNA polymerase II transcriptional coactivator p15	Sub1		1	2	2	2	15.7	15.7	15.7	14.427	127	127	0	9.4561
P60762	Morf4l1	Mortality factor 4-like protein 1	1.306	0.385	1.4648	0.550704	0.385	0.550704	Y	0.467852	P60762	P60762	5	5	5	Mortality factor 4-like protein 1	Morf4l1	sp|P60762|MO4L1_MOUSE Mortality factor 4-like protein 1 OS=Mus musculus GN=Morf4l1 PE=1 SV=2	1	5	5	5	0	2.435	1.306	0.385	43.508	5	263	P60762	P60762	9	9	8	Mortality factor 4-like protein 1	Morf4l1		1	9	9	8	27.6	27.6	24	41.492	362	362	0	21.403
Q06180	Ptpn2	Tyrosine-protein phosphatase non-receptor type 2	1.662	0.733	1.1453	0.195726	0.733	0.195726	Y	0.464363	Q06180	Q06180	1	1	1	Tyrosine-protein phosphatase non-receptor type 2	Ptpn2	sp|Q06180|PTN2_MOUSE Tyrosine-protein phosphatase non-receptor type 2 OS=Mus musculus GN=Ptpn2 PE=1 SV=2	1	1	1	1	0.0028736	2.83	1.662	0.733	NaN	1	394	Q06180	Q06180	6	6	6	Tyrosine-protein phosphatase non-receptor type 2	Ptpn2		1	6	6	6	22.4	22.4	22.4	47.36	406	406	0	17.611
Q9CSH3	Dis3	Exosome complex exonuclease RRP44	1.604	0.682	1.1855	0.245496	0.682	0.245496	Y	0.463748	Q9CSH3	Q9CSH3	1	1	1	Exosome complex exonuclease RRP44	Dis3	sp|Q9CSH3|RRP44_MOUSE Exosome complex exonuclease RRP44 OS=Mus musculus GN=Dis3 PE=2 SV=4	1	1	1	1	0.0028986	2.732	1.604	0.682	NaN	1	641	Q9CSH3	Q9CSH3	5	5	5	Exosome complex exonuclease RRP44	Dis3		1	5	5	5	6.8	6.8	6.8	108.84	958	958	0	11.223
P17095	Hmga1	High mobility group protein HMG-I/HMG-Y	2.475	1.307	0.75173	-0.411714	1.307	-0.411714	Y	0.447643	P17095	P17095	4	4	4	High mobility group protein HMG-I/HMG-Y	Hmga1	sp|P17095|HMGA1_MOUSE High mobility group protein HMG-I/HMG-Y OS=Mus musculus GN=Hmga1 PE=1 SV=4	1	4	4	4	0	2.356	2.475	1.307	57.448	6	152	P17095	P17095	3	3	3	High mobility group protein HMG-I/HMG-Y	Hmga1		1	3	3	3	23.4	23.4	23.4	11.614	107	107	0	35.797
Q6PDQ2;A2A8L1	Chd4	Chromodomain-helicase-DNA-binding protein 4	1.669	0.739	1.111	0.151859	0.739	0.151859	Y	0.445429	Q6PDQ2;A2A8L1	Q6PDQ2	8;3	8;3	8;3	Chromodomain-helicase-DNA-binding protein 4	Chd4	sp|Q6PDQ2|CHD4_MOUSE Chromodomain-helicase-DNA-binding protein 4 OS=Mus musculus GN=Chd4 PE=1 SV=1	2	8	8	8	0	2.587	1.669	0.739	29.596	14	483	Q6PDQ2;A2A8L1	Q6PDQ2	28;9	28;9	28;9	Chromodomain-helicase-DNA-binding protein 4	Chd4		2	28	28	28	17.8	17.8	17.8	217.75	1915	1915;1946	0	67.296
P30681	Hmgb2	High mobility group protein B2	1.767	0.821	1.0453	0.0639171	0.821	0.0639171	Y	0.442459	P30681	P30681	7	6	6	High mobility group protein B2	Hmgb2	sp|P30681|HMGB2_MOUSE High mobility group protein B2 OS=Mus musculus GN=Hmgb2 PE=1 SV=3	1	7	6	6	0	2.417	1.767	0.821	38.727	16	190	P30681	P30681	8	7	7	High mobility group protein B2	Hmgb2		1	8	7	7	29	23.3	23.3	24.162	210	210	0	37.187
Q7TNE3	Spag7	Sperm-associated antigen 7	1.892	0.92	0.9748	-0.0368218	0.92	-0.0368218	Y	0.441589	Q7TNE3	Q7TNE3	5	5	5	Sperm-associated antigen 7	Spag7	sp|Q7TNE3|SPAG7_MOUSE Sperm-associated antigen 7 OS=Mus musculus GN=Spag7 PE=1 SV=1	1	5	5	5	0	3.092	1.892	0.92	20.374	5	494	Q7TNE3	Q7TNE3	4	4	4	Sperm-associated antigen 7	Spag7		1	4	4	4	27.3	27.3	27.3	25.921	227	227	0	9.8543
Q8R326	Pspc1	Paraspeckle component 1	1.505	0.589	1.2223	0.289598	0.589	0.289598	Y	0.439299	Q8R326	Q8R326	1	1	1	Paraspeckle component 1	Pspc1	sp|Q8R326|PSPC1_MOUSE Paraspeckle component 1 OS=Mus musculus GN=Pspc1 PE=1 SV=1	1	1	1	1	0.0014728	2.562	1.505	0.589	NaN	1	551	Q8R326	Q8R326	6	6	6	Paraspeckle component 1	Pspc1		1	6	6	6	13.4	13.4	13.4	58.758	523	523	0	12.359
Q9JJX7	Tdp2	Tyrosyl-DNA phosphodiesterase 2	1.417	0.503	1.2831	0.359634	0.503	0.359634	Y	0.431317	Q9JJX7	Q9JJX7	2	2	2	Tyrosyl-DNA phosphodiesterase 2	Tdp2	sp|Q9JJX7|TYDP2_MOUSE Tyrosyl-DNA phosphodiesterase 2 OS=Mus musculus GN=Tdp2 PE=1 SV=1	1	2	2	2	0	2.185	1.417	0.503	5.931	2	717	Q9JJX7	Q9JJX7	4	4	4	Tyrosyl-DNA phosphodiesterase 2	Tdp2		1	4	4	4	16.2	16.2	16.2	41.033	370	370	0	9.444
P11103	Parp1	Poly [ADP-ribose] polymerase 1	1.58	0.66	1.1465	0.197236	0.66	0.197236	Y	0.428618	P11103	P11103	11	11	11	Poly [ADP-ribose] polymerase 1	Parp1	sp|P11103|PARP1_MOUSE Poly [ADP-ribose] polymerase 1 OS=Mus musculus GN=Parp1 PE=1 SV=3	1	11	11	11	0	2.414	1.58	0.66	18.424	44	132	P11103	P11103	29	29	29	Poly [ADP-ribose] polymerase 1	Parp1		1	29	29	29	32.1	32.1	32.1	113.1	1013	1013	0	138.97
P56399	Usp5	Ubiquitin carboxyl-terminal hydrolase 5	1.984	0.988	0.90357	-0.146292	0.988	-0.146292	Y	0.420854	P56399	P56399	4	4	4	Ubiquitin carboxyl-terminal hydrolase 5	Usp5	sp|P56399|UBP5_MOUSE Ubiquitin carboxyl-terminal hydrolase 5 OS=Mus musculus GN=Usp5 PE=1 SV=1	1	4	4	4	0	3.164	1.984	0.988	12.81	9	250	P56399	P56399	9	9	9	Ubiquitin carboxyl-terminal hydrolase 5	Usp5		1	9	9	9	15.9	15.9	15.9	95.832	858	858	0	19.499
Q61191	Hcfc1	Host cell factor 1;HCF N-terminal chain 1;HCF N-terminal chain 2;HCF N-terminal chain 3;HCF N-terminal chain 4;HCF N-terminal chain 5;HCF N-terminal chain 6;HCF C-terminal chain 1;HCF C-terminal chain 2;HCF C-terminal chain 3;HCF C-terminal chain 4;HCF C-terminal chain 5;HCF C-terminal chain 6	1.755	0.811	1.0121	0.0173518	0.811	0.0173518	Y	0.414176	Q61191	Q61191	2	2	2	Host cell factor 1;HCF N-terminal chain 1;HCF N-terminal chain 2;HCF N-terminal chain 3;HCF N-terminal chain 4;HCF N-terminal chain 5;HCF N-terminal chain 6;HCF C-terminal chain 1;HCF C-terminal chain 2;HCF C-terminal chain 3;HCF C-terminal chain 4;HCF C-terminal chain 5;HCF C-terminal chain 6	Hcfc1	sp|Q61191|HCFC1_MOUSE Host cell factor 1 OS=Mus musculus GN=Hcfc1 PE=1 SV=2	1	2	2	2	0	2.764	1.755	0.811	41.302	3	445	Q61191	Q61191	16	16	16	Host cell factor 1;HCF N-terminal chain 1;HCF N-terminal chain 2;HCF N-terminal chain 3;HCF N-terminal chain 4;HCF N-terminal chain 5;HCF N-terminal chain 6;HCF C-terminal chain 1;HCF C-terminal chain 2;HCF C-terminal chain 3;HCF C-terminal chain 4;HCF C-terminal chain 5;HCF C-terminal chain 6	Hcfc1		1	16	16	16	10	10	10	210.43	2045	2045	0	33.958
Q5SVQ0	Kat7	Histone acetyltransferase KAT7	1.583	0.663	1.1183	0.161307	0.663	0.161307	Y	0.412154	Q5SVQ0	Q5SVQ0	1	1	1	Histone acetyltransferase KAT7	Kat7	sp|Q5SVQ0|KAT7_MOUSE Histone acetyltransferase KAT7 OS=Mus musculus GN=Kat7 PE=1 SV=1	1	1	1	1	0.0015267	2.732	1.583	0.663	12.975	4	423	Q5SVQ0	Q5SVQ0	4	4	4	Histone acetyltransferase KAT7	Kat7		1	4	4	4	9.1	9.1	9.1	70.641	613	613	0	10.179
Q9QWT9	Kifc1	Kinesin-like protein KIFC1	1.357	0.441	1.3025	0.381283	0.441	0.381283	Y	0.411142	Q9QWT9	Q9QWT9	3	3	3	Kinesin-like protein KIFC1	Kifc1	sp|Q9QWT9|KIFC1_MOUSE Kinesin-like protein KIFC1 OS=Mus musculus GN=Kifc1 PE=1 SV=2	1	3	3	3	0	2.144	1.357	0.441	57.254	2	731	Q9QWT9	Q9QWT9	13	13	13	Kinesin-like protein KIFC1	Kifc1		1	13	13	13	23.6	23.6	23.6	74.152	674	674	0	42.754
P63087	Ppp1cc	Serine/threonine-protein phosphatase PP1-gamma catalytic subunit	1.517	0.602	1.1586	0.212383	0.602	0.212383	Y	0.407191	P63087	P63087	9	2	2	Serine/threonine-protein phosphatase PP1-gamma catalytic subunit	Ppp1cc	sp|P63087|PP1G_MOUSE Serine/threonine-protein phosphatase PP1-gamma catalytic subunit OS=Mus musculus GN=Ppp1cc PE=1 SV=1	1	9	2	2	0	2.315	1.517	0.602	17.613	4	327	P63087	P63087	7	2	2	Serine/threonine-protein phosphatase PP1-gamma catalytic subunit	Ppp1cc		1	7	2	2	33.4	7.4	7.4	36.983	323	323	0	9.327
Q64127	Trim24	Transcription intermediary factor 1-alpha	1.447	0.533	1.2151	0.281075	0.533	0.281075	Y	0.407038	Q64127	Q64127	5	5	5	Transcription intermediary factor 1-alpha	Trim24	sp|Q64127|TIF1A_MOUSE Transcription intermediary factor 1-alpha OS=Mus musculus GN=Trim24 PE=1 SV=1	1	5	5	5	0	2.319	1.447	0.533	34.532	5	470	Q64127	Q64127	17	17	17	Transcription intermediary factor 1-alpha	Trim24		1	17	17	17	22.7	22.7	22.7	116.66	1051	1051	0	40.641
Q9WTJ8;Q9WV03	Fam50b;Fam50a	Protein FAM50B;Protein FAM50A	1.704	0.769	1.0299	0.0425043	0.769	0.0425043	Y	0.405752	Q9WTJ8;Q9WV03	Q9WTJ8;Q9WV03	1;1	1;1	1;1	Protein FAM50B;Protein FAM50A	Fam50b;Fam50a	sp|Q9WTJ8|FA50B_MOUSE Protein FAM50B OS=Mus musculus GN=Fam50b PE=2 SV=1;sp|Q9WV03|FA50A_MOUSE Protein FAM50A OS=Mus musculus GN=Fam50a PE=2 SV=1	2	1	1	1	0.0029155	3.008	1.704	0.769	5.244	2	748	Q9WV03;Q9WTJ8	Q9WV03;Q9WTJ8	5;3	5;3	5;3	Protein FAM50A;Protein FAM50B	Fam50a;Fam50b	;	2	5	5	5	20.1	20.1	20.1	40.251	339	339;334	0	10.051
Q9WV03;Q9WTJ8	Fam50b;Fam50a	Protein FAM50B;Protein FAM50A	1.704	0.769	1.0299	0.0425043	0.769	0.0425043	Y	0.405752	Q9WTJ8;Q9WV03	Q9WTJ8;Q9WV03	1;1	1;1	1;1	Protein FAM50B;Protein FAM50A	Fam50b;Fam50a	sp|Q9WTJ8|FA50B_MOUSE Protein FAM50B OS=Mus musculus GN=Fam50b PE=2 SV=1;sp|Q9WV03|FA50A_MOUSE Protein FAM50A OS=Mus musculus GN=Fam50a PE=2 SV=1	2	1	1	1	0.0029155	3.008	1.704	0.769	5.244	2	748	Q9WV03;Q9WTJ8	Q9WV03;Q9WTJ8	5;3	5;3	5;3	Protein FAM50A;Protein FAM50B	Fam50a;Fam50b	;	2	5	5	5	20.1	20.1	20.1	40.251	339	339;334	0	10.051
P25206	Mcm3	DNA replication licensing factor MCM3	1.591	0.67	1.0977	0.134484	0.67	0.134484	Y	0.402242	P25206	P25206	17	17	17	DNA replication licensing factor MCM3	Mcm3	sp|P25206|MCM3_MOUSE DNA replication licensing factor MCM3 OS=Mus musculus GN=Mcm3 PE=1 SV=2	1	17	17	17	0	2.597	1.591	0.67	15.908	97	171	P25206	P25206	35	35	35	DNA replication licensing factor MCM3	Mcm3		1	35	35	35	49.8	49.8	49.8	91.545	812	812	0	191.68
Q920B9	Supt16h	FACT complex subunit SPT16	1.622	0.697	1.0595	0.0833836	0.697	0.0833836	Y	0.390192	Q920B9	Q920B9	22	22	22	FACT complex subunit SPT16	Supt16h	sp|Q920B9|SP16H_MOUSE FACT complex subunit SPT16 OS=Mus musculus GN=Supt16h PE=1 SV=2	1	22	22	22	0	2.656	1.622	0.697	26.148	145	577	Q920B9	Q920B9	31	31	31	FACT complex subunit SPT16	Supt16h		1	31	31	31	32.3	32.3	32.3	119.82	1047	1047	0	252.43
O35900	Lsm2	U6 snRNA-associated Sm-like protein LSm2	3.242	1.697	0.52772	-0.922155	1.697	-0.922155	Y	0.387422	O35900	O35900	1	1	1	U6 snRNA-associated Sm-like protein LSm2	Lsm2	sp|O35900|LSM2_MOUSE U6 snRNA-associated Sm-like protein LSm2 OS=Mus musculus GN=Lsm2 PE=3 SV=1	1	1	1	1	0.0068213	5.52	3.242	1.697	NaN	1	76	O35900	O35900	1	1	1	U6 snRNA-associated Sm-like protein LSm2	Lsm2		1	1	1	1	20	20	20	10.834	95	95	0	5.555
Q8VE37	Rcc1	Regulator of chromosome condensation	1.589	0.668	1.0709	0.0988238	0.668	0.0988238	Y	0.383412	Q8VE37	Q8VE37	8	8	8	Regulator of chromosome condensation	Rcc1	sp|Q8VE37|RCC1_MOUSE Regulator of chromosome condensation OS=Mus musculus GN=Rcc1 PE=1 SV=1	1	8	8	8	0	2.669	1.589	0.668	21.93	20	557	Q8VE37	Q8VE37	9	9	9	Regulator of chromosome condensation	Rcc1		1	9	9	9	27.3	27.3	27.3	44.93	421	421	0	25.353
Q9CQS7	Dppa5a	Developmental pluripotency-associated protein 5A	2.012	1.009	0.84051	-0.250663	1.009	-0.250663	Y	0.379168	Q9CQS7	Q9CQS7	3	3	3	Developmental pluripotency-associated protein 5A	Dppa5a	sp|Q9CQS7|DPA5A_MOUSE Developmental pluripotency-associated protein 5A OS=Mus musculus GN=Dppa5a PE=1 SV=2	1	3	3	3	0	3.426	2.012	1.009	NaN	1	635	Q9CQS7;P85965	Q9CQS7	3;1	3;1	3;1	Developmental pluripotency-associated protein 5A	Dppa5a		2	3	3	3	45.8	45.8	45.8	13.81	118	118;119	0	8.602
Q9CQS7;P85965	Dppa5a	Developmental pluripotency-associated protein 5A	2.012	1.009	0.84051	-0.250663	1.009	-0.250663	Y	0.379168	Q9CQS7	Q9CQS7	3	3	3	Developmental pluripotency-associated protein 5A	Dppa5a	sp|Q9CQS7|DPA5A_MOUSE Developmental pluripotency-associated protein 5A OS=Mus musculus GN=Dppa5a PE=1 SV=2	1	3	3	3	0	3.426	2.012	1.009	NaN	1	635	Q9CQS7;P85965	Q9CQS7	3;1	3;1	3;1	Developmental pluripotency-associated protein 5A	Dppa5a		2	3	3	3	45.8	45.8	45.8	13.81	118	118;119	0	8.602
Q9Z130	Hnrnpdl	Heterogeneous nuclear ribonucleoprotein D-like	1.408	0.494	1.1725	0.229588	0.494	0.229588	Y	0.361794	Q9Z130	Q9Z130	3	2	2	Heterogeneous nuclear ribonucleoprotein D-like	Hnrnpdl	sp|Q9Z130|HNRDL_MOUSE Heterogeneous nuclear ribonucleoprotein D-like OS=Mus musculus GN=Hnrnpdl PE=1 SV=1	1	3	2	2	0	2.031	1.408	0.494	25.799	4	767	Q9Z130	Q9Z130	3	3	3	Heterogeneous nuclear ribonucleoprotein D-like	Hnrnpdl		1	3	3	3	13	13	13	33.558	301	301	0	6.4979
P62962;CON__P02584	Pfn1	Profilin-1	2.069	1.049	0.79689	-0.327548	1.049	-0.327548	Y	0.360726	P62962;CON__P02584	P62962	6;2	6;2	6;2	Profilin-1	Pfn1	sp|P62962|PROF1_MOUSE Profilin-1 OS=Mus musculus GN=Pfn1 PE=1 SV=2	2	6	6	6	0	2.436	2.069	1.049	16.777	10	322	P62962;CON__P02584	P62962;CON__P02584	3;2	3;2	3;2	Profilin-1	Pfn1	;	2	3	3	3	30	30	30	14.957	140	140;140	0	6.6282
P97311	Mcm6	DNA replication licensing factor MCM6	1.599	0.677	1.0188	0.0268709	0.677	0.0268709	Y	0.351935	P97311	P97311	14	14	14	DNA replication licensing factor MCM6	Mcm6	sp|P97311|MCM6_MOUSE DNA replication licensing factor MCM6 OS=Mus musculus GN=Mcm6 PE=1 SV=1	1	14	14	14	0	2.466	1.599	0.677	30.867	54	363	P97311	P97311	30	30	30	DNA replication licensing factor MCM6	Mcm6		1	30	30	30	41.7	41.7	41.7	92.866	821	821	0	136.12
O88271	Cfdp1	Craniofacial development protein 1	1.655	0.726	0.98047	-0.0284546	0.726	-0.0284546	Y	0.348773	O88271	O88271	4	4	4	Craniofacial development protein 1	Cfdp1	sp|O88271|CFDP1_MOUSE Craniofacial development protein 1 OS=Mus musculus GN=Cfdp1 PE=1 SV=1	1	4	4	4	0	2.393	1.655	0.726	27.42	8	93	O88271	O88271	4	4	4	Craniofacial development protein 1	Cfdp1		1	4	4	4	20	20	20	32.921	295	295	0	15.841
Q91ZW3;Q6PGB8	Smarca5	SWI/SNF-related matrix-associated actin-dependent regulator of chromatin subfamily A member 5	1.628	0.703	0.99244	-0.0109482	0.703	-0.0109482	Y	0.346026	Q91ZW3;Q6PGB8	Q91ZW3	17;3	17;3	17;3	SWI/SNF-related matrix-associated actin-dependent regulator of chromatin subfamily A member 5	Smarca5	sp|Q91ZW3|SMCA5_MOUSE SWI/SNF-related matrix-associated actin-dependent regulator of chromatin subfamily A member 5 OS=Mus musculus GN=Smarca5 PE=1 SV=1	2	17	17	17	0	2.47	1.628	0.703	24.019	48	576	Q91ZW3;Q6PGB8	Q91ZW3	39;11	39;11	39;11	SWI/SNF-related matrix-associated actin-dependent regulator of chromatin subfamily A member 5	Smarca5		2	39	39	39	35.7	35.7	35.7	121.63	1051	1051;1046	0	144.78
Q62318	Trim28	Transcription intermediary factor 1-beta	1.653	0.725	0.97607	-0.0349435	0.725	-0.0349435	Y	0.345028	Q62318	Q62318	26	26	26	Transcription intermediary factor 1-beta	Trim28	sp|Q62318|TIF1B_MOUSE Transcription intermediary factor 1-beta OS=Mus musculus GN=Trim28 PE=1 SV=3	1	26	26	26	0	2.612	1.653	0.725	38.123	287	465	Q62318	Q62318	27	27	27	Transcription intermediary factor 1-beta	Trim28		1	27	27	27	49.3	49.3	49.3	88.846	834	834	0	323.31
Q9CWX9	Ddx47	Probable ATP-dependent RNA helicase DDX47	1.44	0.526	1.1128	0.154194	0.526	0.154194	Y	0.340097	Q9CWX9	Q9CWX9	2	2	2	Probable ATP-dependent RNA helicase DDX47	Ddx47	sp|Q9CWX9|DDX47_MOUSE Probable ATP-dependent RNA helicase DDX47 OS=Mus musculus GN=Ddx47 PE=2 SV=2	1	2	2	2	0.0016863	2.452	1.44	0.526	NaN	1	646	Q9CWX9	Q9CWX9	3	3	3	Probable ATP-dependent RNA helicase DDX47	Ddx47		1	3	3	3	9.2	9.2	9.2	50.638	455	455	0	7.1975
Q91WN1	Dnajc9	DnaJ homolog subfamily C member 9	1.5	0.585	1.0654	0.0913952	0.585	0.0913952	Y	0.338198	Q91WN1	Q91WN1	4	4	4	DnaJ homolog subfamily C member 9	Dnajc9	sp|Q91WN1|DNJC9_MOUSE DnaJ homolog subfamily C member 9 OS=Mus musculus GN=Dnajc9 PE=2 SV=2	1	4	4	4	0	2.596	1.5	0.585	17.707	5	570	Q91WN1	Q91WN1	7	7	7	DnaJ homolog subfamily C member 9	Dnajc9		1	7	7	7	25.5	25.5	25.5	30.059	259	259	0	18.393
Q3THK7	Gmps	GMP synthase [glutamine-hydrolyzing]	1.659	0.73	0.96156	-0.0565512	0.73	-0.0565512	Y	0.336724	Q3THK7	Q3THK7	5	5	5	GMP synthase [glutamine-hydrolyzing]	Gmps	sp|Q3THK7|GUAA_MOUSE GMP synthase [glutamine-hydrolyzing] OS=Mus musculus GN=Gmps PE=1 SV=2	1	5	5	5	0	2.567	1.659	0.73	75.572	7	402	Q3THK7	Q3THK7	15	15	15	GMP synthase [glutamine-hydrolyzing]	Gmps		1	15	15	15	26.3	26.3	26.3	76.723	693	693	0	33.514
Q08943	Ssrp1	FACT complex subunit SSRP1	1.527	0.61	1.0404	0.0571383	0.61	0.0571383	Y	0.333569	Q08943	Q08943	16	16	16	FACT complex subunit SSRP1	Ssrp1	sp|Q08943|SSRP1_MOUSE FACT complex subunit SSRP1 OS=Mus musculus GN=Ssrp1 PE=1 SV=2	1	16	16	16	0	2.59	1.527	0.61	17.516	124	398	Q08943	Q08943	20	20	20	FACT complex subunit SSRP1	Ssrp1		1	20	20	20	30.6	30.6	30.6	80.859	708	708	0	127.11
P35601	Rfc1	Replication factor C subunit 1	1.429	0.515	1.1025	0.140779	0.515	0.140779	Y	0.327889	P35601	P35601	11	11	11	Replication factor C subunit 1	Rfc1	sp|P35601|RFC1_MOUSE Replication factor C subunit 1 OS=Mus musculus GN=Rfc1 PE=1 SV=2	1	11	11	11	0	2.373	1.429	0.515	17.306	36	200	P35601	P35601	24	24	24	Replication factor C subunit 1	Rfc1		1	24	24	24	27.9	27.9	27.9	125.98	1131	1131	0	105.08
Q3TIX9	Usp39	U4/U6.U5 tri-snRNP-associated protein 2	1.564	0.646	1.0035	0.00504062	0.646	0.00504062	Y	0.32552	Q3TIX9	Q3TIX9	1	1	1	U4/U6.U5 tri-snRNP-associated protein 2	Usp39	sp|Q3TIX9|SNUT2_MOUSE U4/U6.U5 tri-snRNP-associated protein 2 OS=Mus musculus GN=Usp39 PE=2 SV=2	1	1	1	1	0.0015175	2.282	1.564	0.646	21.324	2	404	Q3TIX9	Q3TIX9	4	4	4	U4/U6.U5 tri-snRNP-associated protein 2	Usp39		1	4	4	4	8.5	8.5	8.5	65.146	564	564	0	6.5218
Q61033	Tmpo	Lamina-associated polypeptide 2, isoforms alpha/zeta	1.369	0.453	1.1423	0.191942	0.453	0.191942	Y	0.322471	Q61033	Q61033	7	7	2	Lamina-associated polypeptide 2, isoforms alpha/zeta	Tmpo	sp|Q61033|LAP2A_MOUSE Lamina-associated polypeptide 2, isoforms alpha/zeta OS=Mus musculus GN=Tmpo PE=1 SV=4	1	7	7	2	0	2.272	1.369	0.453	21.931	16	441	Q61033	Q61033	15	8	8	Lamina-associated polypeptide 2, isoforms alpha/zeta	Tmpo		1	15	8	8	29.9	17.6	17.6	75.167	693	693	0	19.836
P10711;Q9QVN7	Tcea1	Transcription elongation factor A protein 1	1.535	0.619	1.0078	0.0112094	0.619	0.0112094	Y	0.315105	P10711;Q9QVN7	P10711	6;1	6;1	6;1	Transcription elongation factor A protein 1	Tcea1	sp|P10711|TCEA1_MOUSE Transcription elongation factor A protein 1 OS=Mus musculus GN=Tcea1 PE=1 SV=2	2	6	6	6	0	2.693	1.535	0.619	33.332	8	129	P10711;Q9QVN7	P10711	14;1	14;1	14;1	Transcription elongation factor A protein 1	Tcea1		2	14	14	14	44.9	44.9	44.9	33.88	301	301;299	0	34.429
P45376	Akr1b1	Aldose reductase	1.65	0.723	0.93585	-0.0956508	0.723	-0.0956508	Y	0.313675	P45376	P45376	9	9	9	Aldose reductase	Akr1b1	sp|P45376|ALDR_MOUSE Aldose reductase OS=Mus musculus GN=Akr1b1 PE=1 SV=3	1	9	9	9	0	2.727	1.65	0.723	42.991	18	217	P45376	P45376	7	7	7	Aldose reductase	Akr1b1		1	7	7	7	25.3	25.3	25.3	35.732	316	316	0	40.573
P49718	Mcm5	DNA replication licensing factor MCM5	1.424	0.51	1.0843	0.116764	0.51	0.116764	Y	0.313382	P49718	P49718	17	17	17	DNA replication licensing factor MCM5	Mcm5	sp|P49718|MCM5_MOUSE DNA replication licensing factor MCM5 OS=Mus musculus GN=Mcm5 PE=2 SV=1	1	17	17	17	0	2.126	1.424	0.51	28.128	60	232	P49718	P49718	32	32	32	DNA replication licensing factor MCM5	Mcm5		1	32	32	32	50.5	50.5	50.5	82.342	733	733	0	117.06
Q9JIH2	Nup50	Nuclear pore complex protein Nup50	1.399	0.484	1.0985	0.135535	0.484	0.135535	Y	0.309767	Q9JIH2	Q9JIH2	1	1	1	Nuclear pore complex protein Nup50	Nup50	sp|Q9JIH2|NUP50_MOUSE Nuclear pore complex protein Nup50 OS=Mus musculus GN=Nup50 PE=1 SV=3	1	1	1	1	0.0016207	2.381	1.399	0.484	NaN	1	713	Q9JIH2	Q9JIH2	6	6	6	Nuclear pore complex protein Nup50	Nup50		1	6	6	6	18	18	18	49.485	466	466	0	12.457
Q8K354	Cbr3	Carbonyl reductase [NADPH] 3	2.032	1.023	0.75511	-0.405241	1.023	-0.405241	Y	0.308879	Q8K354	Q8K354	3	3	3	Carbonyl reductase [NADPH] 3	Cbr3	sp|Q8K354|CBR3_MOUSE Carbonyl reductase [NADPH] 3 OS=Mus musculus GN=Cbr3 PE=2 SV=1	1	3	3	3	0	3.715	2.032	1.023	34.92	2	542	Q8K354	Q8K354	2	2	2	Carbonyl reductase [NADPH] 3	Cbr3		1	2	2	2	9	9	9	30.953	277	277	0	3.8909
Q99MR6	Srrt	Serrate RNA effector molecule homolog	1.459	0.545	1.0514	0.0723116	0.545	0.0723116	Y	0.308656	Q99MR6	Q99MR6	2	2	2	Serrate RNA effector molecule homolog	Srrt	sp|Q99MR6|SRRT_MOUSE Serrate RNA effector molecule homolog OS=Mus musculus GN=Srrt PE=1 SV=1	1	2	2	2	0	2.214	1.459	0.545	1.45	8	607	Q99MR6	Q99MR6	13	13	13	Serrate RNA effector molecule homolog	Srrt		1	13	13	13	13.3	13.3	13.3	100.45	875	875	0	41.191
Q8CDN6	Txnl1	Thioredoxin-like protein 1	1.631	0.705	0.94089	-0.087902	0.705	-0.087902	Y	0.308549	Q8CDN6	Q8CDN6	3	3	3	Thioredoxin-like protein 1	Txnl1	sp|Q8CDN6|TXNL1_MOUSE Thioredoxin-like protein 1 OS=Mus musculus GN=Txnl1 PE=2 SV=3	1	3	3	3	0	2.465	1.631	0.705	21.29	3	536	Q8CDN6	Q8CDN6	8	8	8	Thioredoxin-like protein 1	Txnl1		1	8	8	8	47.1	47.1	47.1	32.237	289	289	0	21.854
O55142	Rpl35a	60S ribosomal protein L35a	0.736	-0.443	2.0841	1.05942	-0.443	1.05942	Y	0.308212	O55142	O55142	1	1	1	60S ribosomal protein L35a	Rpl35a	sp|O55142|RL35A_MOUSE 60S ribosomal protein L35a OS=Mus musculus GN=Rpl35a PE=1 SV=2	1	1	1	1	0.0078125	1.252	0.736	-0.443	NaN	1	83	O55142	O55142	1	1	1	60S ribosomal protein L35a	Rpl35a		1	1	1	1	7.3	7.3	7.3	12.554	110	110	1	-2
P97822	Anp32e	Acidic leucine-rich nuclear phosphoprotein 32 family member E	1.65	0.723	0.92709	-0.109219	0.723	-0.109219	Y	0.306891	P97822	P97822	5	5	5	Acidic leucine-rich nuclear phosphoprotein 32 family member E	Anp32e	sp|P97822|AN32E_MOUSE Acidic leucine-rich nuclear phosphoprotein 32 family member E OS=Mus musculus GN=Anp32e PE=1 SV=2	1	5	5	5	0	2.614	1.65	0.723	26.852	9	374	P97822	P97822	4	4	4	Acidic leucine-rich nuclear phosphoprotein 32 family member E	Anp32e		1	4	4	4	17.7	17.7	17.7	29.622	260	260	0	18.083
P97310	Mcm2	DNA replication licensing factor MCM2	1.456	0.542	1.0496	0.0698396	0.542	0.0698396	Y	0.30592	P97310	P97310	12	12	12	DNA replication licensing factor MCM2	Mcm2	sp|P97310|MCM2_MOUSE DNA replication licensing factor MCM2 OS=Mus musculus GN=Mcm2 PE=1 SV=3	1	12	12	12	0	2.514	1.456	0.542	50.891	39	362	P97310	P97310	27	27	27	DNA replication licensing factor MCM2	Mcm2		1	27	27	27	36.2	36.2	36.2	102.08	904	904	0	93.178
Q9D1C1	Ube2c	Ubiquitin-conjugating enzyme E2 C	1.132	0.179	1.3463	0.429	0.179	0.429	Y	0.304	Q9D1C1	Q9D1C1	1	1	1	Ubiquitin-conjugating enzyme E2 C	Ube2c	sp|Q9D1C1|UBE2C_MOUSE Ubiquitin-conjugating enzyme E2 C OS=Mus musculus GN=Ube2c PE=2 SV=1	1	1	1	1	0.0015504	2.453	1.132	0.179	34.635	2	676	Q9D1C1	Q9D1C1	1	1	1	Ubiquitin-conjugating enzyme E2 C	Ube2c		1	1	1	1	7.3	7.3	7.3	19.606	179	179	0.0035305	2.7093
Q8BGT7	Smndc1	Survival of motor neuron-related-splicing factor 30	1.356	0.439	1.1164	0.158854	0.439	0.158854	Y	0.298927	Q8BGT7	Q8BGT7	1	1	1	Survival of motor neuron-related-splicing factor 30	Smndc1	sp|Q8BGT7|SPF30_MOUSE Survival of motor neuron-related-splicing factor 30 OS=Mus musculus GN=Smndc1 PE=2 SV=1	1	1	1	1	0	2.308	1.356	0.439	NaN	1	513	Q8BGT7	Q8BGT7	3	3	3	Survival of motor neuron-related-splicing factor 30	Smndc1		1	3	3	3	18.1	18.1	18.1	26.753	238	238	0	7.5818
P25976	Ubtf	Nucleolar transcription factor 1	1.312	0.392	1.1531	0.205518	0.392	0.205518	Y	0.298759	P25976	P25976	1	1	1	Nucleolar transcription factor 1	Ubtf	sp|P25976|UBF1_MOUSE Nucleolar transcription factor 1 OS=Mus musculus GN=Ubtf PE=1 SV=1	1	1	1	1	0.0067114	2.234	1.312	0.392	27.791	6	173	P25976	P25976	5	5	5	Nucleolar transcription factor 1	Ubtf		1	5	5	5	8.2	8.2	8.2	89.508	765	765	0	14.116
Q03147	Cdk7	Cyclin-dependent kinase 7	1.287	0.364	1.1738	0.231187	0.364	0.231187	Y	0.297593	Q03147	Q03147	1	1	1	Cyclin-dependent kinase 7	Cdk7	sp|Q03147|CDK7_MOUSE Cyclin-dependent kinase 7 OS=Mus musculus GN=Cdk7 PE=2 SV=2	1	1	1	1	0.001634	2.23	1.287	0.364	15.277	6	388	Q03147	Q03147	3	3	3	Cyclin-dependent kinase 7	Cdk7		1	3	3	3	11	11	11	38.968	346	346	0	8.4126
P14733;P21619;P48678	Lmnb1	Lamin-B1	1.303	0.382	1.1546	0.207393	0.382	0.207393	Y	0.294697	P14733;P21619;P48678	P14733	19;2;1	19;2;1	19;2;1	Lamin-B1	Lmnb1	sp|P14733|LMNB1_MOUSE Lamin-B1 OS=Mus musculus GN=Lmnb1 PE=1 SV=3	3	19	19	19	0	2.117	1.303	0.382	24.606	41	144	P21619	P21619	7	2	2	Lamin-B2	Lmnb2		1	7	2	2	11.2	5.2	5.2	67.317	596	596	0	4.2297
P21619	Lmnb1	Lamin-B1	1.303	0.382	1.1546	0.207393	0.382	0.207393	Y	0.294697	P14733;P21619;P48678	P14733	19;2;1	19;2;1	19;2;1	Lamin-B1	Lmnb1	sp|P14733|LMNB1_MOUSE Lamin-B1 OS=Mus musculus GN=Lmnb1 PE=1 SV=3	3	19	19	19	0	2.117	1.303	0.382	24.606	41	144	P21619	P21619	7	2	2	Lamin-B2	Lmnb2		1	7	2	2	11.2	5.2	5.2	67.317	596	596	0	4.2297
Q9DCD0	Pgd	6-phosphogluconate dehydrogenase, decarboxylating	1.335	0.417	1.1188	0.161952	0.417	0.161952	Y	0.289476	Q9DCD0	Q9DCD0	2	2	2	6-phosphogluconate dehydrogenase, decarboxylating	Pgd	sp|Q9DCD0|6PGD_MOUSE 6-phosphogluconate dehydrogenase, decarboxylating OS=Mus musculus GN=Pgd PE=1 SV=3	1	2	2	2	0	2.126	1.335	0.417	7.328	7	700	Q9DCD0	Q9DCD0	10	10	10	6-phosphogluconate dehydrogenase, decarboxylating	Pgd		1	10	10	10	28.6	28.6	28.6	53.247	483	483	0	18.771
Q8BY71	Hat1	Histone acetyltransferase type B catalytic subunit	1.74	0.799	0.85818	-0.220648	0.799	-0.220648	Y	0.289176	Q8BY71	Q8BY71	7	7	7	Histone acetyltransferase type B catalytic subunit	Hat1	sp|Q8BY71|HAT1_MOUSE Histone acetyltransferase type B catalytic subunit OS=Mus musculus GN=Hat1 PE=1 SV=1	1	7	7	7	0	3.002	1.74	0.799	22.26	15	528	Q8BY71	Q8BY71	11	11	11	Histone acetyltransferase type B catalytic subunit	Hat1		1	11	11	11	44.7	44.7	44.7	49.278	416	416	0	35.843
Q91VI7	Rnh1	Ribonuclease inhibitor	1.117	0.159	1.3363	0.418244	0.159	0.418244	Y	0.288622	Q91VI7	Q91VI7	3	3	3	Ribonuclease inhibitor	Rnh1	sp|Q91VI7|RINI_MOUSE Ribonuclease inhibitor OS=Mus musculus GN=Rnh1 PE=1 SV=1	1	3	3	3	0	1.849	1.117	0.159	4.993	2	567	Q91VI7	Q91VI7	8	8	8	Ribonuclease inhibitor	Rnh1		1	8	8	8	21.9	21.9	21.9	49.816	456	456	0	18.832
O35286	Dhx15	Pre-mRNA-splicing factor ATP-dependent RNA helicase DHX15	1.468	0.554	1.0061	0.00877371	0.554	0.00877371	Y	0.281387	O35286	O35286	4	4	4	Pre-mRNA-splicing factor ATP-dependent RNA helicase DHX15	Dhx15	sp|O35286|DHX15_MOUSE Putative pre-mRNA-splicing factor ATP-dependent RNA helicase DHX15 OS=Mus musculus GN=Dhx15 PE=1 SV=2	1	4	4	4	0	2.38	1.468	0.554	31.44	6	66	O35286	O35286	18	18	17	Pre-mRNA-splicing factor ATP-dependent RNA helicase DHX15	Dhx15		1	18	18	17	23.9	23.9	22.8	91.006	795	795	0	54.264
P00375	Dhfr	Dihydrofolate reductase	1.126	0.171	1.307	0.386259	0.171	0.386259	Y	0.27863	P00375	P00375	1	1	1	Dihydrofolate reductase	Dhfr	sp|P00375|DYR_MOUSE Dihydrofolate reductase OS=Mus musculus GN=Dhfr PE=1 SV=3	1	1	1	1	0	1.917	1.126	0.171	NaN	1	102	P00375	P00375	1	1	1	Dihydrofolate reductase	Dhfr		1	1	1	1	8.6	8.6	8.6	21.606	187	187	0.0018349	2.895
Q921Y0;Q8BPB0	Mob1a;Mob1b	MOB kinase activator 1A;MOB kinase activator 1B	1.614	0.69	0.9092	-0.13733	0.69	-0.13733	Y	0.276335	Q921Y0;Q8BPB0	Q921Y0;Q8BPB0	1;1	1;1	1;1	MOB kinase activator 1A;MOB kinase activator 1B	Mob1a;Mob1b	sp|Q921Y0|MOB1A_MOUSE MOB kinase activator 1A OS=Mus musculus GN=Mob1a PE=2 SV=3;sp|Q8BPB0|MOB1B_MOUSE MOB kinase activator 1B OS=Mus musculus GN=Mob1b PE=2 SV=3	2	1	1	1	0.0028777	2.747	1.614	0.69	NaN	1	522	Q921Y0;Q8BPB0	Q921Y0;Q8BPB0	2;2	2;2	2;2	MOB kinase activator 1A;MOB kinase activator 1B	Mob1a;Mob1b	;	2	2	2	2	10.6	10.6	10.6	25.079	216	216;216	0	4.1396
Q91WE3	Rpp25	Ribonuclease P protein subunit p25	1.78	0.832	0.82084	-0.284827	0.832	-0.284827	Y	0.273586	Q91WE3	Q91WE3	2	2	2	Ribonuclease P protein subunit p25	Rpp25	sp|Q91WE3|RPP25_MOUSE Ribonuclease P protein subunit p25 OS=Mus musculus GN=Rpp25 PE=2 SV=1	1	2	2	2	0	2.792	1.78	0.832	26.131	2	569	Q91WE3	Q91WE3	2	2	2	Ribonuclease P protein subunit p25	Rpp25		1	2	2	2	15.1	15.1	15.1	21.037	199	199	0	4.8531
Q9WUL7	Arl3	ADP-ribosylation factor-like protein 3	2.016	1.011	0.72321	-0.467513	1.011	-0.467513	Y	0.271743	Q9WUL7	Q9WUL7	1	1	1	ADP-ribosylation factor-like protein 3	Arl3	sp|Q9WUL7|ARL3_MOUSE ADP-ribosylation factor-like protein 3 OS=Mus musculus GN=Arl3 PE=1 SV=1	1	1	1	1	0.0016639	3.432	2.016	1.011	NaN	1	757	Q9WUL7	Q9WUL7	1	1	1	ADP-ribosylation factor-like protein 3	Arl3		1	1	1	1	6	6	6	20.486	182	182	0	4.896
P27641	Xrcc5	X-ray repair cross-complementing protein 5	1.469	0.555	0.9809	-0.027822	0.555	-0.027822	Y	0.263589	P27641	P27641	3	3	3	X-ray repair cross-complementing protein 5	Xrcc5	sp|P27641|XRCC5_MOUSE X-ray repair cross-complementing protein 5 OS=Mus musculus GN=Xrcc5 PE=2 SV=4	1	3	3	3	0	2.501	1.469	0.555	NaN	1	178	P27641	P27641	9	9	9	X-ray repair cross-complementing protein 5	Xrcc5		1	9	9	9	15.2	15.2	15.2	83.056	732	732	0	16.93
P34884	Mif	Macrophage migration inhibitory factor	2.128	1.089	0.67638	-0.564094	1.089	-0.564094	Y	0.262453	P34884	P34884	2	2	2	Macrophage migration inhibitory factor	Mif	sp|P34884|MIF_MOUSE Macrophage migration inhibitory factor OS=Mus musculus GN=Mif PE=1 SV=2	1	2	2	2	0	2.29	2.128	1.089	20.242	4	196	P34884	P34884	2	2	2	Macrophage migration inhibitory factor	Mif		1	2	2	2	26.1	26.1	26.1	12.504	115	115	0	10.822
P63158	Hmgb1	High mobility group protein B1	1.479	0.564	0.97295	-0.0395624	0.564	-0.0395624	Y	0.262219	P63158	P63158	8	8	7	High mobility group protein B1	Hmgb1	sp|P63158|HMGB1_MOUSE High mobility group protein B1 OS=Mus musculus GN=Hmgb1 PE=1 SV=2	1	8	8	7	0	1.705	1.479	0.564	29.461	25	329	P63158	P63158	11	11	10	High mobility group protein B1	Hmgb1		1	11	11	10	40	40	34.4	24.893	215	215	0	49.674
Q99J36	Thumpd1	THUMP domain-containing protein 1	1.517	0.601	0.94515	-0.0813848	0.601	-0.0813848	Y	0.259808	Q99J36	Q99J36	4	4	4	THUMP domain-containing protein 1	Thumpd1	sp|Q99J36|THUM1_MOUSE THUMP domain-containing protein 1 OS=Mus musculus GN=Thumpd1 PE=1 SV=1	1	4	4	4	0	2.446	1.517	0.601	13.425	8	591	Q99J36	Q99J36	10	10	10	THUMP domain-containing protein 1	Thumpd1		1	10	10	10	31.1	31.1	31.1	38.884	350	350	0	24.028
Q6P8I4	Pcnp	PEST proteolytic signal-containing nuclear protein	1.367	0.451	1.0481	0.0677764	0.451	0.0677764	Y	0.259388	Q6P8I4	Q6P8I4	3	3	3	PEST proteolytic signal-containing nuclear protein	Pcnp	sp|Q6P8I4|PCNP_MOUSE PEST proteolytic signal-containing nuclear protein OS=Mus musculus GN=Pcnp PE=1 SV=1	1	3	3	3	0	2.343	1.367	0.451	14.893	3	481	Q6P8I4	Q6P8I4	4	4	4	PEST proteolytic signal-containing nuclear protein	Pcnp		1	4	4	4	30.9	30.9	30.9	18.963	178	178	0	25.069
P70697	Urod	Uroporphyrinogen decarboxylase	1.494	0.579	0.95376	-0.0683018	0.579	-0.0683018	Y	0.255349	P70697	P70697	3	3	3	Uroporphyrinogen decarboxylase	Urod	sp|P70697|DCUP_MOUSE Uroporphyrinogen decarboxylase OS=Mus musculus GN=Urod PE=1 SV=2	1	3	3	3	0	2.6	1.494	0.579	49.228	3	351	P70697	P70697	3	3	3	Uroporphyrinogen decarboxylase	Urod		1	3	3	3	13.9	13.9	13.9	40.691	367	367	0	7.2789
Q61458	Ccnh	Cyclin-H	1.302	0.38	1.0943	0.130008	0.38	0.130008	Y	0.255004	Q61458	Q61458	1	1	1	Cyclin-H	Ccnh	sp|Q61458|CCNH_MOUSE Cyclin-H OS=Mus musculus GN=Ccnh PE=2 SV=2	1	1	1	1	0.0066489	2.216	1.302	0.38	NaN	1	449	Q61458	Q61458	2	2	2	Cyclin-H	Ccnh		1	2	2	2	6.8	6.8	6.8	37.506	323	323	0.00181	2.8474
Q3V0C5	Usp48	Ubiquitin carboxyl-terminal hydrolase 48	1.094	0.13	1.2997	0.378179	0.13	0.378179	Y	0.254089	Q3V0C5	Q3V0C5	4	4	4	Ubiquitin carboxyl-terminal hydrolase 48	Usp48	sp|Q3V0C5|UBP48_MOUSE Ubiquitin carboxyl-terminal hydrolase 48 OS=Mus musculus GN=Usp48 PE=2 SV=2	1	4	4	4	0	1.724	1.094	0.13	60.647	6	417	Q3V0C5	Q3V0C5	10	10	10	Ubiquitin carboxyl-terminal hydrolase 48	Usp48		1	10	10	10	10.5	10.5	10.5	120.63	1052	1052	0	19.115
P31266	Rbpj	Recombining binding protein suppressor of hairless	1.331	0.412	1.064	0.0894982	0.412	0.0894982	Y	0.250749	P31266	P31266	2	2	2	Recombining binding protein suppressor of hairless	Rbpj	sp|P31266|SUH_MOUSE Recombining binding protein suppressor of hairless OS=Mus musculus GN=Rbpj PE=1 SV=1	1	2	2	2	0	1.971	1.331	0.412	25.028	3	191	P31266	P31266	4	4	4	Recombining binding protein suppressor of hairless	Rbpj		1	4	4	4	9.5	9.5	9.5	58.537	526	526	0	13.087
P17225	Ptbp1	Polypyrimidine tract-binding protein 1	1.274	0.35	1.1097	0.15017	0.35	0.15017	Y	0.250085	P17225	P17225	7	7	7	Polypyrimidine tract-binding protein 1	Ptbp1	sp|P17225|PTBP1_MOUSE Polypyrimidine tract-binding protein 1 OS=Mus musculus GN=Ptbp1 PE=1 SV=2	1	7	7	7	0	1.959	1.274	0.35	25.91	35	154	P17225;Q8BHD7	P17225	12;2	12;2	12;2	Polypyrimidine tract-binding protein 1	Ptbp1		2	12	12	12	30.6	30.6	30.6	56.477	527	527;523	0	83.641
P17225;Q8BHD7	Ptbp1	Polypyrimidine tract-binding protein 1	1.274	0.35	1.1097	0.15017	0.35	0.15017	Y	0.250085	P17225	P17225	7	7	7	Polypyrimidine tract-binding protein 1	Ptbp1	sp|P17225|PTBP1_MOUSE Polypyrimidine tract-binding protein 1 OS=Mus musculus GN=Ptbp1 PE=1 SV=2	1	7	7	7	0	1.959	1.274	0.35	25.91	35	154	P17225;Q8BHD7	P17225	12;2	12;2	12;2	Polypyrimidine tract-binding protein 1	Ptbp1		2	12	12	12	30.6	30.6	30.6	56.477	527	527;523	0	83.641
Q9JK23	Psmg1	Proteasome assembly chaperone 1	1.332	0.413	1.0614	0.0859685	0.413	0.0859685	Y	0.249484	Q9JK23	Q9JK23	3	3	3	Proteasome assembly chaperone 1	Psmg1	sp|Q9JK23|PSMG1_MOUSE Proteasome assembly chaperone 1 OS=Mus musculus GN=Psmg1 PE=2 SV=1	1	3	3	3	0	2.057	1.332	0.413	12.537	4	718	Q9JK23	Q9JK23	3	3	3	Proteasome assembly chaperone 1	Psmg1		1	3	3	3	12.8	12.8	12.8	33.104	289	289	0	8.2789
P17742	Ppia	Peptidyl-prolyl cis-trans isomerase A;Peptidyl-prolyl cis-trans isomerase A, N-terminally processed	1.712	0.776	0.82378	-0.279669	0.776	-0.279669	Y	0.248166	P17742	P17742	9	9	9	Peptidyl-prolyl cis-trans isomerase A;Peptidyl-prolyl cis-trans isomerase A, N-terminally processed	Ppia	sp|P17742|PPIA_MOUSE Peptidyl-prolyl cis-trans isomerase A OS=Mus musculus GN=Ppia PE=1 SV=2	1	9	9	9	0	2.267	1.712	0.776	37.013	58	155	P17742	P17742	10	10	10	Peptidyl-prolyl cis-trans isomerase A;Peptidyl-prolyl cis-trans isomerase A, N-terminally processed	Ppia		1	10	10	10	50.6	50.6	50.6	17.971	164	164	0	130.3
Q61074	Ppm1g	Protein phosphatase 1G	1.638	0.712	0.86043	-0.21687	0.712	-0.21687	Y	0.247565	Q61074	Q61074	2	2	2	Protein phosphatase 1G	Ppm1g	sp|Q61074|PPM1G_MOUSE Protein phosphatase 1G OS=Mus musculus GN=Ppm1g PE=1 SV=3	1	2	2	2	0	2.868	1.638	0.712	17.845	3	442	Q61074	Q61074	6	6	6	Protein phosphatase 1G	Ppm1g		1	6	6	6	9.8	9.8	9.8	58.727	542	542	0	11.315
O09130	Nfatc2ip	NFATC2-interacting protein	1.358	0.441	1.0307	0.0436245	0.441	0.0436245	Y	0.242312	O09130	O09130	5	5	5	NFATC2-interacting protein	Nfatc2ip	sp|O09130|NF2IP_MOUSE NFATC2-interacting protein OS=Mus musculus GN=Nfatc2ip PE=1 SV=1	1	5	5	5	0	2.293	1.358	0.441	25.955	16	61	O09130	O09130	10	10	10	NFATC2-interacting protein	Nfatc2ip		1	10	10	10	41.7	41.7	41.7	45.121	412	412	0	30.73
A2A432	Cul4b	Cullin-4B	1.343	0.426	1.0376	0.0532504	0.426	0.0532504	Y	0.239625	A2A432	A2A432	5	5	5	Cullin-4B	Cul4b	sp|A2A432|CUL4B_MOUSE Cullin-4B OS=Mus musculus GN=Cul4b PE=1 SV=1	1	5	5	5	0	2.105	1.343	0.426	22.199	6	0	A2A432;Q3TCH7	A2A432	18;3	18;3	18;3	Cullin-4B	Cul4b		2	18	18	18	23.4	23.4	23.4	110.7	970	970;759	0	63.227
A2A432;Q3TCH7	Cul4b	Cullin-4B	1.343	0.426	1.0376	0.0532504	0.426	0.0532504	Y	0.239625	A2A432	A2A432	5	5	5	Cullin-4B	Cul4b	sp|A2A432|CUL4B_MOUSE Cullin-4B OS=Mus musculus GN=Cul4b PE=1 SV=1	1	5	5	5	0	2.105	1.343	0.426	22.199	6	0	A2A432;Q3TCH7	A2A432	18;3	18;3	18;3	Cullin-4B	Cul4b		2	18	18	18	23.4	23.4	23.4	110.7	970	970;759	0	63.227
P49717	Mcm4	DNA replication licensing factor MCM4	1.247	0.319	1.1148	0.156785	0.319	0.156785	Y	0.237892	P49717	P49717	9	9	9	DNA replication licensing factor MCM4	Mcm4	sp|P49717|MCM4_MOUSE DNA replication licensing factor MCM4 OS=Mus musculus GN=Mcm4 PE=1 SV=1	1	9	9	9	0	2.403	1.247	0.319	28.897	22	231	P49717	P49717	27	27	26	DNA replication licensing factor MCM4	Mcm4		1	27	27	26	37.4	37.4	36.5	96.735	862	862	0	77.794
P52624	Upp1	Uridine phosphorylase 1	1.569	0.65	0.88454	-0.177001	0.65	-0.177001	Y	0.2365	P52624	P52624	8	8	7	Uridine phosphorylase 1	Upp1	sp|P52624|UPP1_MOUSE Uridine phosphorylase 1 OS=Mus musculus GN=Upp1 PE=1 SV=2	1	8	8	7	0	2.839	1.569	0.65	22.187	13	245	P52624	P52624	6	6	5	Uridine phosphorylase 1	Upp1		1	6	6	5	24.1	24.1	20.6	34.086	311	311	0	23.696
Q921M7	Fam49b	Protein FAM49B	1.867	0.901	0.73839	-0.437545	0.901	-0.437545	Y	0.231727	Q921M7	Q921M7	1	1	1	Protein FAM49B	Fam49b	sp|Q921M7|FA49B_MOUSE Protein FAM49B OS=Mus musculus GN=Fam49b PE=2 SV=1	1	1	1	1	0.0016393	3.178	1.867	0.901	NaN	1	583	Q921M7;Q8BHZ0	Q921M7	6;2	6;2	6;2	Protein FAM49B	Fam49b		2	6	6	6	26.5	26.5	26.5	36.776	324	324;323	0	13.14
Q921M7;Q8BHZ0	Fam49b	Protein FAM49B	1.867	0.901	0.73839	-0.437545	0.901	-0.437545	Y	0.231727	Q921M7	Q921M7	1	1	1	Protein FAM49B	Fam49b	sp|Q921M7|FA49B_MOUSE Protein FAM49B OS=Mus musculus GN=Fam49b PE=2 SV=1	1	1	1	1	0.0016393	3.178	1.867	0.901	NaN	1	583	Q921M7;Q8BHZ0	Q921M7	6;2	6;2	6;2	Protein FAM49B	Fam49b		2	6	6	6	26.5	26.5	26.5	36.776	324	324;323	0	13.14
Q7TNV0	Dek	Protein DEK	1.385	0.47	0.99309	-0.0100036	0.47	-0.0100036	Y	0.229998	Q7TNV0	Q7TNV0	4	4	4	Protein DEK	Dek	sp|Q7TNV0|DEK_MOUSE Protein DEK OS=Mus musculus GN=Dek PE=1 SV=1	1	4	4	4	0	2.204	1.385	0.47	7.546	15	495	Q7TNV0	Q7TNV0	8	8	8	Protein DEK	Dek		1	8	8	8	21.6	21.6	21.6	43.158	380	380	0	20.333
P14733;P21619;P48678	Lmnb1	Lamin-B1	1.303	0.382	1.0545	0.0765591	0.382	0.0765591	Y	0.22928	P14733;P21619;P48678	P14733	19;2;1	19;2;1	19;2;1	Lamin-B1	Lmnb1	sp|P14733|LMNB1_MOUSE Lamin-B1 OS=Mus musculus GN=Lmnb1 PE=1 SV=3	3	19	19	19	0	2.117	1.303	0.382	24.606	41	144	P14733;P48678	P14733	37;1	37;1	32;0	Lamin-B1	Lmnb1		2	37	37	32	56.6	56.6	50.5	66.785	588	588;665	0	211.16
P14733;P48678	Lmnb1	Lamin-B1	1.303	0.382	1.0545	0.0765591	0.382	0.0765591	Y	0.22928	P14733;P21619;P48678	P14733	19;2;1	19;2;1	19;2;1	Lamin-B1	Lmnb1	sp|P14733|LMNB1_MOUSE Lamin-B1 OS=Mus musculus GN=Lmnb1 PE=1 SV=3	3	19	19	19	0	2.117	1.303	0.382	24.606	41	144	P14733;P48678	P14733	37;1	37;1	32;0	Lamin-B1	Lmnb1		2	37	37	32	56.6	56.6	50.5	66.785	588	588;665	0	211.16
P33609	Pola1	DNA polymerase alpha catalytic subunit	1.145	0.196	1.1906	0.251689	0.196	0.251689	Y	0.223844	P33609	P33609	9	9	9	DNA polymerase alpha catalytic subunit	Pola1	sp|P33609|DPOLA_MOUSE DNA polymerase alpha catalytic subunit OS=Mus musculus GN=Pola1 PE=1 SV=2	1	9	9	9	0	2.486	1.145	0.196	24.54	17	193	P33609	P33609	27	27	27	DNA polymerase alpha catalytic subunit	Pola1		1	27	27	27	21.9	21.9	21.9	167.34	1465	1465	0	66.451
O08807	Prdx4	Peroxiredoxin-4	1.657	0.729	0.82175	-0.283229	0.729	-0.283229	Y	0.222886	O08807	O08807	2	1	1	Peroxiredoxin-4	Prdx4	sp|O08807|PRDX4_MOUSE Peroxiredoxin-4 OS=Mus musculus GN=Prdx4 PE=1 SV=1	1	2	1	1	0	2.62	1.657	0.729	35.632	11	57	O08807	O08807	3	2	2	Peroxiredoxin-4	Prdx4		1	3	2	2	12	9.1	9.1	31.052	274	274	0	16.204
Q9WVA3	Bub3	Mitotic checkpoint protein BUB3	1.351	0.434	1.0063	0.00906047	0.434	0.00906047	Y	0.22153	Q9WVA3	Q9WVA3	5	5	5	Mitotic checkpoint protein BUB3	Bub3	sp|Q9WVA3|BUB3_MOUSE Mitotic checkpoint protein BUB3 OS=Mus musculus GN=Bub3 PE=2 SV=2	1	5	5	5	0	2.46	1.351	0.434	35.023	13	760	Q9WVA3	Q9WVA3	5	5	5	Mitotic checkpoint protein BUB3	Bub3		1	5	5	5	21.5	21.5	21.5	36.954	326	326	0	14.305
P40142	Tkt	Transketolase	1.753	0.81	0.77347	-0.370583	0.81	-0.370583	Y	0.219709	P40142	P40142	17	17	17	Transketolase	Tkt	sp|P40142|TKT_MOUSE Transketolase OS=Mus musculus GN=Tkt PE=1 SV=1	1	17	17	17	0	2.842	1.753	0.81	24.283	75	207	P40142	P40142	22	22	22	Transketolase	Tkt		1	22	22	22	50.4	50.4	50.4	67.63	623	623	0	148.54
P23475	Xrcc6	X-ray repair cross-complementing protein 6	1.37	0.454	0.9892	-0.0156659	0.454	-0.0156659	Y	0.219167	P23475	P23475	3	3	3	X-ray repair cross-complementing protein 6	Xrcc6	sp|P23475|XRCC6_MOUSE X-ray repair cross-complementing protein 6 OS=Mus musculus GN=Xrcc6 PE=1 SV=5	1	3	3	3	0	2.332	1.37	0.454	NaN	1	167	P23475	P23475	15	15	15	X-ray repair cross-complementing protein 6	Xrcc6		1	15	15	15	33.1	33.1	33.1	69.483	608	608	0	43.463
P33611	Pola2	DNA polymerase alpha subunit B	1.205	0.269	1.1211	0.164915	0.269	0.164915	Y	0.216957	P33611	P33611	4	4	4	DNA polymerase alpha subunit B	Pola2	sp|P33611|DPOA2_MOUSE DNA polymerase alpha subunit B OS=Mus musculus GN=Pola2 PE=1 SV=2	1	4	4	4	0	1.91	1.205	0.269	10.613	5	195	P33611	P33611	10	10	10	DNA polymerase alpha subunit B	Pola2		1	10	10	10	20.3	20.3	20.3	66.213	600	600	0	35.359
P16858;Q64467	Gapdh	Glyceraldehyde-3-phosphate dehydrogenase	1.434	0.52	0.93455	-0.0976562	0.52	-0.0976562	Y	0.211172	P16858;Q64467	P16858	17;1	17;1	17;1	Glyceraldehyde-3-phosphate dehydrogenase	Gapdh	sp|P16858|G3P_MOUSE Glyceraldehyde-3-phosphate dehydrogenase OS=Mus musculus GN=Gapdh PE=1 SV=2	2	17	17	17	0	2.625	1.434	0.52	26.94	231	151	P16858;Q64467	P16858	19;2	19;2	19;2	Glyceraldehyde-3-phosphate dehydrogenase	Gapdh		2	19	19	19	60.7	60.7	60.7	35.81	333	333;440	0	242.56
Q9ESZ8	Gtf2i	General transcription factor II-I	1.56	0.641	0.85136	-0.232159	0.641	-0.232159	Y	0.204421	Q9ESZ8;Q99NI3	Q9ESZ8	5;1	5;1	5;1	General transcription factor II-I	Gtf2i	sp|Q9ESZ8|GTF2I_MOUSE General transcription factor II-I OS=Mus musculus GN=Gtf2i PE=1 SV=3	2	5	5	5	0	2.522	1.56	0.641	45.02	5	710	Q9ESZ8	Q9ESZ8	8	8	8	General transcription factor II-I	Gtf2i		1	8	8	8	10.9	10.9	10.9	112.26	998	998	0	18.238
Q9ESZ8;Q99NI3	Gtf2i	General transcription factor II-I	1.56	0.641	0.85136	-0.232159	0.641	-0.232159	Y	0.204421	Q9ESZ8;Q99NI3	Q9ESZ8	5;1	5;1	5;1	General transcription factor II-I	Gtf2i	sp|Q9ESZ8|GTF2I_MOUSE General transcription factor II-I OS=Mus musculus GN=Gtf2i PE=1 SV=3	2	5	5	5	0	2.522	1.56	0.641	45.02	5	710	Q9ESZ8	Q9ESZ8	8	8	8	General transcription factor II-I	Gtf2i		1	8	8	8	10.9	10.9	10.9	112.26	998	998	0	18.238
Q9CXL3		Uncharacterized protein C7orf50 homolog	1.37	0.454	0.96785	-0.0471446	0.454	-0.0471446	Y	0.203428	Q9CXL3	Q9CXL3	1	1	1	Uncharacterized protein C7orf50 homolog		sp|Q9CXL3|CG050_MOUSE Uncharacterized protein C7orf50 homolog OS=Mus musculus PE=1 SV=3	1	1	1	1	0.0015314	2.332	1.37	0.454	NaN	1	652	Q9CXL3	Q9CXL3	2	2	2	Uncharacterized protein C7orf50 homolog			1	2	2	2	13.3	13.3	13.3	22.168	195	195	0	7.5452
Q921F2	Tardbp	TAR DNA-binding protein 43	1.171	0.228	1.1301	0.17645	0.228	0.17645	Y	0.202225	Q921F2	Q921F2	4	4	4	TAR DNA-binding protein 43	Tardbp	sp|Q921F2|TADBP_MOUSE TAR DNA-binding protein 43 OS=Mus musculus GN=Tardbp PE=1 SV=1	1	4	4	4	0	2.13	1.171	0.228	14.161	9	580	Q921F2	Q921F2	10	10	10	TAR DNA-binding protein 43	Tardbp		1	10	10	10	28.7	28.7	28.7	44.547	414	414	0	26.939
P63280	Ube2i	SUMO-conjugating enzyme UBC9	1.393	0.478	0.95002	-0.0739702	0.478	-0.0739702	Y	0.202015	P63280	P63280	1	1	1	SUMO-conjugating enzyme UBC9	Ube2i	sp|P63280|UBC9_MOUSE SUMO-conjugating enzyme UBC9 OS=Mus musculus GN=Ube2i PE=1 SV=1	1	1	1	1	0.0042493	2.372	1.393	0.478	NaN	1	333	P63280	P63280	2	2	2	SUMO-conjugating enzyme UBC9	Ube2i		1	2	2	2	15.8	15.8	15.8	18.007	158	158	0	5.1974
P20263	Pou5f1	POU domain, class 5, transcription factor 1	1.219	0.286	1.0831	0.115166	0.286	0.115166	Y	0.200583	P20263	P20263	4	4	4	POU domain, class 5, transcription factor 1	Pou5f1	sp|P20263|PO5F1_MOUSE POU domain, class 5, transcription factor 1 OS=Mus musculus GN=Pou5f1 PE=1 SV=1	1	4	4	4	0	2.063	1.219	0.286	25.673	4	163	P20263	P20263	6	6	6	POU domain, class 5, transcription factor 1	Pou5f1		1	6	6	6	21.6	21.6	21.6	38.216	352	352	0	18.801
O35654	Pold2	DNA polymerase delta subunit 2	1.342	0.424	0.9803	-0.0287048	0.424	-0.0287048	Y	0.197648	O35654	O35654	6	6	6	DNA polymerase delta subunit 2	Pold2	sp|O35654|DPOD2_MOUSE DNA polymerase delta subunit 2 OS=Mus musculus GN=Pold2 PE=2 SV=2	1	6	6	6	0	2.428	1.342	0.424	8.191	13	72	O35654	O35654	10	10	10	DNA polymerase delta subunit 2	Pold2		1	10	10	10	30.9	30.9	30.9	51.354	469	469	0	65.993
Q02614	Sap30bp	SAP30-binding protein	1.264	0.337	1.0399	0.0564448	0.337	0.0564448	Y	0.196722	Q02614	Q02614	1	1	1	SAP30-binding protein	Sap30bp	sp|Q02614|S30BP_MOUSE SAP30-binding protein OS=Mus musculus GN=Sap30bp PE=2 SV=2	1	1	1	1	0.0014881	2.151	1.264	0.337	NaN	1	387	Q02614	Q02614	1	1	1	SAP30-binding protein	Sap30bp		1	1	1	1	3.9	3.9	3.9	33.832	308	308	0.0042772	2.5141
Q61656	Ddx5	Probable ATP-dependent RNA helicase DDX5	1.071	0.099	1.2121	0.277509	0.099	0.277509	Y	0.188254	Q61656	Q61656	12	12	7	Probable ATP-dependent RNA helicase DDX5	Ddx5	sp|Q61656|DDX5_MOUSE Probable ATP-dependent RNA helicase DDX5 OS=Mus musculus GN=Ddx5 PE=1 SV=2	1	12	12	7	0	1.804	1.071	0.099	12.46	67	455	Q61656	Q61656	22	22	16	Probable ATP-dependent RNA helicase DDX5	Ddx5		1	22	22	16	39.3	39.3	28.7	69.289	614	614	0	136.44
O55023	Impa1	Inositol monophosphatase 1	1.712	0.775	0.75816	-0.399426	0.775	-0.399426	Y	0.187787	O55023	O55023	1	1	1	Inositol monophosphatase 1	Impa1	sp|O55023|IMPA1_MOUSE Inositol monophosphatase 1 OS=Mus musculus GN=Impa1 PE=1 SV=1	1	1	1	1	0.0015432	2.914	1.712	0.775	NaN	1	80	O55023	O55023	1	1	1	Inositol monophosphatase 1	Impa1		1	1	1	1	4	4	4	30.436	277	277	0.013709	1.8681
Q9D883;Q8BGJ9	U2af1;U2af1l4	Splicing factor U2AF 35 kDa subunit;Splicing factor U2AF 26 kDa subunit	1.127	0.172	1.1475	0.198494	0.172	0.198494	Y	0.185247	Q9D883;Q8BGJ9	Q9D883;Q8BGJ9	2;1	2;1	2;1	Splicing factor U2AF 35 kDa subunit;Splicing factor U2AF 26 kDa subunit	U2af1;U2af1l4	sp|Q9D883|U2AF1_MOUSE Splicing factor U2AF 35 kDa subunit OS=Mus musculus GN=U2af1 PE=1 SV=4;sp|Q8BGJ9|U2AF4_MOUSE Splicing factor U2AF 26 kDa subunit OS=Mus musculus GN=U2af1l4 PE=1 SV=1	2	2	2	2	0	2.056	1.127	0.172	35.317	3	687	Q9D883;Q8BGJ9	Q9D883;Q8BGJ9	3;2	3;2	3;2	Splicing factor U2AF 35 kDa subunit;Splicing factor U2AF 26 kDa subunit	U2af1;U2af1l4	;	2	3	3	3	11.3	11.3	11.3	27.815	239	239;220	0	9.2092
Q920E5	Fdps	Farnesyl pyrophosphate synthase	1.483	0.569	0.8686	-0.203236	0.569	-0.203236	Y	0.182882	Q920E5	Q920E5	8	8	8	Farnesyl pyrophosphate synthase	Fdps	sp|Q920E5|FPPS_MOUSE Farnesyl pyrophosphate synthase OS=Mus musculus GN=Fdps PE=1 SV=1	1	8	8	8	0	2.52	1.483	0.569	28.852	11	578	Q920E5	Q920E5	9	9	9	Farnesyl pyrophosphate synthase	Fdps		1	9	9	9	31.2	31.2	31.2	40.581	353	353	0	42.031
P63101	Ywhaz	14-3-3 protein zeta/delta	1.396	0.481	0.91972	-0.120733	0.481	-0.120733	Y	0.180133	P63101	P63101	13	11	11	14-3-3 protein zeta/delta	Ywhaz	sp|P63101|1433Z_MOUSE 14-3-3 protein zeta/delta OS=Mus musculus GN=Ywhaz PE=1 SV=1	1	13	11	11	0	2.377	1.396	0.481	53.305	26	328	P63101	P63101	10	7	7	14-3-3 protein zeta/delta	Ywhaz		1	10	7	7	37.6	27.3	27.3	27.771	245	245	0	21.223
Q921E6	Eed	Polycomb protein EED	1.177	0.236	1.0844	0.116897	0.236	0.116897	Y	0.176449	Q921E6	Q921E6	1	1	1	Polycomb protein EED	Eed	sp|Q921E6|EED_MOUSE Polycomb protein EED OS=Mus musculus GN=Eed PE=1 SV=1	1	1	1	1	0.0014749	2.005	1.177	0.236	NaN	1	579	Q921E6	Q921E6	5	5	5	Polycomb protein EED	Eed		1	5	5	5	13.2	13.2	13.2	50.197	441	441	0	10.435
P51949	Mnat1	CDK-activating kinase assembly factor MAT1	1.151	0.203	1.1093	0.14965	0.203	0.14965	Y	0.176325	P51949	P51949	2	2	2	CDK-activating kinase assembly factor MAT1	Mnat1	sp|P51949|MAT1_MOUSE CDK-activating kinase assembly factor MAT1 OS=Mus musculus GN=Mnat1 PE=2 SV=2	1	2	2	2	0	1.815	1.151	0.203	36.67	2	241	P51949	P51949	6	6	6	CDK-activating kinase assembly factor MAT1	Mnat1		1	6	6	6	23.6	23.6	23.6	35.848	309	309	0	23.529
Q8C796	Rcor2	REST corepressor 2	1.139	0.188	1.111	0.151859	0.188	0.151859	Y	0.169929	Q8C796	Q8C796	1	1	1	REST corepressor 2	Rcor2	sp|Q8C796|RCOR2_MOUSE REST corepressor 2 OS=Mus musculus GN=Rcor2 PE=2 SV=1	1	1	1	1	0.0016502	1.94	1.139	0.188	NaN	1	533	Q8C796	Q8C796	7	7	7	REST corepressor 2	Rcor2		1	7	7	7	23.3	23.3	23.3	57.907	523	523	0	17.3
P68510	Ywhah	14-3-3 protein eta	1.309	0.388	0.96207	-0.0557862	0.388	-0.0557862	Y	0.166107	P68510	P68510	6	4	4	14-3-3 protein eta	Ywhah	sp|P68510|1433F_MOUSE 14-3-3 protein eta OS=Mus musculus GN=Ywhah PE=1 SV=2	1	6	4	4	0	1.901	1.309	0.388	37.168	4	342	P68510	P68510	6	3	3	14-3-3 protein eta	Ywhah		1	6	3	3	23.2	13	13	28.211	246	246	0	4.8047
Q3U1J4	Ddb1	DNA damage-binding protein 1	1.267	0.341	0.99009	-0.0143684	0.341	-0.0143684	Y	0.163316	Q3U1J4	Q3U1J4	4	4	4	DNA damage-binding protein 1	Ddb1	sp|Q3U1J4|DDB1_MOUSE DNA damage-binding protein 1 OS=Mus musculus GN=Ddb1 PE=1 SV=2	1	4	4	4	0	1.904	1.267	0.341	28.106	6	408	Q3U1J4	Q3U1J4	9	9	9	DNA damage-binding protein 1	Ddb1		1	9	9	9	10.3	10.3	10.3	126.85	1140	1140	0	18.565
Q9Z1F9	Uba2	SUMO-activating enzyme subunit 2	1.721	0.783	0.7287	-0.456603	0.783	-0.456603	Y	0.163198	Q9Z1F9	Q9Z1F9	12	12	12	SUMO-activating enzyme subunit 2	Uba2	sp|Q9Z1F9|SAE2_MOUSE SUMO-activating enzyme subunit 2 OS=Mus musculus GN=Uba2 PE=1 SV=1	1	12	12	12	0	2.562	1.721	0.783	30.005	27	769	Q9Z1F9	Q9Z1F9	12	12	12	SUMO-activating enzyme subunit 2	Uba2		1	12	12	12	26	26	26	70.568	638	638	0	123.07
Q9R0Q4	Morf4l2	Mortality factor 4-like protein 2	1.064	0.09	1.1747	0.232292	0.09	0.232292	Y	0.161146	Q9R0Q4	Q9R0Q4	1	1	1	Mortality factor 4-like protein 2	Morf4l2	sp|Q9R0Q4|MO4L2_MOUSE Mortality factor 4-like protein 2 OS=Mus musculus GN=Morf4l2 PE=2 SV=1	1	1	1	1	0.0015385	1.812	1.064	0.09	NaN	1	739	Q9R0Q4	Q9R0Q4	3	2	2	Mortality factor 4-like protein 2	Morf4l2		1	3	2	2	12.5	8	8	32.183	288	288	0.0027125	2.8396
P61982	Ywhag	14-3-3 protein gamma;14-3-3 protein gamma, N-terminally processed	1.28	0.356	0.97483	-0.0367774	0.356	-0.0367774	Y	0.159611	P61982	P61982	5	3	3	14-3-3 protein gamma;14-3-3 protein gamma, N-terminally processed	Ywhag	sp|P61982|1433G_MOUSE 14-3-3 protein gamma OS=Mus musculus GN=Ywhag PE=1 SV=2	1	5	3	3	0	2.093	1.28	0.356	23.815	7	280	P61982	P61982	6	3	3	14-3-3 protein gamma;14-3-3 protein gamma, N-terminally processed	Ywhag		1	6	3	3	23.5	13.4	13.4	28.302	247	247	0	6.9885
P32067	Ssb	Lupus La protein homolog	1.321	0.402	0.94404	-0.0830801	0.402	-0.0830801	Y	0.15946	P32067	P32067	5	5	5	Lupus La protein homolog	Ssb	sp|P32067|LA_MOUSE Lupus La protein homolog OS=Mus musculus GN=Ssb PE=1 SV=1	1	5	5	5	0	2.284	1.321	0.402	4.365	12	192	P32067	P32067	8	8	8	Lupus La protein homolog	Ssb		1	8	8	8	24.6	24.6	24.6	47.756	415	415	0	19.21
Q9D3R6;Q3UMC0	Katnal2;Spata5	Katanin p60 ATPase-containing subunit A-like 2;Spermatogenesis-associated protein 5	1.442	0.528	0.86166	-0.214809	0.528	-0.214809	Y	0.156595	Q9D3R6;Q3UMC0	Q9D3R6;Q3UMC0	1;1	1;1	1;1	Katanin p60 ATPase-containing subunit A-like 2;Spermatogenesis-associated protein 5	Katnal2;Spata5	sp|Q9D3R6|KATL2_MOUSE Katanin p60 ATPase-containing subunit A-like 2 OS=Mus musculus GN=Katnal2 PE=2 SV=2;sp|Q3UMC0|SPAT5_MOUSE Spermatogenesis-associated protein 5 OS=Mus musculus GN=Spata5 PE=1 SV=2	2	1	1	1	0.0016129	2.25	1.442	0.528	19.55	9	414	Q9D3R6;Q3UMC0	Q9D3R6;Q3UMC0	1;1	1;1	1;1	Katanin p60 ATPase-containing subunit A-like 2;Spermatogenesis-associated protein 5	Katnal2;Spata5	;	2	1	1	1	2.2	2.2	2.2	61.152	539	539;893	0.0034934	2.6554
P14152	Mdh1	Malate dehydrogenase, cytoplasmic	1.337	0.418	0.92555	-0.111617	0.418	-0.111617	Y	0.153191	P14152	P14152	3	3	3	Malate dehydrogenase, cytoplasmic	Mdh1	sp|P14152|MDHC_MOUSE Malate dehydrogenase, cytoplasmic OS=Mus musculus GN=Mdh1 PE=1 SV=3	1	3	3	3	0	2.301	1.337	0.418	4.976	2	141	P14152	P14152	3	3	3	Malate dehydrogenase, cytoplasmic	Mdh1		1	3	3	3	10.5	10.5	10.5	36.511	334	334	0	4.8423
O09106;P70288	Hdac1	Histone deacetylase 1	1.263	0.337	0.9756	-0.0356383	0.337	-0.0356383	Y	0.150681	O09106;P70288	O09106	4;1	4;1	4;1	Histone deacetylase 1	Hdac1	sp|O09106|HDAC1_MOUSE Histone deacetylase 1 OS=Mus musculus GN=Hdac1 PE=1 SV=1	2	4	4	4	0	2.075	1.263	0.337	31.246	17	60	P70288	P70288	8	5	5	Histone deacetylase 2	Hdac2		1	8	5	5	23.6	16	16	55.302	488	488	0	10.663
P70288	Hdac1	Histone deacetylase 1	1.263	0.337	0.9756	-0.0356383	0.337	-0.0356383	Y	0.150681	O09106;P70288	O09106	4;1	4;1	4;1	Histone deacetylase 1	Hdac1	sp|O09106|HDAC1_MOUSE Histone deacetylase 1 OS=Mus musculus GN=Hdac1 PE=1 SV=1	2	4	4	4	0	2.075	1.263	0.337	31.246	17	60	P70288	P70288	8	5	5	Histone deacetylase 2	Hdac2		1	8	5	5	23.6	16	16	55.302	488	488	0	10.663
Q91V92	Acly	ATP-citrate synthase	1.191	0.252	1.0339	0.0480967	0.252	0.0480967	Y	0.150048	Q91V92	Q91V92	3	3	3	ATP-citrate synthase	Acly	sp|Q91V92|ACLY_MOUSE ATP-citrate synthase OS=Mus musculus GN=Acly PE=1 SV=1	1	3	3	3	0	1.94	1.191	0.252	11.259	8	565	Q91V92	Q91V92	12	12	12	ATP-citrate synthase	Acly		1	12	12	12	15.2	15.2	15.2	119.73	1091	1091	0	36.422
Q9EQ28	Pold3	DNA polymerase delta subunit 3	1.249	0.321	0.97758	-0.0327133	0.321	-0.0327133	Y	0.144143	Q9EQ28	Q9EQ28	4	4	4	DNA polymerase delta subunit 3	Pold3	sp|Q9EQ28|DPOD3_MOUSE DNA polymerase delta subunit 3 OS=Mus musculus GN=Pold3 PE=1 SV=2	1	4	4	4	0	2.279	1.249	0.321	19.667	15	706	Q9EQ28	Q9EQ28	9	9	9	DNA polymerase delta subunit 3	Pold3		1	9	9	9	22.3	22.3	22.3	50.835	462	462	0	49.683
O09106	Hdac1	Histone deacetylase 1	1.263	0.337	0.96173	-0.0562962	0.337	-0.0562962	Y	0.140352	O09106;P70288	O09106	4;1	4;1	4;1	Histone deacetylase 1	Hdac1	sp|O09106|HDAC1_MOUSE Histone deacetylase 1 OS=Mus musculus GN=Hdac1 PE=1 SV=1	2	4	4	4	0	2.075	1.263	0.337	31.246	17	60	O09106	O09106	9	9	6	Histone deacetylase 1	Hdac1		1	9	9	6	25.5	25.5	17.8	55.074	482	482	0	26.44
O09106;P70288	Hdac1	Histone deacetylase 1	1.263	0.337	0.96173	-0.0562962	0.337	-0.0562962	Y	0.140352	O09106;P70288	O09106	4;1	4;1	4;1	Histone deacetylase 1	Hdac1	sp|O09106|HDAC1_MOUSE Histone deacetylase 1 OS=Mus musculus GN=Hdac1 PE=1 SV=1	2	4	4	4	0	2.075	1.263	0.337	31.246	17	60	O09106	O09106	9	9	6	Histone deacetylase 1	Hdac1		1	9	9	6	25.5	25.5	17.8	55.074	482	482	0	26.44
P60335	Pcbp1	Poly(rC)-binding protein 1	1.175	0.232	1.0341	0.0483757	0.232	0.0483757	Y	0.140188	P60335	P60335	12	12	10	Poly(rC)-binding protein 1	Pcbp1	sp|P60335|PCBP1_MOUSE Poly(rC)-binding protein 1 OS=Mus musculus GN=Pcbp1 PE=1 SV=1	1	12	12	10	0	2.157	1.175	0.232	15.949	63	261	P60335	P60335	12	12	10	Poly(rC)-binding protein 1	Pcbp1		1	12	12	10	61	61	52.2	37.497	356	356	0	90.446
P10639	Txn	Thioredoxin	1.435	0.521	0.84532	-0.242431	0.521	-0.242431	Y	0.139285	P10639	P10639	3	3	3	Thioredoxin	Txn	sp|P10639|THIO_MOUSE Thioredoxin OS=Mus musculus GN=Txn PE=1 SV=3	1	3	3	3	0	2.255	1.435	0.521	21.632	7	127	P10639	P10639	2	2	2	Thioredoxin	Txn		1	2	2	2	21	21	21	11.675	105	105	0	6.5289
P62137	Ppp1ca	Serine/threonine-protein phosphatase PP1-alpha catalytic subunit	1.094	0.129	1.092	0.126973	0.129	0.126973	Y	0.127986	P62137	P62137	10	10	3	Serine/threonine-protein phosphatase PP1-alpha catalytic subunit	Ppp1ca	sp|P62137|PP1A_MOUSE Serine/threonine-protein phosphatase PP1-alpha catalytic subunit OS=Mus musculus GN=Ppp1ca PE=1 SV=1	1	10	10	3	0	1.925	1.094	0.129	17.623	8	282	P62137	P62137	9	9	4	Serine/threonine-protein phosphatase PP1-alpha catalytic subunit	Ppp1ca		1	9	9	4	36.1	36.1	10.6	37.54	330	330	0	22.288
P70362	Ufd1l	Ubiquitin fusion degradation protein 1 homolog	1.099	0.137	1.0841	0.116498	0.137	0.116498	Y	0.126749	P70362	P70362	1	1	1	Ubiquitin fusion degradation protein 1 homolog	Ufd1l	sp|P70362|UFD1_MOUSE Ubiquitin fusion degradation protein 1 homolog OS=Mus musculus GN=Ufd1l PE=1 SV=2	1	1	1	1	0.0014599	1.872	1.099	0.137	NaN	1	346	P70362	P70362	2	2	2	Ubiquitin fusion degradation protein 1 homolog	Ufd1l		1	2	2	2	8.1	8.1	8.1	34.481	307	307	0	6.0189
O88844;P54071	Idh1;Idh2	Isocitrate dehydrogenase [NADP] cytoplasmic;Isocitrate dehydrogenase [NADP], mitochondrial	1.037	0.052	1.1485	0.199751	0.052	0.199751	Y	0.125875	O88844;P54071	O88844;P54071	2;1	2;1	2;1	Isocitrate dehydrogenase [NADP] cytoplasmic;Isocitrate dehydrogenase [NADP], mitochondrial	Idh1;Idh2	sp|O88844|IDHC_MOUSE Isocitrate dehydrogenase [NADP] cytoplasmic OS=Mus musculus GN=Idh1 PE=1 SV=2;sp|P54071|IDHP_MOUSE Isocitrate dehydrogenase [NADP], mitochondrial OS=Mus musculus GN=Idh2 PE=1 SV=3	2	2	2	2	0	1.633	1.037	0.052	0.799	2	100	P54071	P54071	3	2	2	Isocitrate dehydrogenase [NADP], mitochondrial	Idh2		1	3	2	2	7.7	5.8	5.8	50.906	452	452	0	3.8432
P54071	Idh1;Idh2	Isocitrate dehydrogenase [NADP] cytoplasmic;Isocitrate dehydrogenase [NADP], mitochondrial	1.037	0.052	1.1485	0.199751	0.052	0.199751	Y	0.125875	O88844;P54071	O88844;P54071	2;1	2;1	2;1	Isocitrate dehydrogenase [NADP] cytoplasmic;Isocitrate dehydrogenase [NADP], mitochondrial	Idh1;Idh2	sp|O88844|IDHC_MOUSE Isocitrate dehydrogenase [NADP] cytoplasmic OS=Mus musculus GN=Idh1 PE=1 SV=2;sp|P54071|IDHP_MOUSE Isocitrate dehydrogenase [NADP], mitochondrial OS=Mus musculus GN=Idh2 PE=1 SV=3	2	2	2	2	0	1.633	1.037	0.052	0.799	2	100	P54071	P54071	3	2	2	Isocitrate dehydrogenase [NADP], mitochondrial	Idh2		1	3	2	2	7.7	5.8	5.8	50.906	452	452	0	3.8432
Q8VIJ6	Sfpq	Splicing factor, proline- and glutamine-rich	1.149	0.2	1.0357	0.0506062	0.2	0.0506062	Y	0.125303	Q8VIJ6	Q8VIJ6	6	6	6	Splicing factor, proline- and glutamine-rich	Sfpq	sp|Q8VIJ6|SFPQ_MOUSE Splicing factor, proline- and glutamine-rich OS=Mus musculus GN=Sfpq PE=1 SV=1	1	6	6	6	0	1.607	1.149	0.2	25.651	36	564	Q8VIJ6	Q8VIJ6	16	16	15	Splicing factor, proline- and glutamine-rich	Sfpq		1	16	16	15	29.2	29.2	28	75.441	699	699	0	81.263
P63330;P62715	Ppp2ca;Ppp2cb	Serine/threonine-protein phosphatase 2A catalytic subunit alpha isoform;Serine/threonine-protein phosphatase 2A catalytic subunit beta isoform	1.181	0.24	0.99534	-0.00673867	0.24	-0.00673867	Y	0.116631	P63330;P62715	P63330;P62715	4;4	4;4	2;2	Serine/threonine-protein phosphatase 2A catalytic subunit alpha isoform;Serine/threonine-protein phosphatase 2A catalytic subunit beta isoform	Ppp2ca;Ppp2cb	sp|P63330|PP2AA_MOUSE Serine/threonine-protein phosphatase 2A catalytic subunit alpha isoform OS=Mus musculus GN=Ppp2ca PE=1 SV=1;sp|P62715|PP2AB_MOUSE Serine/threonine-protein phosphatase 2A catalytic subunit beta isoform OS=Mus musculus GN=Ppp2cb PE=1 SV	2	4	4	2	0	2.09	1.181	0.24	7.644	5	301	P63330;P62715	P63330;P62715	2;2	2;2	2;2	Serine/threonine-protein phosphatase 2A catalytic subunit alpha isoform;Serine/threonine-protein phosphatase 2A catalytic subunit beta isoform	Ppp2ca;Ppp2cb	;	2	2	2	2	6.1	6.1	6.1	35.608	309	309;309	0	3.913
Q99J62	Rfc4	Replication factor C subunit 4	1.26	0.334	0.92915	-0.106017	0.334	-0.106017	Y	0.113992	Q99J62	Q99J62	14	14	14	Replication factor C subunit 4	Rfc4	sp|Q99J62|RFC4_MOUSE Replication factor C subunit 4 OS=Mus musculus GN=Rfc4 PE=1 SV=1	1	14	14	14	0	2.066	1.26	0.334	31.484	40	592	Q99J62	Q99J62	19	19	19	Replication factor C subunit 4	Rfc4		1	19	19	19	51.9	51.9	51.9	39.866	364	364	0	155.95
Q6ZQ88	Kdm1a	Lysine-specific histone demethylase 1A	1.116	0.158	1.0494	0.0695647	0.158	0.0695647	Y	0.113782	Q6ZQ88	Q6ZQ88	4	4	4	Lysine-specific histone demethylase 1A	Kdm1a	sp|Q6ZQ88|KDM1A_MOUSE Lysine-specific histone demethylase 1A OS=Mus musculus GN=Kdm1a PE=1 SV=2	1	4	4	4	0	1.323	1.116	0.158	37.916	9	487	Q6ZQ88	Q6ZQ88	9	9	9	Lysine-specific histone demethylase 1A	Kdm1a		1	9	9	9	14.9	14.9	14.9	92.849	853	853	0	19.858
Q00899	Yy1	Transcriptional repressor protein YY1	1.063	0.088	1.1013	0.139208	0.088	0.139208	Y	0.113604	Q00899	Q00899	1	1	1	Transcriptional repressor protein YY1	Yy1	sp|Q00899|TYY1_MOUSE Transcriptional repressor protein YY1 OS=Mus musculus GN=Yy1 PE=1 SV=1	1	1	1	1	0.0028694	1.81	1.063	0.088	NaN	1	381	Q00899;P22227;Q3TTC2	Q00899	3;1;1	3;1;1	3;1;1	Transcriptional repressor protein YY1	Yy1		3	3	3	3	8.7	8.7	8.7	44.716	414	414;288;378	0	6.2255
Q00899;P22227;Q3TTC2	Yy1	Transcriptional repressor protein YY1	1.063	0.088	1.1013	0.139208	0.088	0.139208	Y	0.113604	Q00899	Q00899	1	1	1	Transcriptional repressor protein YY1	Yy1	sp|Q00899|TYY1_MOUSE Transcriptional repressor protein YY1 OS=Mus musculus GN=Yy1 PE=1 SV=1	1	1	1	1	0.0028694	1.81	1.063	0.088	NaN	1	381	Q00899;P22227;Q3TTC2	Q00899	3;1;1	3;1;1	3;1;1	Transcriptional repressor protein YY1	Yy1		3	3	3	3	8.7	8.7	8.7	44.716	414	414;288;378	0	6.2255
Q99MD9	Nasp	Nuclear autoantigenic sperm protein	1.769	0.823	0.65726	-0.605464	0.823	-0.605464	Y	0.108768	Q99MD9	Q99MD9	12	12	12	Nuclear autoantigenic sperm protein	Nasp	sp|Q99MD9|NASP_MOUSE Nuclear autoantigenic sperm protein OS=Mus musculus GN=Nasp PE=1 SV=2	1	12	12	12	0	2.747	1.769	0.823	16.876	38	605	Q99MD9	Q99MD9	25	25	25	Nuclear autoantigenic sperm protein	Nasp		1	25	25	25	36.6	36.6	36.6	83.953	773	773	0	138.44
Q9Z2X1	Hnrnpf	Heterogeneous nuclear ribonucleoprotein F;Heterogeneous nuclear ribonucleoprotein F, N-terminally processed	1.048	0.068	1.1085	0.148609	0.068	0.148609	Y	0.108304	Q9Z2X1	Q9Z2X1	4	4	3	Heterogeneous nuclear ribonucleoprotein F;Heterogeneous nuclear ribonucleoprotein F, N-terminally processed	Hnrnpf	sp|Q9Z2X1|HNRPF_MOUSE Heterogeneous nuclear ribonucleoprotein F OS=Mus musculus GN=Hnrnpf PE=1 SV=3	1	4	4	3	0	1.841	1.048	0.068	14.836	42	780	Q9Z2X1	Q9Z2X1	13	13	11	Heterogeneous nuclear ribonucleoprotein F;Heterogeneous nuclear ribonucleoprotein F, N-terminally processed	Hnrnpf		1	13	13	11	47.7	47.7	41.2	45.729	415	415	0	64.515
P68254	Ywhaq	14-3-3 protein theta	1.197	0.26	0.96926	-0.0450444	0.26	-0.0450444	Y	0.107478	P68254	P68254	9	7	7	14-3-3 protein theta	Ywhaq	sp|P68254|1433T_MOUSE 14-3-3 protein theta OS=Mus musculus GN=Ywhaq PE=1 SV=1	1	9	7	7	0	2.106	1.197	0.26	23.095	8	340	P68254	P68254	6	3	3	14-3-3 protein theta	Ywhaq		1	6	3	3	25.7	15.5	15.5	27.778	245	245	0	5.9621
O70325;Q91XR9	Gpx4	Phospholipid hydroperoxide glutathione peroxidase, mitochondrial;Phospholipid hydroperoxide glutathione peroxidase, nuclear	1.165	0.221	0.99567	-0.00626043	0.221	-0.00626043	Y	0.10737	O70325;Q91XR9	O70325;Q91XR9	3;2	3;2	3;2	Phospholipid hydroperoxide glutathione peroxidase, mitochondrial;Phospholipid hydroperoxide glutathione peroxidase, nuclear	Gpx4	sp|O70325|GPX41_MOUSE Phospholipid hydroperoxide glutathione peroxidase, mitochondrial OS=Mus musculus GN=Gpx4 PE=1 SV=4;sp|Q91XR9|GPX42_MOUSE Phospholipid hydroperoxide glutathione peroxidase, nuclear OS=Mus musculus GN=Gpx4 PE=2 SV=3	2	3	3	3	0	2.824	1.165	0.221	2.321	2	88	O70325;Q91XR9	O70325;Q91XR9	4;3	4;3	4;3	Phospholipid hydroperoxide glutathione peroxidase, mitochondrial;Phospholipid hydroperoxide glutathione peroxidase, nuclear	Gpx4	;	2	4	4	4	28.4	28.4	28.4	22.228	197	197;253	0	17.162
P84104	Srsf3;Srsf7	Serine/arginine-rich splicing factor 3;Serine/arginine-rich splicing factor 7	0.703	-0.509	1.6458	0.718789	-0.509	0.718789	Y	0.104895	P84104;Q8BL97	P84104;Q8BL97	2;1	2;1	2;1	Serine/arginine-rich splicing factor 3;Serine/arginine-rich splicing factor 7	Srsf3;Srsf7	sp|P84104|SRSF3_MOUSE Serine/arginine-rich splicing factor 3 OS=Mus musculus GN=Srsf3 PE=1 SV=1;sp|Q8BL97|SRSF7_MOUSE Serine/arginine-rich splicing factor 7 OS=Mus musculus GN=Srsf7 PE=1 SV=1	2	2	2	2	0	1.408	0.703	-0.509	3.657	13	360	P84104	P84104	2	1	1	Serine/arginine-rich splicing factor 3	Srsf3		1	2	1	1	14	5.5	5.5	19.329	164	164	0.0009434	3.0862
P84104;Q8BL97	Srsf3;Srsf7	Serine/arginine-rich splicing factor 3;Serine/arginine-rich splicing factor 7	0.703	-0.509	1.6458	0.718789	-0.509	0.718789	Y	0.104895	P84104;Q8BL97	P84104;Q8BL97	2;1	2;1	2;1	Serine/arginine-rich splicing factor 3;Serine/arginine-rich splicing factor 7	Srsf3;Srsf7	sp|P84104|SRSF3_MOUSE Serine/arginine-rich splicing factor 3 OS=Mus musculus GN=Srsf3 PE=1 SV=1;sp|Q8BL97|SRSF7_MOUSE Serine/arginine-rich splicing factor 7 OS=Mus musculus GN=Srsf7 PE=1 SV=1	2	2	2	2	0	1.408	0.703	-0.509	3.657	13	360	P84104	P84104	2	1	1	Serine/arginine-rich splicing factor 3	Srsf3		1	2	1	1	14	5.5	5.5	19.329	164	164	0.0009434	3.0862
O55091	Impact	Protein IMPACT	0.945	-0.082	1.223	0.290424	-0.082	0.290424	Y	0.104212	O55091	O55091	1	1	1	Protein IMPACT	Impact	sp|O55091|IMPCT_MOUSE Protein IMPACT OS=Mus musculus GN=Impact PE=1 SV=2	1	1	1	1	0.0014663	1.609	0.945	-0.082	NaN	1	81	O55091	O55091	4	4	4	Protein IMPACT	Impact		1	4	4	4	20.4	20.4	20.4	36.276	318	318	0	6.5753
P62141	Ppp1cb	Serine/threonine-protein phosphatase PP1-beta catalytic subunit	1.059	0.083	1.0841	0.116498	0.083	0.116498	Y	0.0997489	P62141	P62141	8	2	2	Serine/threonine-protein phosphatase PP1-beta catalytic subunit	Ppp1cb	sp|P62141|PP1B_MOUSE Serine/threonine-protein phosphatase PP1-beta catalytic subunit OS=Mus musculus GN=Ppp1cb PE=1 SV=3	1	8	2	2	0	1.882	1.059	0.083	14.526	3	283	P62141	P62141	8	4	4	Serine/threonine-protein phosphatase PP1-beta catalytic subunit	Ppp1cb		1	8	4	4	36.7	15.3	15.3	37.186	327	327	0	10.671
P09405	Ncl	Nucleolin	1.112	0.153	1.031	0.0440443	0.153	0.0440443	Y	0.0985222	P09405	P09405	18	18	18	Nucleolin	Ncl	sp|P09405|NUCL_MOUSE Nucleolin OS=Mus musculus GN=Ncl PE=1 SV=2	1	18	18	18	0	1.746	1.112	0.153	16.125	123	118	P09405	P09405	24	24	24	Nucleolin	Ncl		1	24	24	24	33.8	33.8	33.8	76.722	707	707	0	165.17
Q9Z1Q5	Clic1	Chloride intracellular channel protein 1	1.392	0.477	0.82357	-0.280037	0.477	-0.280037	Y	0.0984816	Q9Z1Q5	Q9Z1Q5	7	7	7	Chloride intracellular channel protein 1	Clic1	sp|Q9Z1Q5|CLIC1_MOUSE Chloride intracellular channel protein 1 OS=Mus musculus GN=Clic1 PE=1 SV=3	1	7	7	7	0	2.615	1.392	0.477	13.102	8	772	Q9Z1Q5	Q9Z1Q5	5	5	5	Chloride intracellular channel protein 1	Clic1		1	5	5	5	24.9	24.9	24.9	27.013	241	241	0	6.9726
O70456	Sfn	14-3-3 protein sigma	1.106	0.146	1.0343	0.0486547	0.146	0.0486547	Y	0.0973274	O70456	O70456	3	1	1	14-3-3 protein sigma	Sfn	sp|O70456|1433S_MOUSE 14-3-3 protein sigma OS=Mus musculus GN=Sfn PE=1 SV=2	1	3	1	1	0.0065963	2.16	1.106	0.146	6.469	2	91	O70456	O70456	4	1	1	14-3-3 protein sigma	Sfn		1	4	1	1	13.3	3.2	3.2	27.706	248	248	1	-2
Q9DB34	Chmp2a	Charged multivesicular body protein 2a	1.276	0.352	0.89628	-0.157979	0.352	-0.157979	Y	0.0970107	Q9DB34	Q9DB34	2	2	2	Charged multivesicular body protein 2a	Chmp2a	sp|Q9DB34|CHM2A_MOUSE Charged multivesicular body protein 2a OS=Mus musculus GN=Chmp2a PE=1 SV=1	1	2	2	2	0	2.096	1.276	0.352	12.154	2	694	Q9DB34	Q9DB34	2	2	2	Charged multivesicular body protein 2a	Chmp2a		1	2	2	2	7.2	7.2	7.2	25.134	222	222	0.0049875	2.396
Q9R0Y5	Ak1	Adenylate kinase isoenzyme 1	1.402	0.488	0.81502	-0.295093	0.488	-0.295093	Y	0.0964537	Q9R0Y5	Q9R0Y5	1	1	1	Adenylate kinase isoenzyme 1	Ak1	sp|Q9R0Y5|KAD1_MOUSE Adenylate kinase isoenzyme 1 OS=Mus musculus GN=Ak1 PE=1 SV=1	1	1	1	1	0.0015361	2.388	1.402	0.488	NaN	1	741	Q9R0Y5	Q9R0Y5	1	1	1	Adenylate kinase isoenzyme 1	Ak1		1	1	1	1	6.2	6.2	6.2	21.539	194	194	0.0035119	2.6821
Q61539;O08580	Esrrb	Steroid hormone receptor ERR2	1.094	0.129	1.043	0.0607392	0.129	0.0607392	Y	0.0948696	Q61539;O08580	Q61539	5;1	5;1	5;1	Steroid hormone receptor ERR2	Esrrb	sp|Q61539|ERR2_MOUSE Steroid hormone receptor ERR2 OS=Mus musculus GN=Esrrb PE=1 SV=2	2	5	5	5	0	1.92	1.094	0.129	18.768	8	450	Q61539;O08580	Q61539	8;1	8;1	8;1	Steroid hormone receptor ERR2	Esrrb		2	8	8	8	24	24	24	48.327	433	433;422	0	20.608
Q62422	Ostf1	Osteoclast-stimulating factor 1	1.189	0.249	0.95656	-0.0640726	0.249	-0.0640726	Y	0.0924637	Q62422	Q62422	1	1	1	Osteoclast-stimulating factor 1	Ostf1	sp|Q62422|OSTF1_MOUSE Osteoclast-stimulating factor 1 OS=Mus musculus GN=Ostf1 PE=1 SV=2	1	1	1	1	0.0016556	2.024	1.189	0.249	NaN	1	466	Q62422	Q62422	1	1	1	Osteoclast-stimulating factor 1	Ostf1		1	1	1	1	5.6	5.6	5.6	23.782	215	215	0.0043103	2.5515
Q9D0E1	Hnrnpm	Heterogeneous nuclear ribonucleoprotein M	1.036	0.051	1.0971	0.133695	0.051	0.133695	Y	0.0923475	Q9D0E1	Q9D0E1	9	9	9	Heterogeneous nuclear ribonucleoprotein M	Hnrnpm	sp|Q9D0E1|HNRPM_MOUSE Heterogeneous nuclear ribonucleoprotein M OS=Mus musculus GN=Hnrnpm PE=1 SV=3	1	9	9	9	0	1.744	1.036	0.051	20.718	24	671	Q9D0E1	Q9D0E1	24	24	24	Heterogeneous nuclear ribonucleoprotein M	Hnrnpm		1	24	24	24	39.6	39.6	39.6	77.648	729	729	0	140.08
Q9WUK2	Eif4h	Eukaryotic translation initiation factor 4H	0.973	-0.04	1.1657	0.221197	-0.04	0.221197	Y	0.0905983	Q9WUK2	Q9WUK2	4	4	4	Eukaryotic translation initiation factor 4H	Eif4h	sp|Q9WUK2|IF4H_MOUSE Eukaryotic translation initiation factor 4H OS=Mus musculus GN=Eif4h PE=1 SV=3	1	4	4	4	0	1.749	0.973	-0.04	35.305	5	755	Q9WUK2	Q9WUK2	6	6	6	Eukaryotic translation initiation factor 4H	Eif4h		1	6	6	6	27.4	27.4	27.4	27.341	248	248	0	17.625
Q6P5D8	Smchd1	Structural maintenance of chromosomes flexible hinge domain-containing protein 1	0.877	-0.19	1.2868	0.363788	-0.19	0.363788	Y	0.0868939	Q6P5D8	Q6P5D8	2	2	2	Structural maintenance of chromosomes flexible hinge domain-containing protein 1	Smchd1	sp|Q6P5D8|SMHD1_MOUSE Structural maintenance of chromosomes flexible hinge domain-containing protein 1 OS=Mus musculus GN=Smchd1 PE=1 SV=2	1	2	2	2	0	1.435	0.877	-0.19	64.274	2	480	Q6P5D8	Q6P5D8	20	20	20	Structural maintenance of chromosomes flexible hinge domain-containing protein 1	Smchd1		1	20	20	20	12.3	12.3	12.3	225.65	2007	2007	0	44.197
Q61545	Ewsr1	RNA-binding protein EWS	0.956	-0.065	1.1769	0.234992	-0.065	0.234992	Y	0.0849959	Q61545	Q61545	1	1	1	RNA-binding protein EWS	Ewsr1	sp|Q61545|EWS_MOUSE RNA-binding protein EWS OS=Mus musculus GN=Ewsr1 PE=1 SV=2	1	1	1	1	0.0014837	1.478	0.956	-0.065	32.841	4	451	Q61545	Q61545	3	3	3	RNA-binding protein EWS	Ewsr1		1	3	3	3	8.1	8.1	8.1	68.461	655	655	0	46.821
P61290	Psme3	Proteasome activator complex subunit 3	1.31	0.39	0.85595	-0.224402	0.39	-0.224402	Y	0.0827992	P61290	P61290	3	3	3	Proteasome activator complex subunit 3	Psme3	sp|P61290|PSME3_MOUSE Proteasome activator complex subunit 3 OS=Mus musculus GN=Psme3 PE=1 SV=1	1	3	3	3	0	2.31	1.31	0.39	1.286	6	271	P61290	P61290	4	4	4	Proteasome activator complex subunit 3	Psme3		1	4	4	4	20.5	20.5	20.5	29.506	254	254	0	14.579
Q91WV0	Dr1	Protein Dr1	1.416	0.502	0.79188	-0.336646	0.502	-0.336646	Y	0.0826769	Q91WV0	Q91WV0	1	1	1	Protein Dr1	Dr1	sp|Q91WV0|NC2B_MOUSE Protein Dr1 OS=Mus musculus GN=Dr1 PE=2 SV=1	1	1	1	1	0.0016077	2.411	1.416	0.502	NaN	1	571	Q91WV0	Q91WV0	1	1	1	Protein Dr1	Dr1		1	1	1	1	8	8	8	19.43	176	176	0.00096618	3.2965
P30416	Fkbp4	Peptidyl-prolyl cis-trans isomerase FKBP4;Peptidyl-prolyl cis-trans isomerase FKBP4, N-terminally processed	1.346	0.429	0.83148	-0.266247	0.429	-0.266247	Y	0.0813767	P30416	P30416	2	2	2	Peptidyl-prolyl cis-trans isomerase FKBP4;Peptidyl-prolyl cis-trans isomerase FKBP4, N-terminally processed	Fkbp4	sp|P30416|FKBP4_MOUSE Peptidyl-prolyl cis-trans isomerase FKBP4 OS=Mus musculus GN=Fkbp4 PE=1 SV=5	1	2	2	2	0	2.302	1.346	0.429	7.816	11	189	P30416	P30416	14	14	14	Peptidyl-prolyl cis-trans isomerase FKBP4;Peptidyl-prolyl cis-trans isomerase FKBP4, N-terminally processed	Fkbp4		1	14	14	14	36	36	36	51.572	458	458	0	39.841
P51859	Hdgf	Hepatoma-derived growth factor	1.217	0.283	0.91605	-0.126502	0.283	-0.126502	Y	0.0782491	P51859	P51859	3	3	3	Hepatoma-derived growth factor	Hdgf	sp|P51859|HDGF_MOUSE Hepatoma-derived growth factor OS=Mus musculus GN=Hdgf PE=1 SV=2	1	3	3	3	0	1.668	1.217	0.283	14.337	5	239	P51859	P51859	5	5	5	Hepatoma-derived growth factor	Hdgf		1	5	5	5	28.3	28.3	28.3	26.268	237	237	0	11.087
Q501J6	Ddx17	Probable ATP-dependent RNA helicase DDX17	0.899	-0.153	1.2385	0.308594	-0.153	0.308594	Y	0.0777969	Q501J6;Q62095;P16381;Q62167	Q501J6	9;1;1;1	4;0;0;0	4;0;0;0	Probable ATP-dependent RNA helicase DDX17	Ddx17	sp|Q501J6|DDX17_MOUSE Probable ATP-dependent RNA helicase DDX17 OS=Mus musculus GN=Ddx17 PE=1 SV=1	4	9	4	4	0	1.362	0.899	-0.153	19.362	8	419	Q501J6	Q501J6	20	14	14	Probable ATP-dependent RNA helicase DDX17	Ddx17		1	20	14	14	36.9	26.9	26.9	72.399	650	650	0	47.028
Q501J6;Q62095;P16381;Q62167	Ddx17	Probable ATP-dependent RNA helicase DDX17	0.899	-0.153	1.2385	0.308594	-0.153	0.308594	Y	0.0777969	Q501J6;Q62095;P16381;Q62167	Q501J6	9;1;1;1	4;0;0;0	4;0;0;0	Probable ATP-dependent RNA helicase DDX17	Ddx17	sp|Q501J6|DDX17_MOUSE Probable ATP-dependent RNA helicase DDX17 OS=Mus musculus GN=Ddx17 PE=1 SV=1	4	9	4	4	0	1.362	0.899	-0.153	19.362	8	419	Q501J6	Q501J6	20	14	14	Probable ATP-dependent RNA helicase DDX17	Ddx17		1	20	14	14	36.9	26.9	26.9	72.399	650	650	0	47.028
P61965	Wdr5	WD repeat-containing protein 5	0.969	-0.045	1.1472	0.198117	-0.045	0.198117	Y	0.0765585	P61965	P61965	7	7	7	WD repeat-containing protein 5	Wdr5	sp|P61965|WDR5_MOUSE WD repeat-containing protein 5 OS=Mus musculus GN=Wdr5 PE=1 SV=1	1	7	7	7	0	1.673	0.969	-0.045	22.227	9	278	P61965	P61965	7	7	7	WD repeat-containing protein 5	Wdr5		1	7	7	7	30.5	30.5	30.5	36.588	334	334	0	47.058
Q91WE2	Fam192a	Protein FAM192A	1.348	0.431	0.8232	-0.280685	0.431	-0.280685	Y	0.0751574	Q91WE2	Q91WE2	1	1	1	Protein FAM192A	Fam192a	sp|Q91WE2|F192A_MOUSE Protein FAM192A OS=Mus musculus GN=Fam192a PE=2 SV=1	1	1	1	1	0.0015291	2.395	1.348	0.431	12.187	2	568	Q91WE2	Q91WE2	1	1	1	Protein FAM192A	Fam192a		1	1	1	1	5.9	5.9	5.9	28.702	254	254	0.0050719	2.4685
Q9D1J3	Sarnp	SAP domain-containing ribonucleoprotein	1.256	0.329	0.8782	-0.187379	0.329	-0.187379	Y	0.0708107	Q9D1J3	Q9D1J3	6	6	6	SAP domain-containing ribonucleoprotein	Sarnp	sp|Q9D1J3|SARNP_MOUSE SAP domain-containing ribonucleoprotein OS=Mus musculus GN=Sarnp PE=1 SV=3	1	6	6	6	0	2.355	1.256	0.329	11.563	6	678	Q9D1J3	Q9D1J3	9	9	9	SAP domain-containing ribonucleoprotein	Sarnp		1	9	9	9	39.5	39.5	39.5	23.532	210	210	0	28.908
Q5SUR0	Pfas	Phosphoribosylformylglycinamidine synthase	1.5	0.585	0.73472	-0.444734	0.585	-0.444734	Y	0.0701332	Q5SUR0	Q5SUR0	2	2	2	Phosphoribosylformylglycinamidine synthase	Pfas	sp|Q5SUR0|PUR4_MOUSE Phosphoribosylformylglycinamidine synthase OS=Mus musculus GN=Pfas PE=2 SV=1	1	2	2	2	0	2.406	1.5	0.585	3.226	5	422	Q5SUR0	Q5SUR0	12	12	12	Phosphoribosylformylglycinamidine synthase	Pfas		1	12	12	12	13.6	13.6	13.6	144.63	1337	1337	0	50.774
Q5SWD9	Tsr1	Pre-rRNA-processing protein TSR1 homolog	1.143	0.193	0.95919	-0.0601115	0.193	-0.0601115	Y	0.0664443	Q5SWD9	Q5SWD9	1	1	1	Pre-rRNA-processing protein TSR1 homolog	Tsr1	sp|Q5SWD9|TSR1_MOUSE Pre-rRNA-processing protein TSR1 homolog OS=Mus musculus GN=Tsr1 PE=2 SV=1	1	1	1	1	0.0015221	1.758	1.143	0.193	21.87	2	424	Q5SWD9	Q5SWD9	3	3	3	Pre-rRNA-processing protein TSR1 homolog	Tsr1		1	3	3	3	5.1	5.1	5.1	92.104	803	803	0	6.143
Q04750	Top1	DNA topoisomerase 1	1.033	0.047	1.0601	0.0842004	0.047	0.0842004	Y	0.0656002	Q04750	Q04750	3	3	3	DNA topoisomerase 1	Top1	sp|Q04750|TOP1_MOUSE DNA topoisomerase 1 OS=Mus musculus GN=Top1 PE=1 SV=2	1	3	3	3	0	1.91	1.033	0.047	15.961	4	392	Q04750	Q04750	7	7	7	DNA topoisomerase 1	Top1		1	7	7	7	12	12	12	90.875	767	767	0	14.749
P18760;P45591	Cfl1	Cofilin-1	1.276	0.351	0.85562	-0.224958	0.351	-0.224958	Y	0.0630211	P18760;P45591	P18760	10;1	10;1	10;1	Cofilin-1	Cfl1	sp|P18760|COF1_MOUSE Cofilin-1 OS=Mus musculus GN=Cfl1 PE=1 SV=3	2	10	10	10	0	2.485	1.276	0.351	29.223	32	158	P18760;P45591	P18760	7;1	7;1	7;1	Cofilin-1	Cfl1		2	7	7	7	56	56	56	18.559	166	166;166	0	69.626
P52431	Pold1	DNA polymerase delta catalytic subunit	1.213	0.279	0.89902	-0.153575	0.279	-0.153575	Y	0.0627126	P52431	P52431	5	5	5	DNA polymerase delta catalytic subunit	Pold1	sp|P52431|DPOD1_MOUSE DNA polymerase delta catalytic subunit OS=Mus musculus GN=Pold1 PE=1 SV=2	1	5	5	5	0	1.861	1.213	0.279	34.375	11	243	P52431	P52431	31	31	31	DNA polymerase delta catalytic subunit	Pold1		1	31	31	31	33.5	33.5	33.5	123.79	1105	1105	0	69.988
Q8BFY9;Q99LG2	Tnpo1;Tnpo2	Transportin-1;Transportin-2	1.06	0.084	1.0282	0.0401209	0.084	0.0401209	Y	0.0620605	Q8BFY9;Q99LG2	Q8BFY9;Q99LG2	3;2	3;2	3;2	Transportin-1;Transportin-2	Tnpo1;Tnpo2	sp|Q8BFY9|TNPO1_MOUSE Transportin-1 OS=Mus musculus GN=Tnpo1 PE=1 SV=2;sp|Q99LG2|TNPO2_MOUSE Transportin-2 OS=Mus musculus GN=Tnpo2 PE=2 SV=1	2	3	3	3	0	1.731	1.06	0.084	6.812	4	505	Q8BFY9;Q99LG2	Q8BFY9	11;4	11;4	11;4	Transportin-1	Tnpo1		2	11	11	11	16.3	16.3	16.3	102.36	898	898;887	0	42.993
Q99L45	Eif2s2	Eukaryotic translation initiation factor 2 subunit 2	1.061	0.085	1.0263	0.0374525	0.085	0.0374525	Y	0.0612263	Q99L45	Q99L45	11	11	11	Eukaryotic translation initiation factor 2 subunit 2	Eif2s2	sp|Q99L45|IF2B_MOUSE Eukaryotic translation initiation factor 2 subunit 2 OS=Mus musculus GN=Eif2s2 PE=1 SV=1	1	11	11	11	0	1.384	1.061	0.085	19.766	21	599	Q99L45	Q99L45	18	18	18	Eukaryotic translation initiation factor 2 subunit 2	Eif2s2		1	18	18	18	53.5	53.5	53.5	38.092	331	331	0	69.441
Q60668	Hnrnpd	Heterogeneous nuclear ribonucleoprotein D0	1.002	0.003	1.0782	0.108625	0.003	0.108625	Y	0.0558124	Q60668	Q60668	4	4	3	Heterogeneous nuclear ribonucleoprotein D0	Hnrnpd	sp|Q60668|HNRPD_MOUSE Heterogeneous nuclear ribonucleoprotein D0 OS=Mus musculus GN=Hnrnpd PE=1 SV=2	1	4	4	3	0	1.818	1.002	0.003	23.954	19	429	Q60668	Q60668	10	10	10	Heterogeneous nuclear ribonucleoprotein D0	Hnrnpd		1	10	10	10	25.9	25.9	25.9	38.354	355	355	0	47.989
Q8R081	Hnrnpl	Heterogeneous nuclear ribonucleoprotein L	1.255	0.328	0.85795	-0.221035	0.328	-0.221035	Y	0.0534827	Q8R081	Q8R081	2	2	2	Heterogeneous nuclear ribonucleoprotein L	Hnrnpl	sp|Q8R081|HNRPL_MOUSE Heterogeneous nuclear ribonucleoprotein L OS=Mus musculus GN=Hnrnpl PE=1 SV=2	1	2	2	2	0	2.202	1.255	0.328	11.183	3	548	Q8R081	Q8R081	12	12	12	Heterogeneous nuclear ribonucleoprotein L	Hnrnpl		1	12	12	12	26.5	26.5	26.5	63.963	586	586	0	25.852
Q8R323	Rfc3	Replication factor C subunit 3	1.059	0.083	1.0138	0.0197731	0.083	0.0197731	Y	0.0513865	Q8R323	Q8R323	14	14	14	Replication factor C subunit 3	Rfc3	sp|Q8R323|RFC3_MOUSE Replication factor C subunit 3 OS=Mus musculus GN=Rfc3 PE=2 SV=1	1	14	14	14	0	1.888	1.059	0.083	17.744	42	550	Q8R323	Q8R323	19	19	19	Replication factor C subunit 3	Rfc3		1	19	19	19	54.2	54.2	54.2	40.526	356	356	0	226.74
Q9EST5	Anp32b	Acidic leucine-rich nuclear phosphoprotein 32 family member B	1.48	0.566	0.72498	-0.463987	0.566	-0.463987	Y	0.0510066	Q9EST5	Q9EST5	7	4	4	Acidic leucine-rich nuclear phosphoprotein 32 family member B	Anp32b	sp|Q9EST5|AN32B_MOUSE Acidic leucine-rich nuclear phosphoprotein 32 family member B OS=Mus musculus GN=Anp32b PE=1 SV=1	1	7	4	4	0	2.712	1.48	0.566	14.932	28	709	Q9EST5	Q9EST5	6	4	4	Acidic leucine-rich nuclear phosphoprotein 32 family member B	Anp32b		1	6	4	4	25.4	19.9	19.9	31.078	272	272	0	129.54
Q99020	Hnrnpab	Heterogeneous nuclear ribonucleoprotein A/B	1.053	0.074	1.0187	0.0267293	0.074	0.0267293	Y	0.0503646	Q99020	Q99020	7	7	7	Heterogeneous nuclear ribonucleoprotein A/B	Hnrnpab	sp|Q99020|ROAA_MOUSE Heterogeneous nuclear ribonucleoprotein A/B OS=Mus musculus GN=Hnrnpab PE=1 SV=1	1	7	7	7	0	1.874	1.053	0.074	21.495	28	590	Q99020	Q99020	12	12	12	Heterogeneous nuclear ribonucleoprotein A/B	Hnrnpab		1	12	12	12	34.7	34.7	34.7	30.831	285	285	0	62.214
Q9DBP5	Cmpk1	UMP-CMP kinase	1.258	0.331	0.85147	-0.231972	0.331	-0.231972	Y	0.0495138	Q9DBP5	Q9DBP5	2	2	2	UMP-CMP kinase	Cmpk1	sp|Q9DBP5|KCY_MOUSE UMP-CMP kinase OS=Mus musculus GN=Cmpk1 PE=1 SV=1	1	2	2	2	0	2.5	1.258	0.331	0.318	2	698	Q9DBP5	Q9DBP5	1	1	1	UMP-CMP kinase	Cmpk1		1	1	1	1	5.6	5.6	5.6	22.165	196	196	0.00094251	3.0792
P50247	Ahcy	Adenosylhomocysteinase	1.378	0.462	0.77749	-0.363104	0.462	-0.363104	Y	0.049448	P50247	P50247	11	11	11	Adenosylhomocysteinase	Ahcy	sp|P50247|SAHH_MOUSE Adenosylhomocysteinase OS=Mus musculus GN=Ahcy PE=1 SV=3	1	11	11	11	0	2.526	1.378	0.462	12.751	43	234	P50247	P50247	18	18	18	Adenosylhomocysteinase	Ahcy		1	18	18	18	46.3	46.3	46.3	47.688	432	432	0	87.877
P62259	Ywhae	14-3-3 protein epsilon	1.081	0.112	0.98811	-0.0172564	0.112	-0.0172564	Y	0.0473718	P62259	P62259	16	16	14	14-3-3 protein epsilon	Ywhae	sp|P62259|1433E_MOUSE 14-3-3 protein epsilon OS=Mus musculus GN=Ywhae PE=1 SV=1	1	16	16	14	0	2.011	1.081	0.112	19.289	29	289	P62259	P62259	11	11	8	14-3-3 protein epsilon	Ywhae		1	11	11	8	46.7	46.7	36.9	29.174	255	255	0	38.075
P13705	Msh3	DNA mismatch repair protein Msh3	1.301	0.38	0.81975	-0.286744	0.38	-0.286744	Y	0.046628	P13705	P13705	1	1	1	DNA mismatch repair protein Msh3	Msh3	sp|P13705|MSH3_MOUSE DNA mismatch repair protein Msh3 OS=Mus musculus GN=Msh3 PE=2 SV=3	1	1	1	1	0.001462	2.051	1.301	0.38	0.826	2	137	P13705	P13705	8	8	8	DNA mismatch repair protein Msh3	Msh3		1	8	8	8	11.3	11.3	11.3	123.07	1091	1091	0	17.055
Q3THK3	Gtf2f1	General transcription factor IIF subunit 1	1.02	0.029	1.0448	0.0632268	0.029	0.0632268	Y	0.0461134	Q3THK3	Q3THK3	2	2	2	General transcription factor IIF subunit 1	Gtf2f1	sp|Q3THK3|T2FA_MOUSE General transcription factor IIF subunit 1 OS=Mus musculus GN=Gtf2f1 PE=1 SV=2	1	2	2	2	0	1.524	1.02	0.029	3.981	4	401	Q3THK3	Q3THK3	4	4	4	General transcription factor IIF subunit 1	Gtf2f1		1	4	4	4	12	12	12	57.241	508	508	0	11.616
Q6ZQ38	Cand1	Cullin-associated NEDD8-dissociated protein 1	1.089	0.124	0.97734	-0.0330676	0.124	-0.0330676	Y	0.0454662	Q6ZQ38	Q6ZQ38	7	7	7	Cullin-associated NEDD8-dissociated protein 1	Cand1	sp|Q6ZQ38|CAND1_MOUSE Cullin-associated NEDD8-dissociated protein 1 OS=Mus musculus GN=Cand1 PE=2 SV=2	1	7	7	7	0	1.829	1.089	0.124	14.174	19	486	Q6ZQ38	Q6ZQ38	20	20	20	Cullin-associated NEDD8-dissociated protein 1	Cand1		1	20	20	20	21.1	21.1	21.1	136.33	1230	1230	0	71.234
Q8BZA9	Tigar	Fructose-2,6-bisphosphatase TIGAR	1.237	0.307	0.86014	-0.217357	0.307	-0.217357	Y	0.0448217	Q8BZA9	Q8BZA9	2	2	2	Fructose-2,6-bisphosphatase TIGAR	Tigar	sp|Q8BZA9|TIGAR_MOUSE Fructose-2,6-bisphosphatase TIGAR OS=Mus musculus GN=Tigar PE=1 SV=1	1	2	2	2	0	2.28	1.237	0.307	9.17	3	529	Q8BZA9	Q8BZA9	1	1	1	Fructose-2,6-bisphosphatase TIGAR	Tigar		1	1	1	1	6.3	6.3	6.3	29.19	269	269	0.0072698	2.1867
Q9CSU0	Rprd1b	Regulation of nuclear pre-mRNA domain-containing protein 1B	1.121	0.165	0.94618	-0.0798134	0.165	-0.0798134	Y	0.0425933	Q9CSU0	Q9CSU0	3	3	3	Regulation of nuclear pre-mRNA domain-containing protein 1B	Rprd1b	sp|Q9CSU0|RPR1B_MOUSE Regulation of nuclear pre-mRNA domain-containing protein 1B OS=Mus musculus GN=Rprd1b PE=1 SV=2	1	3	3	3	0	1.989	1.121	0.165	14.397	5	642	Q9CSU0	Q9CSU0	4	4	4	Regulation of nuclear pre-mRNA domain-containing protein 1B	Rprd1b		1	4	4	4	14.7	14.7	14.7	36.883	326	326	0	13.764
P63017;P17156;Q61696;P16627;P17879	Hspa8	Heat shock cognate 71 kDa protein	1.141	0.191	0.92215	-0.116927	0.191	-0.116927	Y	0.0370367	P63017;P17156;Q61696;P16627;P17879	P63017	27;8;3;3;3	27;8;3;3;3	25;6;2;1;2	Heat shock cognate 71 kDa protein	Hspa8	sp|P63017|HSP7C_MOUSE Heat shock cognate 71 kDa protein OS=Mus musculus GN=Hspa8 PE=1 SV=1	5	27	27	25	0	1.763	1.141	0.191	24.449	226	324	P63017;P17156;Q61696;P16627;P17879	P63017	30;10;4;4;4	30;10;4;4;4	28;8;3;2;3	Heat shock cognate 71 kDa protein	Hspa8		5	30	30	28	49.1	49.1	47.4	70.87	646	646;633;641;641;642	0	323.31
P62307	Snrpf	Small nuclear ribonucleoprotein F	1.384	0.468	0.75916	-0.397524	0.468	-0.397524	Y	0.0352379	P62307	P62307	1	1	1	Small nuclear ribonucleoprotein F	Snrpf	sp|P62307|RUXF_MOUSE Small nuclear ribonucleoprotein F OS=Mus musculus GN=Snrpf PE=2 SV=1	1	1	1	1	0	1.287	1.384	0.468	16.251	2	295	P62307	P62307	2	2	2	Small nuclear ribonucleoprotein F	Snrpf		1	2	2	2	24.4	24.4	24.4	9.7251	86	86	0.00096432	3.2895
Q8K4Z5	Sf3a1	Splicing factor 3A subunit 1	1.14	0.19	0.92035	-0.119745	0.19	-0.119745	Y	0.0351273	Q8K4Z5	Q8K4Z5	1	1	1	Splicing factor 3A subunit 1	Sf3a1	sp|Q8K4Z5|SF3A1_MOUSE Splicing factor 3A subunit 1 OS=Mus musculus GN=Sf3a1 PE=1 SV=1	1	1	1	1	0.0016026	2.095	1.14	0.19	25.733	4	546	Q8K4Z5	Q8K4Z5	22	22	22	Splicing factor 3A subunit 1	Sf3a1		1	22	22	22	34.1	34.1	34.1	88.544	791	791	0	63.282
Q9CZU3	Skiv2l2	Superkiller viralicidic activity 2-like 2	0.99	-0.014	1.0593	0.0831112	-0.014	0.0831112	Y	0.0345556	Q9CZU3	Q9CZU3	1	1	1	Superkiller viralicidic activity 2-like 2	Skiv2l2	sp|Q9CZU3|SK2L2_MOUSE Superkiller viralicidic activity 2-like 2 OS=Mus musculus GN=Skiv2l2 PE=1 SV=1	1	1	1	1	0.0042553	1.686	0.99	-0.014	NaN	1	665	Q9CZU3	Q9CZU3	11	11	10	Superkiller viralicidic activity 2-like 2	Skiv2l2		1	11	11	10	15.7	15.7	13.5	117.64	1040	1040	0	18.27
O35326;Q3TWW8;Q8VE97	Srsf5;Srsf6;Srsf4	Serine/arginine-rich splicing factor 5;Serine/arginine-rich splicing factor 6;Serine/arginine-rich splicing factor 4	0.918	-0.124	1.1416	0.191057	-0.124	0.191057	Y	0.0335286	O35326;Q3TWW8;Q8VE97	O35326;Q3TWW8;Q8VE97	2;1;1	2;1;1	2;1;1	Serine/arginine-rich splicing factor 5;Serine/arginine-rich splicing factor 6;Serine/arginine-rich splicing factor 4	Srsf5;Srsf6;Srsf4	sp|O35326|SRSF5_MOUSE Serine/arginine-rich splicing factor 5 OS=Mus musculus GN=Srsf5 PE=1 SV=2;sp|Q3TWW8|SRSF6_MOUSE Serine/arginine-rich splicing factor 6 OS=Mus musculus GN=Srsf6 PE=1 SV=1;sp|Q8VE97|SRSF4_MOUSE Serine/arginine-rich splicing factor 4 OS=	3	2	2	2	0	1.591	0.918	-0.124	13.089	3	67	Q3TWW8	Q3TWW8	4	3	2	Serine/arginine-rich splicing factor 6	Srsf6		1	4	3	2	12.4	9.7	6.2	39.025	339	339	0	7.7297
Q3TWW8	Srsf5;Srsf6;Srsf4	Serine/arginine-rich splicing factor 5;Serine/arginine-rich splicing factor 6;Serine/arginine-rich splicing factor 4	0.918	-0.124	1.1416	0.191057	-0.124	0.191057	Y	0.0335286	O35326;Q3TWW8;Q8VE97	O35326;Q3TWW8;Q8VE97	2;1;1	2;1;1	2;1;1	Serine/arginine-rich splicing factor 5;Serine/arginine-rich splicing factor 6;Serine/arginine-rich splicing factor 4	Srsf5;Srsf6;Srsf4	sp|O35326|SRSF5_MOUSE Serine/arginine-rich splicing factor 5 OS=Mus musculus GN=Srsf5 PE=1 SV=2;sp|Q3TWW8|SRSF6_MOUSE Serine/arginine-rich splicing factor 6 OS=Mus musculus GN=Srsf6 PE=1 SV=1;sp|Q8VE97|SRSF4_MOUSE Serine/arginine-rich splicing factor 4 OS=	3	2	2	2	0	1.591	0.918	-0.124	13.089	3	67	Q3TWW8	Q3TWW8	4	3	2	Serine/arginine-rich splicing factor 6	Srsf6		1	4	3	2	12.4	9.7	6.2	39.025	339	339	0	7.7297
Q8K4B0	Mta3;Mta2;Mta1	Metastasis-associated protein MTA3;Metastasis-associated protein MTA2;Metastasis-associated protein MTA1	1.14	0.188	0.91936	-0.121298	0.188	-0.121298	Y	0.0333509	Q924K8;Q9R190;Q8K4B0	Q924K8;Q9R190;Q8K4B0	1;1;1	1;1;1	1;1;1	Metastasis-associated protein MTA3;Metastasis-associated protein MTA2;Metastasis-associated protein MTA1	Mta3;Mta2;Mta1	sp|Q924K8|MTA3_MOUSE Metastasis-associated protein MTA3 OS=Mus musculus GN=Mta3 PE=1 SV=1;sp|Q9R190|MTA2_MOUSE Metastasis-associated protein MTA2 OS=Mus musculus GN=Mta2 PE=1 SV=1;sp|Q8K4B0|MTA1_MOUSE Metastasis-associated protein MTA1 OS=Mus musculus GN=M	3	1	1	1	0	1.795	1.14	0.188	9.209	5	545	Q8K4B0	Q8K4B0	6	5	3	Metastasis-associated protein MTA1	Mta1		1	6	5	3	8.8	7.4	4.8	80.797	715	715	0	8.7536
Q924K8;Q9R190;Q8K4B0	Mta3;Mta2;Mta1	Metastasis-associated protein MTA3;Metastasis-associated protein MTA2;Metastasis-associated protein MTA1	1.14	0.188	0.91936	-0.121298	0.188	-0.121298	Y	0.0333509	Q924K8;Q9R190;Q8K4B0	Q924K8;Q9R190;Q8K4B0	1;1;1	1;1;1	1;1;1	Metastasis-associated protein MTA3;Metastasis-associated protein MTA2;Metastasis-associated protein MTA1	Mta3;Mta2;Mta1	sp|Q924K8|MTA3_MOUSE Metastasis-associated protein MTA3 OS=Mus musculus GN=Mta3 PE=1 SV=1;sp|Q9R190|MTA2_MOUSE Metastasis-associated protein MTA2 OS=Mus musculus GN=Mta2 PE=1 SV=1;sp|Q8K4B0|MTA1_MOUSE Metastasis-associated protein MTA1 OS=Mus musculus GN=M	3	1	1	1	0	1.795	1.14	0.188	9.209	5	545	Q8K4B0	Q8K4B0	6	5	3	Metastasis-associated protein MTA1	Mta1		1	6	5	3	8.8	7.4	4.8	80.797	715	715	0	8.7536
P27048;P63163	Snrpb;Snrpn	Small nuclear ribonucleoprotein-associated protein B;Small nuclear ribonucleoprotein-associated protein N	1.214	0.28	0.86116	-0.215647	0.28	-0.215647	Y	0.0321766	P27048;P63163	P27048;P63163	2;2	2;2	2;2	Small nuclear ribonucleoprotein-associated protein B;Small nuclear ribonucleoprotein-associated protein N	Snrpb;Snrpn	sp|P27048|RSMB_MOUSE Small nuclear ribonucleoprotein-associated protein B OS=Mus musculus GN=Snrpb PE=1 SV=1;sp|P63163|RSMN_MOUSE Small nuclear ribonucleoprotein-associated protein N OS=Mus musculus GN=Snrpn PE=2 SV=1	2	2	2	2	0	2.108	1.214	0.28	32.339	2	177	P27048;P63163	P27048;P63163	5;5	5;5	5;5	Small nuclear ribonucleoprotein-associated protein B;Small nuclear ribonucleoprotein-associated protein N	Snrpb;Snrpn	;	2	5	5	5	18.6	18.6	18.6	23.656	231	231;240	0	15.849
P59328	Wdhd1	WD repeat and HMG-box DNA-binding protein 1	1.185	0.245	0.88055	-0.183523	0.245	-0.183523	Y	0.0307384	P59328	P59328	9	9	9	WD repeat and HMG-box DNA-binding protein 1	Wdhd1	sp|P59328|WDHD1_MOUSE WD repeat and HMG-box DNA-binding protein 1 OS=Mus musculus GN=Wdhd1 PE=1 SV=2	1	9	9	9	0	1.969	1.185	0.245	11.971	20	259	P59328	P59328	30	30	30	WD repeat and HMG-box DNA-binding protein 1	Wdhd1		1	30	30	30	35.7	35.7	35.7	124.25	1117	1117	0	75.598
O35326	Srsf5;Srsf6;Srsf4	Serine/arginine-rich splicing factor 5;Serine/arginine-rich splicing factor 6;Serine/arginine-rich splicing factor 4	0.918	-0.124	1.1371	0.185359	-0.124	0.185359	Y	0.0306796	O35326;Q3TWW8;Q8VE97	O35326;Q3TWW8;Q8VE97	2;1;1	2;1;1	2;1;1	Serine/arginine-rich splicing factor 5;Serine/arginine-rich splicing factor 6;Serine/arginine-rich splicing factor 4	Srsf5;Srsf6;Srsf4	sp|O35326|SRSF5_MOUSE Serine/arginine-rich splicing factor 5 OS=Mus musculus GN=Srsf5 PE=1 SV=2;sp|Q3TWW8|SRSF6_MOUSE Serine/arginine-rich splicing factor 6 OS=Mus musculus GN=Srsf6 PE=1 SV=1;sp|Q8VE97|SRSF4_MOUSE Serine/arginine-rich splicing factor 4 OS=	3	2	2	2	0	1.591	0.918	-0.124	13.089	3	67	O35326	O35326	6	6	5	Serine/arginine-rich splicing factor 5	Srsf5		1	6	6	5	24.9	24.9	21.6	30.891	269	269	0	16.826
O35326;Q3TWW8;Q8VE97	Srsf5;Srsf6;Srsf4	Serine/arginine-rich splicing factor 5;Serine/arginine-rich splicing factor 6;Serine/arginine-rich splicing factor 4	0.918	-0.124	1.1371	0.185359	-0.124	0.185359	Y	0.0306796	O35326;Q3TWW8;Q8VE97	O35326;Q3TWW8;Q8VE97	2;1;1	2;1;1	2;1;1	Serine/arginine-rich splicing factor 5;Serine/arginine-rich splicing factor 6;Serine/arginine-rich splicing factor 4	Srsf5;Srsf6;Srsf4	sp|O35326|SRSF5_MOUSE Serine/arginine-rich splicing factor 5 OS=Mus musculus GN=Srsf5 PE=1 SV=2;sp|Q3TWW8|SRSF6_MOUSE Serine/arginine-rich splicing factor 6 OS=Mus musculus GN=Srsf6 PE=1 SV=1;sp|Q8VE97|SRSF4_MOUSE Serine/arginine-rich splicing factor 4 OS=	3	2	2	2	0	1.591	0.918	-0.124	13.089	3	67	O35326	O35326	6	6	5	Serine/arginine-rich splicing factor 5	Srsf5		1	6	6	5	24.9	24.9	21.6	30.891	269	269	0	16.826
Q9Z2N8;Q99MR0	Actl6a;Actl6b	Actin-like protein 6A;Actin-like protein 6B	1.092	0.127	0.95331	-0.0689827	0.127	-0.0689827	Y	0.0290087	Q9Z2N8;Q99MR0	Q9Z2N8;Q99MR0	2;1	2;1	2;1	Actin-like protein 6A;Actin-like protein 6B	Actl6a;Actl6b	sp|Q9Z2N8|ACL6A_MOUSE Actin-like protein 6A OS=Mus musculus GN=Actl6a PE=1 SV=2;sp|Q99MR0|ACL6B_MOUSE Actin-like protein 6B OS=Mus musculus GN=Actl6b PE=1 SV=1	2	2	2	2	0	1.667	1.092	0.127	0.887	4	777	Q9Z2N8;Q99MR0	Q9Z2N8	8;2	8;2	8;2	Actin-like protein 6A	Actl6a		2	8	8	8	26.1	26.1	26.1	47.447	429	429;426	0	24.183
O54946	Dnajb6	DnaJ homolog subfamily B member 6	1.227	0.295	0.84669	-0.240094	0.295	-0.240094	Y	0.0274529	O54946	O54946	2	2	2	DnaJ homolog subfamily B member 6	Dnajb6	sp|O54946|DNJB6_MOUSE DnaJ homolog subfamily B member 6 OS=Mus musculus GN=Dnajb6 PE=1 SV=4	1	2	2	2	0	1.933	1.227	0.295	9.238	2	77	O54946;Q9QYI5	O54946	3;1	3;1	3;1	DnaJ homolog subfamily B member 6	Dnajb6		2	3	3	3	7.7	7.7	7.7	39.807	365	365;277	0	6.2214
O54946;Q9QYI5	Dnajb6	DnaJ homolog subfamily B member 6	1.227	0.295	0.84669	-0.240094	0.295	-0.240094	Y	0.0274529	O54946	O54946	2	2	2	DnaJ homolog subfamily B member 6	Dnajb6	sp|O54946|DNJB6_MOUSE DnaJ homolog subfamily B member 6 OS=Mus musculus GN=Dnajb6 PE=1 SV=4	1	2	2	2	0	1.933	1.227	0.295	9.238	2	77	O54946;Q9QYI5	O54946	3;1	3;1	3;1	DnaJ homolog subfamily B member 6	Dnajb6		2	3	3	3	7.7	7.7	7.7	39.807	365	365;277	0	6.2214
P11440	Cdk1	Cyclin-dependent kinase 1	1.114	0.155	0.93206	-0.101505	0.155	-0.101505	Y	0.0267474	P11440	P11440	3	3	3	Cyclin-dependent kinase 1	Cdk1	sp|P11440|CDK1_MOUSE Cyclin-dependent kinase 1 OS=Mus musculus GN=Cdk1 PE=1 SV=3	1	3	3	3	0	1.853	1.114	0.155	7.07	3	133	P11440	P11440	5	5	5	Cyclin-dependent kinase 1	Cdk1		1	5	5	5	18.2	18.2	18.2	34.106	297	297	0	10.819
Q9WTM5	Ruvbl2	RuvB-like 2	1.096	0.133	0.93835	-0.091802	0.133	-0.091802	Y	0.020599	Q9WTM5	Q9WTM5	10	10	10	RuvB-like 2	Ruvbl2	sp|Q9WTM5|RUVB2_MOUSE RuvB-like 2 OS=Mus musculus GN=Ruvbl2 PE=2 SV=3	1	10	10	10	0	1.711	1.096	0.133	13.435	16	749	Q9WTM5	Q9WTM5	18	18	18	RuvB-like 2	Ruvbl2		1	18	18	18	47.7	47.7	47.7	51.112	463	463	0	106.98
Q9CPV5	Pmf1	Polyamine-modulated factor 1	0.958	-0.062	1.0728	0.101381	-0.062	0.101381	Y	0.0196906	Q9CPV5	Q9CPV5	1	1	1	Polyamine-modulated factor 1	Pmf1	sp|Q9CPV5|PMF1_MOUSE Polyamine-modulated factor 1 OS=Mus musculus GN=Pmf1 PE=1 SV=1	1	1	1	1	0.0055788	1.63	0.958	-0.062	NaN	1	616	Q9CPV5	Q9CPV5	3	3	3	Polyamine-modulated factor 1	Pmf1		1	3	3	3	16.8	16.8	16.8	23.121	202	202	0	5.8475
Q810A7	Ddx42	ATP-dependent RNA helicase DDX42	1.028	0.04	0.99724	-0.00398734	0.04	-0.00398734	Y	0.0180063	Q810A7	Q810A7	1	1	1	ATP-dependent RNA helicase DDX42	Ddx42	sp|Q810A7|DDX42_MOUSE ATP-dependent RNA helicase DDX42 OS=Mus musculus GN=Ddx42 PE=1 SV=3	1	1	1	1	0.0055096	1.75	1.028	0.04	NaN	1	503	Q810A7	Q810A7	10	10	10	ATP-dependent RNA helicase DDX42	Ddx42		1	10	10	10	15.5	15.5	15.5	101.96	929	929	0	23.662
Q501J6;Q62095;P16381;Q62167	Ddx17	Probable ATP-dependent RNA helicase DDX17	0.899	-0.153	1.139	0.187768	-0.153	0.187768	Y	0.0173839	Q501J6;Q62095;P16381;Q62167	Q501J6	9;1;1;1	4;0;0;0	4;0;0;0	Probable ATP-dependent RNA helicase DDX17	Ddx17	sp|Q501J6|DDX17_MOUSE Probable ATP-dependent RNA helicase DDX17 OS=Mus musculus GN=Ddx17 PE=1 SV=1	4	9	4	4	0	1.362	0.899	-0.153	19.362	8	419	Q62167;P16381;Q62095	Q62167;P16381;Q62095	7;6;5	6;5;4	6;5;4	ATP-dependent RNA helicase DDX3X;Putative ATP-dependent RNA helicase Pl10;ATP-dependent RNA helicase DDX3Y	Ddx3x;D1Pas1;Ddx3y	;;	3	7	6	6	13.1	11.5	11.5	73.101	662	662;660;658	0	16.345
Q62167;P16381;Q62095	Ddx17	Probable ATP-dependent RNA helicase DDX17	0.899	-0.153	1.139	0.187768	-0.153	0.187768	Y	0.0173839	Q501J6;Q62095;P16381;Q62167	Q501J6	9;1;1;1	4;0;0;0	4;0;0;0	Probable ATP-dependent RNA helicase DDX17	Ddx17	sp|Q501J6|DDX17_MOUSE Probable ATP-dependent RNA helicase DDX17 OS=Mus musculus GN=Ddx17 PE=1 SV=1	4	9	4	4	0	1.362	0.899	-0.153	19.362	8	419	Q62167;P16381;Q62095	Q62167;P16381;Q62095	7;6;5	6;5;4	6;5;4	ATP-dependent RNA helicase DDX3X;Putative ATP-dependent RNA helicase Pl10;ATP-dependent RNA helicase DDX3Y	Ddx3x;D1Pas1;Ddx3y	;;	3	7	6	6	13.1	11.5	11.5	73.101	662	662;660;658	0	16.345
P09411;P09041	Pgk1	Phosphoglycerate kinase 1	1.204	0.268	0.85044	-0.233719	0.268	-0.233719	Y	0.0171407	P09411;P09041	P09411	11;2	11;2	11;2	Phosphoglycerate kinase 1	Pgk1	sp|P09411|PGK1_MOUSE Phosphoglycerate kinase 1 OS=Mus musculus GN=Pgk1 PE=1 SV=4	2	11	11	11	0	2.062	1.204	0.268	23.918	38	119	P09411;P09041	P09411	16;4	16;4	16;4	Phosphoglycerate kinase 1	Pgk1		2	16	16	16	44.8	44.8	44.8	44.55	417	417;417	0	175.83
P70677	Casp3	Caspase-3;Caspase-3 subunit p17;Caspase-3 subunit p12	1.238	0.308	0.82294	-0.281141	0.308	-0.281141	Y	0.0134296	P70677	P70677	3	3	3	Caspase-3;Caspase-3 subunit p17;Caspase-3 subunit p12	Casp3	sp|P70677|CASP3_MOUSE Caspase-3 OS=Mus musculus GN=Casp3 PE=1 SV=1	1	3	3	3	0	1.978	1.238	0.308	0.708	2	350	P70677	P70677	1	1	1	Caspase-3;Caspase-3 subunit p17;Caspase-3 subunit p12	Casp3		1	1	1	1	4	4	4	31.474	277	277	0.008793	2.1253
Q8VDW0	Ddx39a	ATP-dependent RNA helicase DDX39A	1.116	0.159	0.91214	-0.132673	0.159	-0.132673	Y	0.0131636	Q8VDW0	Q8VDW0	5	2	2	ATP-dependent RNA helicase DDX39A	Ddx39a	sp|Q8VDW0|DX39A_MOUSE ATP-dependent RNA helicase DDX39A OS=Mus musculus GN=Ddx39a PE=2 SV=1	1	5	2	2	0	1.898	1.116	0.159	6.856	5	556	Q8VDW0	Q8VDW0	14	5	5	ATP-dependent RNA helicase DDX39A	Ddx39a		1	14	5	5	33	15.2	15.2	49.067	427	427	0	18.302
Q3THS6	Mat2a	S-adenosylmethionine synthase isoform type-2	1.247	0.318	0.81629	-0.292846	0.318	-0.292846	Y	0.0125768	Q3THS6	Q3THS6	5	5	5	S-adenosylmethionine synthase isoform type-2	Mat2a	sp|Q3THS6|METK2_MOUSE S-adenosylmethionine synthase isoform type-2 OS=Mus musculus GN=Mat2a PE=2 SV=2	1	5	5	5	0	2.117	1.247	0.318	17.892	14	403	Q3THS6;Q91X83	Q3THS6	7;1	7;1	7;1	S-adenosylmethionine synthase isoform type-2	Mat2a		2	7	7	7	19	19	19	43.688	395	395;396	0	18.343
Q3THS6;Q91X83	Mat2a	S-adenosylmethionine synthase isoform type-2	1.247	0.318	0.81629	-0.292846	0.318	-0.292846	Y	0.0125768	Q3THS6	Q3THS6	5	5	5	S-adenosylmethionine synthase isoform type-2	Mat2a	sp|Q3THS6|METK2_MOUSE S-adenosylmethionine synthase isoform type-2 OS=Mus musculus GN=Mat2a PE=2 SV=2	1	5	5	5	0	2.117	1.247	0.318	17.892	14	403	Q3THS6;Q91X83	Q3THS6	7;1	7;1	7;1	S-adenosylmethionine synthase isoform type-2	Mat2a		2	7	7	7	19	19	19	43.688	395	395;396	0	18.343
Q9JLI8	Sart3	Squamous cell carcinoma antigen recognized by T-cells 3	1.042	0.059	0.97325	-0.0391177	0.059	-0.0391177	Y	0.00994117	Q9JLI8	Q9JLI8	1	1	1	Squamous cell carcinoma antigen recognized by T-cells 3	Sart3	sp|Q9JLI8|SART3_MOUSE Squamous cell carcinoma antigen recognized by T-cells 3 OS=Mus musculus GN=Sart3 PE=1 SV=1	1	1	1	1	0.0015974	1.944	1.042	0.059	20.884	3	723	Q9JLI8	Q9JLI8	9	9	9	Squamous cell carcinoma antigen recognized by T-cells 3	Sart3		1	9	9	9	11	11	11	109.62	962	962	0	16.743
Q64105	Spr	Sepiapterin reductase	1.457	0.543	0.69488	-0.525164	0.543	-0.525164	Y	0.00891788	Q64105	Q64105	4	4	4	Sepiapterin reductase	Spr	sp|Q64105|SPRE_MOUSE Sepiapterin reductase OS=Mus musculus GN=Spr PE=1 SV=1	1	4	4	4	0	2.75	1.457	0.543	13.167	3	469	Q64105	Q64105	7	7	7	Sepiapterin reductase	Spr		1	7	7	7	41	41	41	27.883	261	261	0	29.235
Q924K8;Q9R190;Q8K4B0	Mta3;Mta2;Mta1	Metastasis-associated protein MTA3;Metastasis-associated protein MTA2;Metastasis-associated protein MTA1	1.14	0.188	0.88586	-0.174849	0.188	-0.174849	Y	0.00657531	Q924K8;Q9R190;Q8K4B0	Q924K8;Q9R190;Q8K4B0	1;1;1	1;1;1	1;1;1	Metastasis-associated protein MTA3;Metastasis-associated protein MTA2;Metastasis-associated protein MTA1	Mta3;Mta2;Mta1	sp|Q924K8|MTA3_MOUSE Metastasis-associated protein MTA3 OS=Mus musculus GN=Mta3 PE=1 SV=1;sp|Q9R190|MTA2_MOUSE Metastasis-associated protein MTA2 OS=Mus musculus GN=Mta2 PE=1 SV=1;sp|Q8K4B0|MTA1_MOUSE Metastasis-associated protein MTA1 OS=Mus musculus GN=M	3	1	1	1	0	1.795	1.14	0.188	9.209	5	545	Q9R190	Q9R190	15	15	14	Metastasis-associated protein MTA2	Mta2		1	15	15	14	26.6	26.6	25.1	75.029	668	668	0	30.687
Q9R190	Mta3;Mta2;Mta1	Metastasis-associated protein MTA3;Metastasis-associated protein MTA2;Metastasis-associated protein MTA1	1.14	0.188	0.88586	-0.174849	0.188	-0.174849	Y	0.00657531	Q924K8;Q9R190;Q8K4B0	Q924K8;Q9R190;Q8K4B0	1;1;1	1;1;1	1;1;1	Metastasis-associated protein MTA3;Metastasis-associated protein MTA2;Metastasis-associated protein MTA1	Mta3;Mta2;Mta1	sp|Q924K8|MTA3_MOUSE Metastasis-associated protein MTA3 OS=Mus musculus GN=Mta3 PE=1 SV=1;sp|Q9R190|MTA2_MOUSE Metastasis-associated protein MTA2 OS=Mus musculus GN=Mta2 PE=1 SV=1;sp|Q8K4B0|MTA1_MOUSE Metastasis-associated protein MTA1 OS=Mus musculus GN=M	3	1	1	1	0	1.795	1.14	0.188	9.209	5	545	Q9R190	Q9R190	15	15	14	Metastasis-associated protein MTA2	Mta2		1	15	15	14	26.6	26.6	25.1	75.029	668	668	0	30.687
Q61553	Fscn1	Fascin	1.133	0.18	0.89078	-0.166859	0.18	-0.166859	Y	0.00657054	Q61553	Q61553	3	3	3	Fascin	Fscn1	sp|Q61553|FSCN1_MOUSE Fascin OS=Mus musculus GN=Fscn1 PE=1 SV=4	1	3	3	3	0	1.861	1.133	0.18	15.171	8	453	Q61553	Q61553	5	5	5	Fascin	Fscn1		1	5	5	5	12.4	12.4	12.4	54.507	493	493	0	10.618
P29595	Nedd8	NEDD8	1.048	0.068	0.9575	-0.0626556	0.068	-0.0626556	Y	0.0026722	P29595	P29595	1	1	1	NEDD8	Nedd8	sp|P29595|NEDD8_MOUSE NEDD8 OS=Mus musculus GN=Nedd8 PE=1 SV=2	1	1	1	1	0.0016611	1.785	1.048	0.068	NaN	1	188	P29595	P29595	1	1	1	NEDD8	Nedd8		1	1	1	1	17.3	17.3	17.3	8.9723	81	81	0	4.3518
Q9R1T2	Sae1	SUMO-activating enzyme subunit 1;SUMO-activating enzyme subunit 1, N-terminally processed	1.332	0.414	0.75147	-0.412213	0.414	-0.412213	Y	0.000893708	Q9R1T2	Q9R1T2	10	10	10	SUMO-activating enzyme subunit 1;SUMO-activating enzyme subunit 1, N-terminally processed	Sae1	sp|Q9R1T2|SAE1_MOUSE SUMO-activating enzyme subunit 1 OS=Mus musculus GN=Sae1 PE=1 SV=1	1	10	10	10	0	2.491	1.332	0.414	18.658	13	746	Q9R1T2	Q9R1T2	14	14	14	SUMO-activating enzyme subunit 1;SUMO-activating enzyme subunit 1, N-terminally processed	Sae1		1	14	14	14	42.9	42.9	42.9	38.62	350	350	0	71.611
Q1HFZ0	Nsun2	tRNA (cytosine(34)-C(5))-methyltransferase	1.08	0.111	0.92442	-0.11338	0.111	-0.11338	Y	-0.00118981	Q1HFZ0	Q1HFZ0	2	2	2	tRNA (cytosine(34)-C(5))-methyltransferase	Nsun2	sp|Q1HFZ0|NSUN2_MOUSE tRNA (cytosine(34)-C(5))-methyltransferase OS=Mus musculus GN=Nsun2 PE=1 SV=2	1	2	2	2	0	1.623	1.08	0.111	9.131	6	399	Q1HFZ0	Q1HFZ0	10	10	10	tRNA (cytosine(34)-C(5))-methyltransferase	Nsun2		1	10	10	10	14.8	14.8	14.8	85.451	757	757	0	32.445
Q9EQU5	Set	Protein SET	1.442	0.528	0.69067	-0.533932	0.528	-0.533932	Y	-0.00296577	Q9EQU5	Q9EQU5	6	6	6	Protein SET	Set	sp|Q9EQU5|SET_MOUSE Protein SET OS=Mus musculus GN=Set PE=1 SV=1	1	6	6	6	0	2.746	1.442	0.528	29.586	47	707	Q9EQU5	Q9EQU5	7	7	7	Protein SET	Set		1	7	7	7	27	27	27	33.377	289	289	0	44.006
Q922Y1	Ubxn1	UBX domain-containing protein 1	1.009	0.013	0.98364	-0.0237977	0.013	-0.0237977	Y	-0.00539885	Q922Y1	Q922Y1	4	4	4	UBX domain-containing protein 1	Ubxn1	sp|Q922Y1|UBXN1_MOUSE UBX domain-containing protein 1 OS=Mus musculus GN=Ubxn1 PE=1 SV=1	1	4	4	4	0	1.718	1.009	0.013	NaN	1	587	Q922Y1	Q922Y1	7	7	7	UBX domain-containing protein 1	Ubxn1		1	7	7	7	31.6	31.6	31.6	33.572	297	297	0	20.914
Q9JMH6	Txnrd1	Thioredoxin reductase 1, cytoplasmic	1.094	0.13	0.90444	-0.144903	0.13	-0.144903	Y	-0.00745165	Q9JMH6	Q9JMH6	1	1	1	Thioredoxin reductase 1, cytoplasmic	Txnrd1	sp|Q9JMH6|TRXR1_MOUSE Thioredoxin reductase 1, cytoplasmic OS=Mus musculus GN=Txnrd1 PE=1 SV=3	1	1	1	1	0.0014815	1.863	1.094	0.13	NaN	1	727	Q9JMH6	Q9JMH6	6	6	6	Thioredoxin reductase 1, cytoplasmic	Txnrd1		1	6	6	6	13.1	13.1	13.1	67.083	613	613	0	15.296
P84089	Erh	Enhancer of rudimentary homolog	1.123	0.168	0.87853	-0.186837	0.168	-0.186837	Y	-0.00941827	P84089	P84089	2	2	2	Enhancer of rudimentary homolog	Erh	sp|P84089|ERH_MOUSE Enhancer of rudimentary homolog OS=Mus musculus GN=Erh PE=1 SV=1	1	2	2	2	0	1.354	1.123	0.168	4.279	2	359	P84089	P84089	3	3	3	Enhancer of rudimentary homolog	Erh		1	3	3	3	34.6	34.6	34.6	12.259	104	104	0	9.8872
P35700	Prdx1	Peroxiredoxin-1	0.926	-0.112	1.0629	0.0880059	-0.112	0.0880059	Y	-0.0119971	P35700	P35700	12	12	11	Peroxiredoxin-1	Prdx1	sp|P35700|PRDX1_MOUSE Peroxiredoxin-1 OS=Mus musculus GN=Prdx1 PE=1 SV=1	1	12	12	11	0	1.796	0.926	-0.112	42.233	24	201	P35700	P35700	15	15	14	Peroxiredoxin-1	Prdx1		1	15	15	14	55.3	55.3	55.3	22.176	199	199	0	63.613
Q9CY21	Wbscr22	Probable 18S rRNA (guanine-N(7))-methyltransferase	1.115	0.157	0.88135	-0.182213	0.157	-0.182213	Y	-0.0126065	Q9CY21	Q9CY21	1	1	1	Probable 18S rRNA (guanine-N(7))-methyltransferase	Wbscr22	sp|Q9CY21|WBS22_MOUSE Probable 18S rRNA (guanine-N(7))-methyltransferase OS=Mus musculus GN=Wbscr22 PE=2 SV=1	1	1	1	1	0.0015873	1.899	1.115	0.157	NaN	1	657	Q9CY21	Q9CY21	1	1	1	Probable 18S rRNA (guanine-N(7))-methyltransferase	Wbscr22		1	1	1	1	7.8	7.8	7.8	31.586	281	281	0.0072522	2.1689
Q9DB05	Napa	Alpha-soluble NSF attachment protein	1.047	0.066	0.93759	-0.0929709	0.066	-0.0929709	Y	-0.0134855	Q9DB05	Q9DB05	2	2	2	Alpha-soluble NSF attachment protein	Napa	sp|Q9DB05|SNAA_MOUSE Alpha-soluble NSF attachment protein OS=Mus musculus GN=Napa PE=1 SV=1	1	2	2	2	0	1.655	1.047	0.066	13.349	2	692	Q9DB05	Q9DB05	2	2	2	Alpha-soluble NSF attachment protein	Napa		1	2	2	2	7.8	7.8	7.8	33.189	295	295	0.00095511	3.2086
Q05920	Pc	Pyruvate carboxylase, mitochondrial	0.493	-1.02	1.9896	0.992478	-1.02	0.992478	Y	-0.0137608	Q05920	Q05920	12	12	12	Pyruvate carboxylase, mitochondrial	Pc	sp|Q05920|PYC_MOUSE Pyruvate carboxylase, mitochondrial OS=Mus musculus GN=Pc PE=1 SV=1	1	12	12	12	0	0.796	0.493	-1.02	10.163	55	393	Q05920	Q05920	13	13	13	Pyruvate carboxylase, mitochondrial	Pc		1	13	13	13	14.9	14.9	14.9	129.68	1178	1178	0	44.518
Q9ERK4	Cse1l	Exportin-2	1.127	0.173	0.86957	-0.201626	0.173	-0.201626	Y	-0.014313	Q9ERK4	Q9ERK4	11	11	11	Exportin-2	Cse1l	sp|Q9ERK4|XPO2_MOUSE Exportin-2 OS=Mus musculus GN=Cse1l PE=2 SV=1	1	11	11	11	0	1.664	1.127	0.173	50.769	24	708	Q9ERK4	Q9ERK4	26	26	26	Exportin-2	Cse1l		1	26	26	26	31.3	31.3	31.3	110.45	971	971	0	57.009
P61979	Hnrnpk	Heterogeneous nuclear ribonucleoprotein K	0.958	-0.063	1.022	0.0313952	-0.063	0.0313952	Y	-0.0158024	P61979	P61979	8	8	8	Heterogeneous nuclear ribonucleoprotein K	Hnrnpk	sp|P61979|HNRPK_MOUSE Heterogeneous nuclear ribonucleoprotein K OS=Mus musculus GN=Hnrnpk PE=1 SV=1	1	8	8	8	0	1.686	0.958	-0.063	11.796	66	279	P61979	P61979	18	18	18	Heterogeneous nuclear ribonucleoprotein K	Hnrnpk		1	18	18	18	47.7	47.7	47.7	50.976	463	463	0	323.31
Q9QUR6	Prep	Prolyl endopeptidase	1.463	0.548	0.66855	-0.580893	0.548	-0.580893	Y	-0.0164463	Q9QUR6	Q9QUR6	2	2	2	Prolyl endopeptidase	Prep	sp|Q9QUR6|PPCE_MOUSE Prolyl endopeptidase OS=Mus musculus GN=Prep PE=2 SV=1	1	2	2	2	0	2.24	1.463	0.548	15.958	9	729	Q9QUR6	Q9QUR6	8	8	8	Prolyl endopeptidase	Prep		1	8	8	8	17.2	17.2	17.2	80.751	710	710	0	23.417
Q8BTW3	Exosc6	Exosome complex component MTR3	0.934	-0.098	1.0455	0.0641931	-0.098	0.0641931	Y	-0.0169035	Q8BTW3	Q8BTW3	4	4	4	Exosome complex component MTR3	Exosc6	sp|Q8BTW3|EXOS6_MOUSE Exosome complex component MTR3 OS=Mus musculus GN=Exosc6 PE=1 SV=1	1	4	4	4	0	1.756	0.934	-0.098	7.107	4	524	Q8BTW3	Q8BTW3	2	2	2	Exosome complex component MTR3	Exosc6		1	2	2	2	14.7	14.7	14.7	28.37	273	273	0	5.3982
Q924K8	Mta3;Mta2;Mta1	Metastasis-associated protein MTA3;Metastasis-associated protein MTA2;Metastasis-associated protein MTA1	1.14	0.188	0.85727	-0.222178	0.188	-0.222178	Y	-0.0170892	Q924K8;Q9R190;Q8K4B0	Q924K8;Q9R190;Q8K4B0	1;1;1	1;1;1	1;1;1	Metastasis-associated protein MTA3;Metastasis-associated protein MTA2;Metastasis-associated protein MTA1	Mta3;Mta2;Mta1	sp|Q924K8|MTA3_MOUSE Metastasis-associated protein MTA3 OS=Mus musculus GN=Mta3 PE=1 SV=1;sp|Q9R190|MTA2_MOUSE Metastasis-associated protein MTA2 OS=Mus musculus GN=Mta2 PE=1 SV=1;sp|Q8K4B0|MTA1_MOUSE Metastasis-associated protein MTA1 OS=Mus musculus GN=M	3	1	1	1	0	1.795	1.14	0.188	9.209	5	545	Q924K8	Q924K8	5	2	2	Metastasis-associated protein MTA3	Mta3		1	5	2	2	9.1	4.2	4.2	67.076	591	591	0	5.1195
Q924K8;Q9R190;Q8K4B0	Mta3;Mta2;Mta1	Metastasis-associated protein MTA3;Metastasis-associated protein MTA2;Metastasis-associated protein MTA1	1.14	0.188	0.85727	-0.222178	0.188	-0.222178	Y	-0.0170892	Q924K8;Q9R190;Q8K4B0	Q924K8;Q9R190;Q8K4B0	1;1;1	1;1;1	1;1;1	Metastasis-associated protein MTA3;Metastasis-associated protein MTA2;Metastasis-associated protein MTA1	Mta3;Mta2;Mta1	sp|Q924K8|MTA3_MOUSE Metastasis-associated protein MTA3 OS=Mus musculus GN=Mta3 PE=1 SV=1;sp|Q9R190|MTA2_MOUSE Metastasis-associated protein MTA2 OS=Mus musculus GN=Mta2 PE=1 SV=1;sp|Q8K4B0|MTA1_MOUSE Metastasis-associated protein MTA1 OS=Mus musculus GN=M	3	1	1	1	0	1.795	1.14	0.188	9.209	5	545	Q924K8	Q924K8	5	2	2	Metastasis-associated protein MTA3	Mta3		1	5	2	2	9.1	4.2	4.2	67.076	591	591	0	5.1195
P97496	Smarcc1	SWI/SNF complex subunit SMARCC1	0.923	-0.115	1.0548	0.0769695	-0.115	0.0769695	Y	-0.0190153	P97496	P97496	1	1	1	SWI/SNF complex subunit SMARCC1	Smarcc1	sp|P97496|SMRC1_MOUSE SWI/SNF complex subunit SMARCC1 OS=Mus musculus GN=Smarcc1 PE=1 SV=2	1	1	1	1	0.0016529	1.857	0.923	-0.115	59.003	2	373	P97496;Q6PDG5	P97496	15;5	15;5	15;5	SWI/SNF complex subunit SMARCC1	Smarcc1		2	15	15	15	19.2	19.2	19.2	122.89	1104	1104;1213	0	65.144
P97496;Q6PDG5	Smarcc1	SWI/SNF complex subunit SMARCC1	0.923	-0.115	1.0548	0.0769695	-0.115	0.0769695	Y	-0.0190153	P97496	P97496	1	1	1	SWI/SNF complex subunit SMARCC1	Smarcc1	sp|P97496|SMRC1_MOUSE SWI/SNF complex subunit SMARCC1 OS=Mus musculus GN=Smarcc1 PE=1 SV=2	1	1	1	1	0.0016529	1.857	0.923	-0.115	59.003	2	373	P97496;Q6PDG5	P97496	15;5	15;5	15;5	SWI/SNF complex subunit SMARCC1	Smarcc1		2	15	15	15	19.2	19.2	19.2	122.89	1104	1104;1213	0	65.144
P28352	Apex1	DNA-(apurinic or apyrimidinic site) lyase;DNA-(apurinic or apyrimidinic site) lyase, mitochondrial	0.991	-0.013	0.97914	-0.0304129	-0.013	-0.0304129	Y	-0.0217065	P28352	P28352	9	9	9	DNA-(apurinic or apyrimidinic site) lyase;DNA-(apurinic or apyrimidinic site) lyase, mitochondrial	Apex1	sp|P28352|APEX1_MOUSE DNA-(apurinic or apyrimidinic site) lyase OS=Mus musculus GN=Apex1 PE=1 SV=2	1	9	9	9	0	1.732	0.991	-0.013	18.819	17	184	P28352	P28352	8	8	8	DNA-(apurinic or apyrimidinic site) lyase;DNA-(apurinic or apyrimidinic site) lyase, mitochondrial	Apex1		1	8	8	8	37.2	37.2	37.2	35.49	317	317	0	40.515
O70133	Dhx9	ATP-dependent RNA helicase A	0.822	-0.282	1.1793	0.237931	-0.282	0.237931	Y	-0.0220346	O70133	O70133	2	2	2	ATP-dependent RNA helicase A	Dhx9	sp|O70133|DHX9_MOUSE ATP-dependent RNA helicase A OS=Mus musculus GN=Dhx9 PE=1 SV=2	1	2	2	2	0	1.287	0.822	-0.282	21.853	8	85	O70133	O70133	25	25	25	ATP-dependent RNA helicase A	Dhx9		1	25	25	25	22	22	22	149.47	1380	1380	0	72.815
Q9D554	Sf3a3	Splicing factor 3A subunit 3	0.997	-0.005	0.96446	-0.0522067	-0.005	-0.0522067	Y	-0.0286033	Q9D554	Q9D554	2	2	2	Splicing factor 3A subunit 3	Sf3a3	sp|Q9D554|SF3A3_MOUSE Splicing factor 3A subunit 3 OS=Mus musculus GN=Sf3a3 PE=2 SV=2	1	2	2	2	0.0017065	1.543	0.997	-0.005	16.422	3	684	Q9D554	Q9D554	8	8	8	Splicing factor 3A subunit 3	Sf3a3		1	8	8	8	19.4	19.4	19.4	58.841	501	501	0	37.807
P17751	Tpi1	Triosephosphate isomerase	1.313	0.393	0.72988	-0.454269	0.393	-0.454269	Y	-0.0306344	P17751	P17751	11	11	11	Triosephosphate isomerase	Tpi1	sp|P17751|TPIS_MOUSE Triosephosphate isomerase OS=Mus musculus GN=Tpi1 PE=1 SV=4	1	11	11	11	0	2.757	1.313	0.393	22.818	14	156	P17751	P17751	7	7	7	Triosephosphate isomerase	Tpi1		1	7	7	7	32.8	32.8	32.8	32.191	299	299	0	29.199
O35381;Q64G17	Anp32a	Acidic leucine-rich nuclear phosphoprotein 32 family member A	1.113	0.154	0.8602	-0.217256	0.154	-0.217256	Y	-0.031628	O35381;Q64G17	O35381	9;4	9;4	6;2	Acidic leucine-rich nuclear phosphoprotein 32 family member A	Anp32a	sp|O35381|AN32A_MOUSE Acidic leucine-rich nuclear phosphoprotein 32 family member A OS=Mus musculus GN=Anp32a PE=1 SV=1	2	9	9	6	0	1.856	1.113	0.154	19.172	33	68	O35381;Q64G17	O35381	12;3	12;3	10;2	Acidic leucine-rich nuclear phosphoprotein 32 family member A	Anp32a		2	12	12	10	38.9	38.9	36	28.537	247	247;123	0	49.405
Q922K7	Nop2	Probable 28S rRNA (cytosine-C(5))-methyltransferase	0.811	-0.303	1.1801	0.238909	-0.303	0.238909	Y	-0.0320454	Q922K7	Q922K7	2	2	2	Probable 28S rRNA (cytosine-C(5))-methyltransferase	Nop2	sp|Q922K7|NOP2_MOUSE Probable 28S rRNA (cytosine-C(5))-methyltransferase OS=Mus musculus GN=Nop2 PE=1 SV=1	1	2	2	2	0.0016722	1.25	0.811	-0.303	18.863	2	585	Q922K7	Q922K7	2	2	2	Probable 28S rRNA (cytosine-C(5))-methyltransferase	Nop2		1	2	2	2	3.8	3.8	3.8	86.751	793	793	0	4.4224
Q9WUK4	Rfc2	Replication factor C subunit 2	1.05	0.07	0.90921	-0.137315	0.07	-0.137315	Y	-0.0336573	Q9WUK4	Q9WUK4	13	13	13	Replication factor C subunit 2	Rfc2	sp|Q9WUK4|RFC2_MOUSE Replication factor C subunit 2 OS=Mus musculus GN=Rfc2 PE=2 SV=1	1	13	13	13	0	1.975	1.05	0.07	17.296	33	756	Q9WUK4	Q9WUK4	20	20	20	Replication factor C subunit 2	Rfc2		1	20	20	20	66.5	66.5	66.5	38.724	349	349	0	115.51
Q61216	Mre11a	Double-strand break repair protein MRE11A	0.973	-0.04	0.98052	-0.028381	-0.04	-0.028381	Y	-0.0341905	Q61216	Q61216	4	4	4	Double-strand break repair protein MRE11A	Mre11a	sp|Q61216|MRE11_MOUSE Double-strand break repair protein MRE11A OS=Mus musculus GN=Mre11a PE=1 SV=1	1	4	4	4	0	1.489	0.973	-0.04	38.671	5	446	Q61216	Q61216	12	12	12	Double-strand break repair protein MRE11A	Mre11a		1	12	12	12	22.7	22.7	22.7	80.222	706	706	0	32.275
P60122	Ruvbl1	RuvB-like 1	1.006	0.008	0.94784	-0.0772845	0.008	-0.0772845	Y	-0.0346423	P60122	P60122	7	7	7	RuvB-like 1	Ruvbl1	sp|P60122|RUVB1_MOUSE RuvB-like 1 OS=Mus musculus GN=Ruvbl1 PE=1 SV=1	1	7	7	7	0	1.734	1.006	0.008	19.243	17	260	P60122	P60122	14	14	14	RuvB-like 1	Ruvbl1		1	14	14	14	43	43	43	50.213	456	456	0	77.892
Q8VEJ4	Nle1	Notchless protein homolog 1	0.784	-0.352	1.2136	0.279293	-0.352	0.279293	Y	-0.0363535	Q8VEJ4	Q8VEJ4	1	1	1	Notchless protein homolog 1	Nle1	sp|Q8VEJ4|NLE1_MOUSE Notchless protein homolog 1 OS=Mus musculus GN=Nle1 PE=1 SV=4	1	1	1	1	0.0065274	1.334	0.784	-0.352	NaN	1	560	Q8VEJ4	Q8VEJ4	3	3	3	Notchless protein homolog 1	Nle1		1	3	3	3	7.8	7.8	7.8	53.133	485	485	0	19.263
P61087	Ube2k	Ubiquitin-conjugating enzyme E2 K	1.293	0.371	0.73419	-0.445775	0.371	-0.445775	Y	-0.0373873	P61087	P61087	2	2	2	Ubiquitin-conjugating enzyme E2 K	Ube2k	sp|P61087|UBE2K_MOUSE Ubiquitin-conjugating enzyme E2 K OS=Mus musculus GN=Ube2k PE=1 SV=3	1	2	2	2	0	2.524	1.293	0.371	18.525	3	268	P61087	P61087	4	4	4	Ubiquitin-conjugating enzyme E2 K	Ube2k		1	4	4	4	21.5	21.5	21.5	22.406	200	200	0	5.4558
Q9CYG7	Tomm34	Mitochondrial import receptor subunit TOM34	0.874	-0.194	1.0829	0.1149	-0.194	0.1149	Y	-0.03955	Q9CYG7	Q9CYG7	3	3	3	Mitochondrial import receptor subunit TOM34	Tomm34	sp|Q9CYG7|TOM34_MOUSE Mitochondrial import receptor subunit TOM34 OS=Mus musculus GN=Tomm34 PE=2 SV=1	1	3	3	3	0	1.501	0.874	-0.194	3.051	3	659	Q9CYG7	Q9CYG7	4	4	4	Mitochondrial import receptor subunit TOM34	Tomm34		1	4	4	4	19.1	19.1	19.1	34.278	309	309	0	10.002
Q8C2Q3	Rbm14	RNA-binding protein 14	0.794	-0.333	1.1907	0.25181	-0.333	0.25181	Y	-0.040595	Q8C2Q3	Q8C2Q3	1	1	1	RNA-binding protein 14	Rbm14	sp|Q8C2Q3|RBM14_MOUSE RNA-binding protein 14 OS=Mus musculus GN=Rbm14 PE=1 SV=1	1	1	1	1	0.0014706	1.227	0.794	-0.333	20.067	2	530	Q8C2Q3	Q8C2Q3	10	10	10	RNA-binding protein 14	Rbm14		1	10	10	10	19.9	19.9	19.9	69.448	669	669	0	23.123
Q9CQ36	Pole4	DNA polymerase epsilon subunit 4	1.305	0.384	0.72327	-0.467394	0.384	-0.467394	Y	-0.0416969	Q9CQ36	Q9CQ36	3	3	3	DNA polymerase epsilon subunit 4	Pole4	sp|Q9CQ36|DPOE4_MOUSE DNA polymerase epsilon subunit 4 OS=Mus musculus GN=Pole4 PE=3 SV=1	1	3	3	3	0	3.083	1.305	0.384	24.853	3	621	Q9CQ36	Q9CQ36	3	3	3	DNA polymerase epsilon subunit 4	Pole4		1	3	3	3	31.4	31.4	31.4	12.24	118	118	0	15.716
Q9D0D5	Gtf2e1	General transcription factor IIE subunit 1	1.038	0.054	0.90805	-0.139156	0.054	-0.139156	Y	-0.0425782	Q9D0D5	Q9D0D5	1	1	1	General transcription factor IIE subunit 1	Gtf2e1	sp|Q9D0D5|T2EA_MOUSE General transcription factor IIE subunit 1 OS=Mus musculus GN=Gtf2e1 PE=2 SV=1	1	1	1	1	0.0016181	1.767	1.038	0.054	NaN	1	670	Q9D0D5	Q9D0D5	4	4	4	General transcription factor IIE subunit 1	Gtf2e1		1	4	4	4	8.4	8.4	8.4	49.593	440	440	0	8.7205
Q9D6N5	Drap1	Dr1-associated corepressor	1.139	0.188	0.82717	-0.273744	0.188	-0.273744	Y	-0.0428721	Q9D6N5	Q9D6N5	1	1	1	Dr1-associated corepressor	Drap1	sp|Q9D6N5|NC2A_MOUSE Dr1-associated corepressor OS=Mus musculus GN=Drap1 PE=2 SV=3	1	1	1	1	0.0016234	2.006	1.139	0.188	10.538	2	685	Q9D6N5	Q9D6N5	1	1	1	Dr1-associated corepressor	Drap1		1	1	1	1	5.4	5.4	5.4	22.278	205	205	0.0018198	2.8623
Q61024	Asns	Asparagine synthetase [glutamine-hydrolyzing]	1.045	0.063	0.90067	-0.150929	0.063	-0.150929	Y	-0.0439647	Q61024	Q61024	9	9	9	Asparagine synthetase [glutamine-hydrolyzing]	Asns	sp|Q61024|ASNS_MOUSE Asparagine synthetase [glutamine-hydrolyzing] OS=Mus musculus GN=Asns PE=2 SV=3	1	9	9	9	0	1.727	1.045	0.063	18.039	34	440	Q61024	Q61024	16	16	16	Asparagine synthetase [glutamine-hydrolyzing]	Asns		1	16	16	16	35.5	35.5	35.5	64.282	561	561	0	41.039
P61759	Vbp1	Prefoldin subunit 3	1.104	0.143	0.8517	-0.231583	0.143	-0.231583	Y	-0.0442914	P61759	P61759	4	4	4	Prefoldin subunit 3	Vbp1	sp|P61759|PFD3_MOUSE Prefoldin subunit 3 OS=Mus musculus GN=Vbp1 PE=2 SV=2	1	4	4	4	0	1.825	1.104	0.143	27.581	3	274	P61759	P61759	2	2	2	Prefoldin subunit 3	Vbp1		1	2	2	2	8.7	8.7	8.7	22.435	196	196	0.00096712	3.2987
Q80UW8	Polr2e	DNA-directed RNA polymerases I, II, and III subunit RPABC1	1.147	0.197	0.81805	-0.289739	0.197	-0.289739	Y	-0.0463695	Q80UW8	Q80UW8	5	5	5	DNA-directed RNA polymerases I, II, and III subunit RPABC1	Polr2e	sp|Q80UW8|RPAB1_MOUSE DNA-directed RNA polymerases I, II, and III subunit RPABC1 OS=Mus musculus GN=Polr2e PE=2 SV=1	1	5	5	5	0	2.033	1.147	0.197	21.329	5	499	Q80UW8	Q80UW8	4	4	4	DNA-directed RNA polymerases I, II, and III subunit RPABC1	Polr2e		1	4	4	4	28.1	28.1	28.1	24.57	210	210	0	12.694
Q9D0F6	Rfc5	Replication factor C subunit 5	1.055	0.077	0.88733	-0.172457	0.077	-0.172457	Y	-0.0477287	Q9D0F6	Q9D0F6	15	15	15	Replication factor C subunit 5	Rfc5	sp|Q9D0F6|RFC5_MOUSE Replication factor C subunit 5 OS=Mus musculus GN=Rfc5 PE=2 SV=1	1	15	15	15	0	1.881	1.055	0.077	19.902	43	672	Q9D0F6	Q9D0F6	18	18	18	Replication factor C subunit 5	Rfc5		1	18	18	18	67.3	67.3	67.3	38.096	339	339	0	93.093
P62827;Q61820	Ran;Rasl2-9	GTP-binding nuclear protein Ran;GTP-binding nuclear protein Ran, testis-specific isoform	1.242	0.312	0.74793	-0.419025	0.312	-0.419025	Y	-0.0535124	P62827;Q61820	P62827;Q61820	8;4	8;4	8;4	GTP-binding nuclear protein Ran;GTP-binding nuclear protein Ran, testis-specific isoform	Ran;Rasl2-9	sp|P62827|RAN_MOUSE GTP-binding nuclear protein Ran OS=Mus musculus GN=Ran PE=1 SV=3;sp|Q61820|RANT_MOUSE GTP-binding nuclear protein Ran, testis-specific isoform OS=Mus musculus GN=Rasl2-9 PE=2 SV=1	2	8	8	8	0	2.205	1.242	0.312	19.092	26	309	P62827;Q61820	P62827;Q61820	7;4	7;4	7;4	GTP-binding nuclear protein Ran;GTP-binding nuclear protein Ran, testis-specific isoform	Ran;Rasl2-9	;	2	7	7	7	38	38	38	24.423	216	216;216	0	58.542
P56959	Fus	RNA-binding protein FUS	0.804	-0.315	1.1515	0.203514	-0.315	0.203514	Y	-0.0557428	P56959	P56959	1	1	1	RNA-binding protein FUS	Fus	sp|P56959|FUS_MOUSE RNA-binding protein FUS OS=Mus musculus GN=Fus PE=2 SV=1	1	1	1	1	0.0015848	1.272	0.804	-0.315	18.781	8	253	P56959	P56959	6	6	6	RNA-binding protein FUS	Fus		1	6	6	6	14.1	14.1	14.1	52.673	518	518	0	18.872
Q8BG30	Nelfa	Negative elongation factor A	0.957	-0.064	0.96624	-0.0495465	-0.064	-0.0495465	Y	-0.0567733	Q8BG30	Q8BG30	1	1	1	Negative elongation factor A	Nelfa	sp|Q8BG30|NELFA_MOUSE Negative elongation factor A OS=Mus musculus GN=Nelfa PE=2 SV=1	1	1	1	1	0.0066845	1.629	0.957	-0.064	NaN	1	508	Q8BG30	Q8BG30	4	4	4	Negative elongation factor A	Nelfa		1	4	4	4	12.1	12.1	12.1	57.584	530	530	0	21.095
Q8CHP8	Pgp	Phosphoglycolate phosphatase	1.252	0.324	0.73686	-0.440538	0.324	-0.440538	Y	-0.0582688	Q8CHP8	Q8CHP8	1	1	1	Phosphoglycolate phosphatase	Pgp	sp|Q8CHP8|PGP_MOUSE Phosphoglycolate phosphatase OS=Mus musculus GN=Pgp PE=1 SV=1	1	1	1	1	0.0014948	2.131	1.252	0.324	NaN	1	540	Q8CHP8	Q8CHP8	4	4	4	Phosphoglycolate phosphatase	Pgp		1	4	4	4	15.6	15.6	15.6	34.54	321	321	0	9.1718
Q8VEK3	Hnrnpu	Heterogeneous nuclear ribonucleoprotein U	0.938	-0.093	0.98335	-0.0242231	-0.093	-0.0242231	Y	-0.0586115	Q8VEK3	Q8VEK3	7	7	7	Heterogeneous nuclear ribonucleoprotein U	Hnrnpu	sp|Q8VEK3|HNRPU_MOUSE Heterogeneous nuclear ribonucleoprotein U OS=Mus musculus GN=Hnrnpu PE=1 SV=1	1	7	7	7	0	1.279	0.938	-0.093	27.316	45	561	Q8VEK3	Q8VEK3	26	26	26	Heterogeneous nuclear ribonucleoprotein U	Hnrnpu		1	26	26	26	30.9	30.9	30.9	87.917	800	800	0	112.15
Q99LX0	Park7	Protein deglycase DJ-1	1.159	0.213	0.78899	-0.341921	0.213	-0.341921	Y	-0.0644605	Q99LX0	Q99LX0	5	5	5	Protein deglycase DJ-1	Park7	sp|Q99LX0|PARK7_MOUSE Protein deglycase DJ-1 OS=Mus musculus GN=Park7 PE=1 SV=1	1	5	5	5	0	2.304	1.159	0.213	27.021	7	604	Q99LX0	Q99LX0	3	3	3	Protein deglycase DJ-1	Park7		1	3	3	3	20.1	20.1	20.1	20.021	189	189	0	6.5595
Q60872;Q8BMJ3	Eif1ax;Eif1a	Eukaryotic translation initiation factor 1A, X-chromosomal;Eukaryotic translation initiation factor 1A	0.792	-0.336	1.151	0.202888	-0.336	0.202888	Y	-0.0665561	Q8BMJ3;Q60872	Q8BMJ3;Q60872	1;1	1;1	1;1	Eukaryotic translation initiation factor 1A, X-chromosomal;Eukaryotic translation initiation factor 1A	Eif1ax;Eif1a	sp|Q8BMJ3|IF1AX_MOUSE Eukaryotic translation initiation factor 1A, X-chromosomal OS=Mus musculus GN=Eif1ax PE=2 SV=3;sp|Q60872|IF1A_MOUSE Eukaryotic translation initiation factor 1A OS=Mus musculus GN=Eif1a PE=2 SV=3	2	1	1	1	0.0066401	1.349	0.792	-0.336	NaN	1	434	Q60872;Q8BMJ3	Q60872;Q8BMJ3	3;2	3;2	3;2	Eukaryotic translation initiation factor 1A;Eukaryotic translation initiation factor 1A, X-chromosomal	Eif1a;Eif1ax	;	2	3	3	3	26.4	26.4	26.4	16.502	144	144;144	0	6.1987
Q8BMJ3;Q60872	Eif1ax;Eif1a	Eukaryotic translation initiation factor 1A, X-chromosomal;Eukaryotic translation initiation factor 1A	0.792	-0.336	1.151	0.202888	-0.336	0.202888	Y	-0.0665561	Q8BMJ3;Q60872	Q8BMJ3;Q60872	1;1	1;1	1;1	Eukaryotic translation initiation factor 1A, X-chromosomal;Eukaryotic translation initiation factor 1A	Eif1ax;Eif1a	sp|Q8BMJ3|IF1AX_MOUSE Eukaryotic translation initiation factor 1A, X-chromosomal OS=Mus musculus GN=Eif1ax PE=2 SV=3;sp|Q60872|IF1A_MOUSE Eukaryotic translation initiation factor 1A OS=Mus musculus GN=Eif1a PE=2 SV=3	2	1	1	1	0.0066401	1.349	0.792	-0.336	NaN	1	434	Q60872;Q8BMJ3	Q60872;Q8BMJ3	3;2	3;2	3;2	Eukaryotic translation initiation factor 1A;Eukaryotic translation initiation factor 1A, X-chromosomal	Eif1a;Eif1ax	;	2	3	3	3	26.4	26.4	26.4	16.502	144	144;144	0	6.1987
Q9CX34	Sugt1	Suppressor of G2 allele of SKP1 homolog	0.887	-0.172	1.0248	0.0353424	-0.172	0.0353424	Y	-0.0683288	Q9CX34	Q9CX34	5	5	5	Suppressor of G2 allele of SKP1 homolog	Sugt1	sp|Q9CX34|SUGT1_MOUSE Suppressor of G2 allele of SKP1 homolog OS=Mus musculus GN=Sugt1 PE=2 SV=3	1	5	5	5	0	1.539	0.887	-0.172	14.78	4	649	Q9CX34	Q9CX34	7	7	7	Suppressor of G2 allele of SKP1 homolog	Sugt1		1	7	7	7	26.8	26.8	26.8	38.158	336	336	0	15.74
P97823	Lypla1	Acyl-protein thioesterase 1	0.989	-0.015	0.91812	-0.123245	-0.015	-0.123245	Y	-0.0691227	P97823	P97823	3	3	3	Acyl-protein thioesterase 1	Lypla1	sp|P97823|LYPA1_MOUSE Acyl-protein thioesterase 1 OS=Mus musculus GN=Lypla1 PE=1 SV=1	1	3	3	3	0	1.78	0.989	-0.015	22.572	3	375	P97823	P97823	3	3	3	Acyl-protein thioesterase 1	Lypla1		1	3	3	3	20.4	20.4	20.4	24.687	230	230	0	9.1237
Q9Z2D8	Mbd3	Methyl-CpG-binding domain protein 3	0.982	-0.026	0.92471	-0.112927	-0.026	-0.112927	Y	-0.0694636	Q9Z2D8	Q9Z2D8	2	2	2	Methyl-CpG-binding domain protein 3	Mbd3	sp|Q9Z2D8|MBD3_MOUSE Methyl-CpG-binding domain protein 3 OS=Mus musculus GN=Mbd3 PE=1 SV=1	1	2	2	2	0	1.788	0.982	-0.026	13.127	3	776	Q9Z2D8	Q9Z2D8	3	3	3	Methyl-CpG-binding domain protein 3	Mbd3		1	3	3	3	13.3	13.3	13.3	32.168	285	285	0	7.2855
Q9CRA8	Exosc5	Exosome complex component RRP46	0.863	-0.213	1.0456	0.064331	-0.213	0.064331	Y	-0.0743345	Q9CRA8	Q9CRA8	2	2	2	Exosome complex component RRP46	Exosc5	sp|Q9CRA8|EXOS5_MOUSE Exosome complex component RRP46 OS=Mus musculus GN=Exosc5 PE=1 SV=1	1	2	2	2	0	1.684	0.863	-0.213	23.063	2	639	Q9CRA8	Q9CRA8	4	4	4	Exosome complex component RRP46	Exosc5		1	4	4	4	28.1	28.1	28.1	25.194	235	235	0	7.8692
P24472	Gsta4	Glutathione S-transferase A4	1.717	0.78	0.52375	-0.93305	0.78	-0.93305	Y	-0.0765249	P24472;P30115;P13745	P24472	4;1;1	4;1;1	4;1;1	Glutathione S-transferase A4	Gsta4	sp|P24472|GSTA4_MOUSE Glutathione S-transferase A4 OS=Mus musculus GN=Gsta4 PE=1 SV=3	3	4	4	4	0	2.766	1.717	0.78	33.544	5	169	P24472	P24472	3	3	3	Glutathione S-transferase A4	Gsta4		1	3	3	3	13.5	13.5	13.5	25.564	222	222	0	6.577
P24472;P30115;P13745	Gsta4	Glutathione S-transferase A4	1.717	0.78	0.52375	-0.93305	0.78	-0.93305	Y	-0.0765249	P24472;P30115;P13745	P24472	4;1;1	4;1;1	4;1;1	Glutathione S-transferase A4	Gsta4	sp|P24472|GSTA4_MOUSE Glutathione S-transferase A4 OS=Mus musculus GN=Gsta4 PE=1 SV=3	3	4	4	4	0	2.766	1.717	0.78	33.544	5	169	P24472	P24472	3	3	3	Glutathione S-transferase A4	Gsta4		1	3	3	3	13.5	13.5	13.5	25.564	222	222	0	6.577
Q6A4J8	Usp7	Ubiquitin carboxyl-terminal hydrolase 7	0.849	-0.237	1.0593	0.0831112	-0.237	0.0831112	Y	-0.0769444	Q6A4J8	Q6A4J8	2	2	2	Ubiquitin carboxyl-terminal hydrolase 7	Usp7	sp|Q6A4J8|UBP7_MOUSE Ubiquitin carboxyl-terminal hydrolase 7 OS=Mus musculus GN=Usp7 PE=1 SV=1	1	2	2	2	0	1.336	0.849	-0.237	46.864	2	478	Q6A4J8	Q6A4J8	15	15	15	Ubiquitin carboxyl-terminal hydrolase 7	Usp7		1	15	15	15	16.7	16.7	16.7	128.47	1103	1103	0	36.706
Q9CQV8	Ywhab	14-3-3 protein beta/alpha;14-3-3 protein beta/alpha, N-terminally processed	0.942	-0.086	0.95167	-0.0714667	-0.086	-0.0714667	Y	-0.0787334	Q9CQV8	Q9CQV8	5	3	3	14-3-3 protein beta/alpha;14-3-3 protein beta/alpha, N-terminally processed	Ywhab	sp|Q9CQV8|1433B_MOUSE 14-3-3 protein beta/alpha OS=Mus musculus GN=Ywhab PE=1 SV=3	1	5	3	3	0	1.521	0.942	-0.086	16.874	4	636	Q9CQV8	Q9CQV8	4	1	1	14-3-3 protein beta/alpha;14-3-3 protein beta/alpha, N-terminally processed	Ywhab		1	4	1	1	14.6	4.5	4.5	28.086	246	246	0.018275	1.6111
P61082	Ube2m	NEDD8-conjugating enzyme Ubc12	0.982	-0.026	0.91112	-0.134287	-0.026	-0.134287	Y	-0.0801435	P61082	P61082	2	2	2	NEDD8-conjugating enzyme Ubc12	Ube2m	sp|P61082|UBC12_MOUSE NEDD8-conjugating enzyme Ubc12 OS=Mus musculus GN=Ube2m PE=2 SV=1	1	2	2	2	0	1.951	0.982	-0.026	8.672	2	267	P61082	P61082	3	3	3	NEDD8-conjugating enzyme Ubc12	Ube2m		1	3	3	3	16.9	16.9	16.9	20.9	183	183	0	9.2651
Q9CY58	Serbp1	Plasminogen activator inhibitor 1 RNA-binding protein	0.902	-0.149	0.98841	-0.0168185	-0.149	-0.0168185	Y	-0.0829092	Q9CY58	Q9CY58	4	4	4	Plasminogen activator inhibitor 1 RNA-binding protein	Serbp1	sp|Q9CY58|PAIRB_MOUSE Plasminogen activator inhibitor 1 RNA-binding protein OS=Mus musculus GN=Serbp1 PE=1 SV=2	1	4	4	4	0	1.315	0.902	-0.149	50.264	7	658	Q9CY58	Q9CY58	2	2	2	Plasminogen activator inhibitor 1 RNA-binding protein	Serbp1		1	2	2	2	7.9	7.9	7.9	44.714	407	407	0	3.5306
Q8VC52	Rbpms2	RNA-binding protein with multiple splicing 2	0.862	-0.215	1.0313	0.0444641	-0.215	0.0444641	Y	-0.085268	Q8VC52	Q8VC52	1	1	1	RNA-binding protein with multiple splicing 2	Rbpms2	sp|Q8VC52|RBPS2_MOUSE RNA-binding protein with multiple splicing 2 OS=Mus musculus GN=Rbpms2 PE=1 SV=1	1	1	1	1	0.0014641	1.467	0.862	-0.215	NaN	1	553	Q8VC52	Q8VC52	3	3	3	RNA-binding protein with multiple splicing 2	Rbpms2		1	3	3	3	22.3	22.3	22.3	22.462	206	206	0	8.2981
Q60864	Stip1	Stress-induced-phosphoprotein 1	0.963	-0.054	0.92163	-0.11774	-0.054	-0.11774	Y	-0.0858702	Q60864	Q60864	3	3	3	Stress-induced-phosphoprotein 1	Stip1	sp|Q60864|STIP1_MOUSE Stress-induced-phosphoprotein 1 OS=Mus musculus GN=Stip1 PE=1 SV=1	1	3	3	3	0	1.78	0.963	-0.054	18.31	4	433	Q60864	Q60864	13	13	13	Stress-induced-phosphoprotein 1	Stip1		1	13	13	13	26.3	26.3	26.3	62.581	543	543	0	30.743
Q9CQM9	Glrx3	Glutaredoxin-3	1	0	0.88764	-0.171953	0	-0.171953	Y	-0.0859767	Q9CQM9	Q9CQM9	2	2	2	Glutaredoxin-3	Glrx3	sp|Q9CQM9|GLRX3_MOUSE Glutaredoxin-3 OS=Mus musculus GN=Glrx3 PE=1 SV=1	1	2	2	2	0	1.568	1	0	29.753	4	633	Q9CQM9	Q9CQM9	5	5	5	Glutaredoxin-3	Glrx3		1	5	5	5	22	22	22	37.778	337	337	0	26.532
P67871	Csnk2b	Casein kinase II subunit beta	0.988	-0.017	0.89674	-0.157238	-0.017	-0.157238	Y	-0.0871192	P67871	P67871	2	2	2	Casein kinase II subunit beta	Csnk2b	sp|P67871|CSK2B_MOUSE Casein kinase II subunit beta OS=Mus musculus GN=Csnk2b PE=1 SV=1	1	2	2	2	0	1.827	0.988	-0.017	8.083	3	337	P67871	P67871	3	3	3	Casein kinase II subunit beta	Csnk2b		1	3	3	3	19.5	19.5	19.5	24.942	215	215	0	19.707
Q7TNC4	Luc7l2	Putative RNA-binding protein Luc7-like 2	0.815	-0.295	1.0831	0.115166	-0.295	0.115166	Y	-0.0899168	Q7TNC4	Q7TNC4	1	1	1	Putative RNA-binding protein Luc7-like 2	Luc7l2	sp|Q7TNC4|LC7L2_MOUSE Putative RNA-binding protein Luc7-like 2 OS=Mus musculus GN=Luc7l2 PE=1 SV=1	1	1	1	1	0.0015244	1.388	0.815	-0.295	NaN	1	493	Q7TNC4	Q7TNC4	2	2	2	Putative RNA-binding protein Luc7-like 2	Luc7l2		1	2	2	2	7.7	7.7	7.7	46.582	392	392	0.00092421	2.9363
P39749	Fen1	Flap endonuclease 1	0.923	-0.115	0.95453	-0.0671376	-0.115	-0.0671376	Y	-0.0910688	P39749	P39749	4	4	4	Flap endonuclease 1	Fen1	sp|P39749|FEN1_MOUSE Flap endonuclease 1 OS=Mus musculus GN=Fen1 PE=1 SV=1	1	4	4	4	0	1.454	0.923	-0.115	26.3	17	206	P39749	P39749	9	9	9	Flap endonuclease 1	Fen1		1	9	9	9	26.5	26.5	26.5	42.314	378	378	0	26.541
P97470	Ppp4c	Serine/threonine-protein phosphatase 4 catalytic subunit	1.01	0.014	0.87284	-0.196211	0.014	-0.196211	Y	-0.0911054	P97470	P97470	3	1	1	Serine/threonine-protein phosphatase 4 catalytic subunit	Ppp4c	sp|P97470|PP4C_MOUSE Serine/threonine-protein phosphatase 4 catalytic subunit OS=Mus musculus GN=Ppp4c PE=1 SV=2	1	3	1	1	0.006605	1.784	1.01	0.014	4.553	2	372	P97470	P97470	5	5	5	Serine/threonine-protein phosphatase 4 catalytic subunit	Ppp4c		1	5	5	5	22.8	22.8	22.8	35.08	307	307	0	11.945
O88712	Ctbp2	C-terminal-binding protein 2	0.898	-0.155	0.98037	-0.0286018	-0.155	-0.0286018	Y	-0.0918009	P56546;O88712	P56546	5;1	5;1	5;1	C-terminal-binding protein 2	Ctbp2	sp|P56546|CTBP2_MOUSE C-terminal-binding protein 2 OS=Mus musculus GN=Ctbp2 PE=1 SV=2	2	5	5	5	0	1.5	0.898	-0.155	27.205	11	252	O88712	O88712	7	4	4	C-terminal-binding protein 1	Ctbp1		1	7	4	4	19.3	13.2	13.2	47.744	441	441	0	9.6084
P56546;O88712	Ctbp2	C-terminal-binding protein 2	0.898	-0.155	0.98037	-0.0286018	-0.155	-0.0286018	Y	-0.0918009	P56546;O88712	P56546	5;1	5;1	5;1	C-terminal-binding protein 2	Ctbp2	sp|P56546|CTBP2_MOUSE C-terminal-binding protein 2 OS=Mus musculus GN=Ctbp2 PE=1 SV=2	2	5	5	5	0	1.5	0.898	-0.155	27.205	11	252	O88712	O88712	7	4	4	C-terminal-binding protein 1	Ctbp1		1	7	4	4	19.3	13.2	13.2	47.744	441	441	0	9.6084
Q64674	Srm	Spermidine synthase	1.225	0.292	0.71685	-0.480257	0.292	-0.480257	Y	-0.0941284	Q64674	Q64674	6	6	6	Spermidine synthase	Srm	sp|Q64674|SPEE_MOUSE Spermidine synthase OS=Mus musculus GN=Srm PE=2 SV=1	1	6	6	6	0	2.15	1.225	0.292	46.37	10	476	Q64674	Q64674	5	5	5	Spermidine synthase	Srm		1	5	5	5	20.2	20.2	20.2	33.995	302	302	0	10.701
P56546	Ctbp2	C-terminal-binding protein 2	0.898	-0.155	0.97568	-0.03552	-0.155	-0.03552	Y	-0.09526	P56546;O88712	P56546	5;1	5;1	5;1	C-terminal-binding protein 2	Ctbp2	sp|P56546|CTBP2_MOUSE C-terminal-binding protein 2 OS=Mus musculus GN=Ctbp2 PE=1 SV=2	2	5	5	5	0	1.5	0.898	-0.155	27.205	11	252	P56546	P56546	11	11	8	C-terminal-binding protein 2	Ctbp2		1	11	11	8	28.3	28.3	22.2	48.956	445	445	0	54.801
P56546;O88712	Ctbp2	C-terminal-binding protein 2	0.898	-0.155	0.97568	-0.03552	-0.155	-0.03552	Y	-0.09526	P56546;O88712	P56546	5;1	5;1	5;1	C-terminal-binding protein 2	Ctbp2	sp|P56546|CTBP2_MOUSE C-terminal-binding protein 2 OS=Mus musculus GN=Ctbp2 PE=1 SV=2	2	5	5	5	0	1.5	0.898	-0.155	27.205	11	252	P56546	P56546	11	11	8	C-terminal-binding protein 2	Ctbp2		1	11	11	8	28.3	28.3	22.2	48.956	445	445	0	54.801
Q60972	Rbbp4	Histone-binding protein RBBP4	1.084	0.116	0.80637	-0.310486	0.116	-0.310486	Y	-0.0972431	Q60972;Q60973	Q60972	6;2	6;2	6;2	Histone-binding protein RBBP4	Rbbp4	sp|Q60972|RBBP4_MOUSE Histone-binding protein RBBP4 OS=Mus musculus GN=Rbbp4 PE=1 SV=5	2	6	6	6	0	2.029	1.084	0.116	21.858	38	439	Q60972	Q60972	10	10	6	Histone-binding protein RBBP4	Rbbp4		1	10	10	6	27.8	27.8	22.1	47.655	425	425	0	98.083
Q60972;Q60973	Rbbp4	Histone-binding protein RBBP4	1.084	0.116	0.80637	-0.310486	0.116	-0.310486	Y	-0.0972431	Q60972;Q60973	Q60972	6;2	6;2	6;2	Histone-binding protein RBBP4	Rbbp4	sp|Q60972|RBBP4_MOUSE Histone-binding protein RBBP4 OS=Mus musculus GN=Rbbp4 PE=1 SV=5	2	6	6	6	0	2.029	1.084	0.116	21.858	38	439	Q60972	Q60972	10	10	6	Histone-binding protein RBBP4	Rbbp4		1	10	10	6	27.8	27.8	22.1	47.655	425	425	0	98.083
O88543	Cops3	COP9 signalosome complex subunit 3	1.102	0.141	0.7925	-0.335517	0.141	-0.335517	Y	-0.0972586	O88543	O88543	1	1	1	COP9 signalosome complex subunit 3	Cops3	sp|O88543|CSN3_MOUSE COP9 signalosome complex subunit 3 OS=Mus musculus GN=Cops3 PE=1 SV=3	1	1	1	1	0	1.877	1.102	0.141	NaN	1	95	O88543	O88543	3	3	3	COP9 signalosome complex subunit 3	Cops3		1	3	3	3	10.2	10.2	10.2	47.832	423	423	0	6.7803
P52293	Kpna2	Importin subunit alpha-1	0.92	-0.121	0.94521	-0.0812932	-0.121	-0.0812932	Y	-0.101147	P52293	P52293	3	3	3	Importin subunit alpha-1	Kpna2	sp|P52293|IMA1_MOUSE Importin subunit alpha-1 OS=Mus musculus GN=Kpna2 PE=1 SV=2	1	3	3	3	0	1.452	0.92	-0.121	19.757	8	242	P52293	P52293	4	4	4	Importin subunit alpha-1	Kpna2		1	4	4	4	11.7	11.7	11.7	57.927	529	529	0	9.9422
Q9Z1N5	Ddx39b	Spliceosome RNA helicase Ddx39b	0.953	-0.069	0.90959	-0.136712	-0.069	-0.136712	Y	-0.102856	Q9Z1N5	Q9Z1N5	6	6	3	Spliceosome RNA helicase Ddx39b	Ddx39b	sp|Q9Z1N5|DX39B_MOUSE Spliceosome RNA helicase Ddx39b OS=Mus musculus GN=Ddx39b PE=1 SV=1	1	6	6	3	0	1.451	0.953	-0.069	18.034	19	771	Q9Z1N5	Q9Z1N5	15	15	6	Spliceosome RNA helicase Ddx39b	Ddx39b		1	15	15	6	36.7	36.7	18.9	49.035	428	428	0	75.91
Q04447	Ckb	Creatine kinase B-type	1.037	0.052	0.83436	-0.261258	0.052	-0.261258	Y	-0.104629	Q04447	Q04447	9	9	9	Creatine kinase B-type	Ckb	sp|Q04447|KCRB_MOUSE Creatine kinase B-type OS=Mus musculus GN=Ckb PE=1 SV=1	1	9	9	9	0	1.721	1.037	0.052	31.547	51	390	Q04447	Q04447	11	11	11	Creatine kinase B-type	Ckb		1	11	11	11	38.1	38.1	38.1	42.713	381	381	0	31.403
Q9Z0N1;Q9Z0N2	Eif2s3x;Eif2s3y	Eukaryotic translation initiation factor 2 subunit 3, X-linked;Eukaryotic translation initiation factor 2 subunit 3, Y-linked	0.535	-0.903	1.6092	0.686344	-0.903	0.686344	Y	-0.108328	Q9Z0N1;Q9Z0N2	Q9Z0N1;Q9Z0N2	3;2	3;2	3;2	Eukaryotic translation initiation factor 2 subunit 3, X-linked;Eukaryotic translation initiation factor 2 subunit 3, Y-linked	Eif2s3x;Eif2s3y	sp|Q9Z0N1|IF2G_MOUSE Eukaryotic translation initiation factor 2 subunit 3, X-linked OS=Mus musculus GN=Eif2s3x PE=1 SV=2;sp|Q9Z0N2|IF2H_MOUSE Eukaryotic translation initiation factor 2 subunit 3, Y-linked OS=Mus musculus GN=Eif2s3y PE=2 SV=2	2	3	3	3	0	0.862	0.535	-0.903	24.551	7	766	Q9Z0N2	Q9Z0N2	7	1	1	Eukaryotic translation initiation factor 2 subunit 3, Y-linked	Eif2s3y		1	7	1	1	20.1	3.4	3.4	51.13	472	472	0.0018265	2.8829
Q9Z0N2	Eif2s3x;Eif2s3y	Eukaryotic translation initiation factor 2 subunit 3, X-linked;Eukaryotic translation initiation factor 2 subunit 3, Y-linked	0.535	-0.903	1.6092	0.686344	-0.903	0.686344	Y	-0.108328	Q9Z0N1;Q9Z0N2	Q9Z0N1;Q9Z0N2	3;2	3;2	3;2	Eukaryotic translation initiation factor 2 subunit 3, X-linked;Eukaryotic translation initiation factor 2 subunit 3, Y-linked	Eif2s3x;Eif2s3y	sp|Q9Z0N1|IF2G_MOUSE Eukaryotic translation initiation factor 2 subunit 3, X-linked OS=Mus musculus GN=Eif2s3x PE=1 SV=2;sp|Q9Z0N2|IF2H_MOUSE Eukaryotic translation initiation factor 2 subunit 3, Y-linked OS=Mus musculus GN=Eif2s3y PE=2 SV=2	2	3	3	3	0	0.862	0.535	-0.903	24.551	7	766	Q9Z0N2	Q9Z0N2	7	1	1	Eukaryotic translation initiation factor 2 subunit 3, Y-linked	Eif2s3y		1	7	1	1	20.1	3.4	3.4	51.13	472	472	0.0018265	2.8829
Q9D358	Acp1	Low molecular weight phosphotyrosine protein phosphatase	0.835	-0.26	1.0279	0.0396999	-0.26	0.0396999	Y	-0.11015	Q9D358	Q9D358	3	3	3	Low molecular weight phosphotyrosine protein phosphatase	Acp1	sp|Q9D358|PPAC_MOUSE Low molecular weight phosphotyrosine protein phosphatase OS=Mus musculus GN=Acp1 PE=1 SV=3	1	3	3	3	0	2.076	0.835	-0.26	5.686	3	682	Q9D358	Q9D358	3	3	3	Low molecular weight phosphotyrosine protein phosphatase	Acp1		1	3	3	3	25.9	25.9	25.9	18.192	158	158	0	6.9103
Q01853	Vcp	Transitional endoplasmic reticulum ATPase	1.043	0.06	0.82077	-0.28495	0.06	-0.28495	Y	-0.112475	Q01853	Q01853	13	13	13	Transitional endoplasmic reticulum ATPase	Vcp	sp|Q01853|TERA_MOUSE Transitional endoplasmic reticulum ATPase OS=Mus musculus GN=Vcp PE=1 SV=4	1	13	13	13	0	1.617	1.043	0.06	22.208	32	384	Q01853	Q01853	24	24	24	Transitional endoplasmic reticulum ATPase	Vcp		1	24	24	24	39	39	39	89.321	806	806	0	74.257
Q64012	Raly	RNA-binding protein Raly	0.755	-0.405	1.1306	0.177089	-0.405	0.177089	Y	-0.113956	Q64012	Q64012	3	3	3	RNA-binding protein Raly	Raly	sp|Q64012|RALY_MOUSE RNA-binding protein Raly OS=Mus musculus GN=Raly PE=1 SV=3	1	3	3	3	0	1.298	0.755	-0.405	25.796	4	468	Q64012	Q64012	7	7	7	RNA-binding protein Raly	Raly		1	7	7	7	28.8	28.8	28.8	33.188	312	312	0	22.878
Q9CQE8		UPF0568 protein C14orf166 homolog	0.879	-0.186	0.96889	-0.0455952	-0.186	-0.0455952	Y	-0.115798	Q9CQE8	Q9CQE8	2	2	2	UPF0568 protein C14orf166 homolog		sp|Q9CQE8|CN166_MOUSE UPF0568 protein C14orf166 homolog OS=Mus musculus PE=2 SV=1	1	2	2	2	0	1.491	0.879	-0.186	9.058	2	627	Q9CQE8	Q9CQE8	6	6	6	UPF0568 protein C14orf166 homolog			1	6	6	6	39.3	39.3	39.3	28.152	244	244	0	15.272
Q6PE01	Snrnp40	U5 small nuclear ribonucleoprotein 40 kDa protein	0.835	-0.26	1.0198	0.0282862	-0.26	0.0282862	Y	-0.115857	Q6PE01	Q6PE01	2	2	2	U5 small nuclear ribonucleoprotein 40 kDa protein	Snrnp40	sp|Q6PE01|SNR40_MOUSE U5 small nuclear ribonucleoprotein 40 kDa protein OS=Mus musculus GN=Snrnp40 PE=2 SV=1	1	2	2	2	0	1.426	0.835	-0.26	7.301	2	484	Q6PE01	Q6PE01	7	7	7	U5 small nuclear ribonucleoprotein 40 kDa protein	Snrnp40		1	7	7	7	27.7	27.7	27.7	39.275	358	358	0	58.096
Q9JIF0;Q6PAK3	Prmt1	Protein arginine N-methyltransferase 1	0.863	-0.213	0.98656	-0.0195213	-0.213	-0.0195213	Y	-0.116261	Q9JIF0;Q6PAK3	Q9JIF0	11;1	11;1	11;1	Protein arginine N-methyltransferase 1	Prmt1	sp|Q9JIF0|ANM1_MOUSE Protein arginine N-methyltransferase 1 OS=Mus musculus GN=Prmt1 PE=1 SV=1	2	11	11	11	0	1.532	0.863	-0.213	22.857	23	712	Q9JIF0;Q6PAK3	Q9JIF0	12;2	12;2	12;2	Protein arginine N-methyltransferase 1	Prmt1		2	12	12	12	37.7	37.7	37.7	42.435	371	371;394	0	29.742
Q62189	Snrpa	U1 small nuclear ribonucleoprotein A	1.025	0.036	0.82649	-0.274931	0.036	-0.274931	Y	-0.119465	Q62189	Q62189	3	3	2	U1 small nuclear ribonucleoprotein A	Snrpa	sp|Q62189|SNRPA_MOUSE U1 small nuclear ribonucleoprotein A OS=Mus musculus GN=Snrpa PE=2 SV=3	1	3	3	2	0	1.57	1.025	0.036	18.742	5	463	Q62189	Q62189	5	5	5	U1 small nuclear ribonucleoprotein A	Snrpa		1	5	5	5	26.8	26.8	26.8	31.835	287	287	0	25.284
P62858	Rps28	40S ribosomal protein S28	0.82	-0.287	1.0322	0.0457225	-0.287	0.0457225	Y	-0.120639	P62858	P62858	1	1	1	40S ribosomal protein S28	Rps28	sp|P62858|RS28_MOUSE 40S ribosomal protein S28 OS=Mus musculus GN=Rps28 PE=2 SV=1	1	1	1	1	0.0015083	1.395	0.82	-0.287	NaN	1	314	P62858	P62858	2	2	2	40S ribosomal protein S28	Rps28		1	2	2	2	29	29	29	7.8409	69	69	0	10.205
Q9Z0H3	Smarcb1	SWI/SNF-related matrix-associated actin-dependent regulator of chromatin subfamily B member 1	0.857	-0.223	0.98141	-0.0270721	-0.223	-0.0270721	Y	-0.125036	Q9Z0H3	Q9Z0H3	1	1	1	SWI/SNF-related matrix-associated actin-dependent regulator of chromatin subfamily B member 1	Smarcb1	sp|Q9Z0H3|SNF5_MOUSE SWI/SNF-related matrix-associated actin-dependent regulator of chromatin subfamily B member 1 OS=Mus musculus GN=Smarcb1 PE=1 SV=1	1	1	1	1	0.0016	1.731	0.857	-0.223	35.043	2	765	Q9Z0H3	Q9Z0H3	2	2	2	SWI/SNF-related matrix-associated actin-dependent regulator of chromatin subfamily B member 1	Smarcb1		1	2	2	2	8.3	8.3	8.3	44.141	385	385	0	5.7177
P26350	Ptma	Prothymosin alpha;Prothymosin alpha, N-terminally processed;Thymosin alpha	1.842	0.881	0.45596	-1.13302	0.881	-1.13302	Y	-0.12601	P26350	P26350	2	2	2	Prothymosin alpha;Prothymosin alpha, N-terminally processed;Thymosin alpha	Ptma	sp|P26350|PTMA_MOUSE Prothymosin alpha OS=Mus musculus GN=Ptma PE=1 SV=2	1	2	2	2	0	3.659	1.842	0.881	80.235	5	176	P26350	P26350	2	2	2	Prothymosin alpha;Prothymosin alpha, N-terminally processed;Thymosin alpha	Ptma		1	2	2	2	25.2	25.2	25.2	12.254	111	111	0	10.944
P19157;P46425	Gstp1;Gstp2	Glutathione S-transferase P 1;Glutathione S-transferase P 2	1.047	0.066	0.79699	-0.327366	0.066	-0.327366	Y	-0.130683	P19157;P46425	P19157;P46425	4;2	4;2	4;2	Glutathione S-transferase P 1;Glutathione S-transferase P 2	Gstp1;Gstp2	sp|P19157|GSTP1_MOUSE Glutathione S-transferase P 1 OS=Mus musculus GN=Gstp1 PE=1 SV=2;sp|P46425|GSTP2_MOUSE Glutathione S-transferase P 2 OS=Mus musculus GN=Gstp2 PE=2 SV=2	2	4	4	4	0	2.405	1.047	0.066	26.322	8	159	P19157;P46425	P19157;P46425	4;2	4;2	4;2	Glutathione S-transferase P 1;Glutathione S-transferase P 2	Gstp1;Gstp2	;	2	4	4	4	31	31	31	23.609	210	210;210	0	10.005
Q99LB6	Mat2b	Methionine adenosyltransferase 2 subunit beta	1.19	0.251	0.6989	-0.516842	0.251	-0.516842	Y	-0.132921	Q99LB6	Q99LB6	3	3	3	Methionine adenosyltransferase 2 subunit beta	Mat2b	sp|Q99LB6|MAT2B_MOUSE Methionine adenosyltransferase 2 subunit beta OS=Mus musculus GN=Mat2b PE=2 SV=1	1	3	3	3	0	2.032	1.19	0.251	30.425	3	601	Q99LB6	Q99LB6	3	3	3	Methionine adenosyltransferase 2 subunit beta	Mat2b		1	3	3	3	15	15	15	37.392	334	334	0	5.921
Q02053;P31254	Uba1	Ubiquitin-like modifier-activating enzyme 1	1.196	0.259	0.69482	-0.525289	0.259	-0.525289	Y	-0.133144	Q02053;P31254	Q02053	6;1	6;1	6;1	Ubiquitin-like modifier-activating enzyme 1	Uba1	sp|Q02053|UBA1_MOUSE Ubiquitin-like modifier-activating enzyme 1 OS=Mus musculus GN=Uba1 PE=1 SV=1	2	6	6	6	0	2.021	1.196	0.259	57.648	15	385	Q02053;P31254	Q02053	14;3	14;3	14;3	Ubiquitin-like modifier-activating enzyme 1	Uba1		2	14	14	14	19.5	19.5	19.5	117.81	1058	1058;1058	0	51.149
Q921I9	Exosc4	Exosome complex component RRP41	0.728	-0.457	1.1384	0.187008	-0.457	0.187008	Y	-0.134996	Q921I9	Q921I9	1	1	1	Exosome complex component RRP41	Exosc4	sp|Q921I9|EXOS4_MOUSE Exosome complex component RRP41 OS=Mus musculus GN=Exosc4 PE=2 SV=3	1	1	1	1	0.0016584	1.378	0.728	-0.457	18.036	3	581	Q921I9	Q921I9	1	1	1	Exosome complex component RRP41	Exosc4		1	1	1	1	4.9	4.9	4.9	26.249	245	245	0	36.917
Q99K48	Nono	Non-POU domain-containing octamer-binding protein	0.719	-0.477	1.148	0.199123	-0.477	0.199123	Y	-0.138939	Q99K48	Q99K48	3	3	3	Non-POU domain-containing octamer-binding protein	Nono	sp|Q99K48|NONO_MOUSE Non-POU domain-containing octamer-binding protein OS=Mus musculus GN=Nono PE=1 SV=3	1	3	3	3	0	1.102	0.719	-0.477	12.019	2	596	Q99K48	Q99K48	11	10	10	Non-POU domain-containing octamer-binding protein	Nono		1	11	10	10	28.5	26.8	26.8	54.54	473	473	0	31.858
Q9CQL7	Mrfap1	MORF4 family-associated protein 1	0.941	-0.088	0.87516	-0.192381	-0.088	-0.192381	Y	-0.140191	Q9CQL7	Q9CQL7	1	1	1	MORF4 family-associated protein 1	Mrfap1	sp|Q9CQL7|MOFA1_MOUSE MORF4 family-associated protein 1 OS=Mus musculus GN=Mrfap1 PE=1 SV=1	1	1	1	1	0.0042373	1.602	0.941	-0.088	NaN	1	631	Q9CQL7	Q9CQL7	1	1	1	MORF4 family-associated protein 1	Mrfap1		1	1	1	1	18.4	18.4	18.4	14.194	125	125	0	6.8565
Q61990;P57722	Pcbp2	Poly(rC)-binding protein 2	0.761	-0.394	1.0787	0.109294	-0.394	0.109294	Y	-0.142353	Q61990;P57722	Q61990	7;3	5;1	5;1	Poly(rC)-binding protein 2	Pcbp2	sp|Q61990|PCBP2_MOUSE Poly(rC)-binding protein 2 OS=Mus musculus GN=Pcbp2 PE=1 SV=1	2	7	5	5	0	1.386	0.761	-0.394	21.372	12	462	Q61990;P57722	Q61990	11;4	9;2	9;2	Poly(rC)-binding protein 2	Pcbp2		2	11	9	9	45.3	36.7	36.7	38.221	362	362;371	0	36.863
Q91VC3	Eif4a3	Eukaryotic initiation factor 4A-III;Eukaryotic initiation factor 4A-III, N-terminally processed	0.748	-0.418	1.0936	0.129085	-0.418	0.129085	Y	-0.144457	Q91VC3	Q91VC3	7	6	6	Eukaryotic initiation factor 4A-III;Eukaryotic initiation factor 4A-III, N-terminally processed	Eif4a3	sp|Q91VC3|IF4A3_MOUSE Eukaryotic initiation factor 4A-III OS=Mus musculus GN=Eif4a3 PE=2 SV=3	1	7	6	6	0	1.191	0.748	-0.418	4.804	7	566	Q91VC3	Q91VC3	16	16	15	Eukaryotic initiation factor 4A-III;Eukaryotic initiation factor 4A-III, N-terminally processed	Eif4a3		1	16	16	15	37.5	37.5	33.6	46.839	411	411	0	42.962
Q8BMZ5	Tsen34	tRNA-splicing endonuclease subunit Sen34	0.832	-0.265	0.98186	-0.0264108	-0.265	-0.0264108	Y	-0.145705	Q8BMZ5	Q8BMZ5	1	1	1	tRNA-splicing endonuclease subunit Sen34	Tsen34	sp|Q8BMZ5|SEN34_MOUSE tRNA-splicing endonuclease subunit Sen34 OS=Mus musculus GN=Tsen34 PE=2 SV=2	1	1	1	1	0.0015699	1.417	0.832	-0.265	NaN	1	520	Q8BMZ5	Q8BMZ5	4	4	4	tRNA-splicing endonuclease subunit Sen34	Tsen34		1	4	4	4	16.8	16.8	16.8	34.196	316	316	0	5.7841
Q3U0V1	Khsrp	Far upstream element-binding protein 2	0.761	-0.395	1.0704	0.09815	-0.395	0.09815	Y	-0.148425	Q3U0V1	Q3U0V1	5	5	5	Far upstream element-binding protein 2	Khsrp	sp|Q3U0V1|FUBP2_MOUSE Far upstream element-binding protein 2 OS=Mus musculus GN=Khsrp PE=1 SV=2	1	5	5	5	0	1.249	0.761	-0.395	8.813	10	407	Q3U0V1	Q3U0V1	18	18	17	Far upstream element-binding protein 2	Khsrp		1	18	18	17	33.3	33.3	32.2	76.775	748	748	0	72.687
Q9JJI8	Rpl38	60S ribosomal protein L38	0.756	-0.403	1.0731	0.101785	-0.403	0.101785	Y	-0.150608	Q9JJI8	Q9JJI8	2	2	2	60S ribosomal protein L38	Rpl38	sp|Q9JJI8|RL38_MOUSE 60S ribosomal protein L38 OS=Mus musculus GN=Rpl38 PE=2 SV=3	1	2	2	2	0	0.55	0.756	-0.403	3.141	2	716	Q9JJI8	Q9JJI8	1	1	1	60S ribosomal protein L38	Rpl38		1	1	1	1	14.3	14.3	14.3	8.2038	70	70	0.019203	1.5247
Q8CCS6	Pabpn1	Polyadenylate-binding protein 2	0.941	-0.088	0.8609	-0.216082	-0.088	-0.216082	Y	-0.152041	Q8CCS6	Q8CCS6	3	3	3	Polyadenylate-binding protein 2	Pabpn1	sp|Q8CCS6|PABP2_MOUSE Polyadenylate-binding protein 2 OS=Mus musculus GN=Pabpn1 PE=2 SV=3	1	3	3	3	0	1.45	0.941	-0.088	15.449	6	535	Q8CCS6	Q8CCS6	6	6	6	Polyadenylate-binding protein 2	Pabpn1		1	6	6	6	30.5	30.5	30.5	32.296	302	302	0	76.477
P62317	Snrpd2	Small nuclear ribonucleoprotein Sm D2	0.938	-0.093	0.8633	-0.212066	-0.093	-0.212066	Y	-0.152533	P62317	P62317	2	2	2	Small nuclear ribonucleoprotein Sm D2	Snrpd2	sp|P62317|SMD2_MOUSE Small nuclear ribonucleoprotein Sm D2 OS=Mus musculus GN=Snrpd2 PE=2 SV=1	1	2	2	2	0	1.597	0.938	-0.093	NaN	1	297	P62317	P62317	6	6	6	Small nuclear ribonucleoprotein Sm D2	Snrpd2		1	6	6	6	52.5	52.5	52.5	13.527	118	118	0	31.073
Q9CX86	Hnrnpa0	Heterogeneous nuclear ribonucleoprotein A0	0.737	-0.44	1.0954	0.131458	-0.44	0.131458	Y	-0.154271	Q9CX86	Q9CX86	2	2	2	Heterogeneous nuclear ribonucleoprotein A0	Hnrnpa0	sp|Q9CX86|ROA0_MOUSE Heterogeneous nuclear ribonucleoprotein A0 OS=Mus musculus GN=Hnrnpa0 PE=1 SV=1	1	2	2	2	0	1.58	0.737	-0.44	0.937	9	651	Q9CX86	Q9CX86	7	7	7	Heterogeneous nuclear ribonucleoprotein A0	Hnrnpa0		1	7	7	7	35.7	35.7	35.7	30.53	305	305	0	32.975
Q8BK64	Ahsa1	Activator of 90 kDa heat shock protein ATPase homolog 1	0.97	-0.044	0.83102	-0.267045	-0.044	-0.267045	Y	-0.155522	Q8BK64	Q8BK64	2	2	2	Activator of 90 kDa heat shock protein ATPase homolog 1	Ahsa1	sp|Q8BK64|AHSA1_MOUSE Activator of 90 kDa heat shock protein ATPase homolog 1 OS=Mus musculus GN=Ahsa1 PE=2 SV=2	1	2	2	2	0	1.721	0.97	-0.044	2.076	2	517	Q8BK64	Q8BK64	3	3	3	Activator of 90 kDa heat shock protein ATPase homolog 1	Ahsa1		1	3	3	3	13.3	13.3	13.3	38.117	338	338	0	7.5113
P70372	Elavl1	ELAV-like protein 1	0.764	-0.388	1.0534	0.0750534	-0.388	0.0750534	Y	-0.156473	P70372	P70372	3	3	3	ELAV-like protein 1	Elavl1	sp|P70372|ELAV1_MOUSE ELAV-like protein 1 OS=Mus musculus GN=Elavl1 PE=1 SV=2	1	3	3	3	0	1.34	0.764	-0.388	20.199	5	347	P70372	P70372	8	8	8	ELAV-like protein 1	Elavl1		1	8	8	8	31.9	31.9	31.9	36.169	326	326	0	53.618
Q9CWY8	Rnaseh2a	Ribonuclease H2 subunit A	0.963	-0.054	0.83296	-0.263681	-0.054	-0.263681	Y	-0.15884	Q9CWY8	Q9CWY8	5	5	5	Ribonuclease H2 subunit A	Rnaseh2a	sp|Q9CWY8|RNH2A_MOUSE Ribonuclease H2 subunit A OS=Mus musculus GN=Rnaseh2a PE=1 SV=2	1	5	5	5	0	1.664	0.963	-0.054	23.764	5	647	Q9CWY8	Q9CWY8	6	6	6	Ribonuclease H2 subunit A	Rnaseh2a		1	6	6	6	24.9	24.9	24.9	33.512	301	301	0	15.04
P16125	Ldhb	L-lactate dehydrogenase B chain	1.212	0.278	0.6598	-0.599899	0.278	-0.599899	Y	-0.16095	P16125	P16125	6	5	5	L-lactate dehydrogenase B chain	Ldhb	sp|P16125|LDHB_MOUSE L-lactate dehydrogenase B chain OS=Mus musculus GN=Ldhb PE=1 SV=2	1	6	5	5	0	2.111	1.212	0.278	12.898	9	149	P16125	P16125	6	5	5	L-lactate dehydrogenase B chain	Ldhb		1	6	5	5	21	17.4	17.4	36.572	334	334	0	11.464
P54728	Rad23b	UV excision repair protein RAD23 homolog B	1.111	0.151	0.71718	-0.479593	0.151	-0.479593	Y	-0.164296	P54728	P54728	1	1	1	UV excision repair protein RAD23 homolog B	Rad23b	sp|P54728|RD23B_MOUSE UV excision repair protein RAD23 homolog B OS=Mus musculus GN=Rad23b PE=1 SV=2	1	1	1	1	0.0016447	1.891	1.111	0.151	NaN	1	249	P54728	P54728	8	8	8	UV excision repair protein RAD23 homolog B	Rad23b		1	8	8	8	31	31	31	43.512	416	416	0	17.446
Q61171	Prdx2	Peroxiredoxin-2	0.862	-0.214	0.92256	-0.116285	-0.214	-0.116285	Y	-0.165143	Q61171	Q61171	6	6	6	Peroxiredoxin-2	Prdx2	sp|Q61171|PRDX2_MOUSE Peroxiredoxin-2 OS=Mus musculus GN=Prdx2 PE=1 SV=3	1	6	6	6	0	1.713	0.862	-0.214	54.431	9	444	Q61171	Q61171	7	7	7	Peroxiredoxin-2	Prdx2		1	7	7	7	37.4	37.4	37.4	21.778	198	198	0	16.322
Q60737	Csnk2a1	Casein kinase II subunit alpha	0.91	-0.137	0.87249	-0.196789	-0.137	-0.196789	Y	-0.166895	Q60737	Q60737	3	3	3	Casein kinase II subunit alpha	Csnk2a1	sp|Q60737|CSK21_MOUSE Casein kinase II subunit alpha OS=Mus musculus GN=Csnk2a1 PE=1 SV=2	1	3	3	3	0	1.638	0.91	-0.137	4.324	5	431	Q60737	Q60737	3	3	3	Casein kinase II subunit alpha	Csnk2a1		1	3	3	3	8.4	8.4	8.4	45.133	391	391	0	20.265
P24547	Impdh2	Inosine-5-monophosphate dehydrogenase 2	0.772	-0.374	1.0229	0.0326651	-0.374	0.0326651	Y	-0.170667	P24547	P24547	2	2	2	Inosine-5-monophosphate dehydrogenase 2	Impdh2	sp|P24547|IMDH2_MOUSE Inosine-5-monophosphate dehydrogenase 2 OS=Mus musculus GN=Impdh2 PE=1 SV=2	1	2	2	2	0	1.19	0.772	-0.374	45.198	3	170	P24547	P24547	16	16	15	Inosine-5-monophosphate dehydrogenase 2	Impdh2		1	16	16	15	36.8	36.8	35.2	55.814	514	514	0	49.01
Q9CQI3	Gmfb	Glia maturation factor beta	0.982	-0.026	0.80197	-0.31838	-0.026	-0.31838	Y	-0.17219	Q9CQI3	Q9CQI3	1	1	1	Glia maturation factor beta	Gmfb	sp|Q9CQI3|GMFB_MOUSE Glia maturation factor beta OS=Mus musculus GN=Gmfb PE=1 SV=3	1	1	1	1	0.0015601	1.672	0.982	-0.026	NaN	1	629	Q9ERL7;Q9CQI3	Q9ERL7;Q9CQI3	1;1	1;1	1;1	Glia maturation factor gamma;Glia maturation factor beta	Gmfg;Gmfb	;	2	1	1	1	6.3	6.3	6.3	16.748	142	142;142	0.013037	1.9004
Q9ERL7;Q9CQI3	Gmfb	Glia maturation factor beta	0.982	-0.026	0.80197	-0.31838	-0.026	-0.31838	Y	-0.17219	Q9CQI3	Q9CQI3	1	1	1	Glia maturation factor beta	Gmfb	sp|Q9CQI3|GMFB_MOUSE Glia maturation factor beta OS=Mus musculus GN=Gmfb PE=1 SV=3	1	1	1	1	0.0015601	1.672	0.982	-0.026	NaN	1	629	Q9ERL7;Q9CQI3	Q9ERL7;Q9CQI3	1;1	1;1	1;1	Glia maturation factor gamma;Glia maturation factor beta	Gmfg;Gmfb	;	2	1	1	1	6.3	6.3	6.3	16.748	142	142;142	0.013037	1.9004
P97377;Q80YP0	Cdk3;Cdk2	Cyclin-dependent kinase 3;Cyclin-dependent kinase 2	0.795	-0.331	0.98753	-0.0181035	-0.331	-0.0181035	Y	-0.174552	Q80YP0;P97377	Q80YP0;P97377	1;1	1;1	1;1	Cyclin-dependent kinase 3;Cyclin-dependent kinase 2	Cdk3;Cdk2	sp|Q80YP0|CDK3_MOUSE Cyclin-dependent kinase 3 OS=Mus musculus GN=Cdk3 PE=1 SV=2;sp|P97377|CDK2_MOUSE Cyclin-dependent kinase 2 OS=Mus musculus GN=Cdk2 PE=1 SV=2	2	1	1	1	0.0015723	1.354	0.795	-0.331	NaN	1	368	P97377;Q80YP0	P97377	5;1	5;1	5;1	Cyclin-dependent kinase 2	Cdk2		2	5	5	5	15.9	15.9	15.9	38.978	346	346;303	0	13.202
Q80YP0;P97377	Cdk3;Cdk2	Cyclin-dependent kinase 3;Cyclin-dependent kinase 2	0.795	-0.331	0.98753	-0.0181035	-0.331	-0.0181035	Y	-0.174552	Q80YP0;P97377	Q80YP0;P97377	1;1	1;1	1;1	Cyclin-dependent kinase 3;Cyclin-dependent kinase 2	Cdk3;Cdk2	sp|Q80YP0|CDK3_MOUSE Cyclin-dependent kinase 3 OS=Mus musculus GN=Cdk3 PE=1 SV=2;sp|P97377|CDK2_MOUSE Cyclin-dependent kinase 2 OS=Mus musculus GN=Cdk2 PE=1 SV=2	2	1	1	1	0.0015723	1.354	0.795	-0.331	NaN	1	368	P97377;Q80YP0	P97377	5;1	5;1	5;1	Cyclin-dependent kinase 2	Cdk2		2	5	5	5	15.9	15.9	15.9	38.978	346	346;303	0	13.202
Q3TYX3	Smyd5	SET and MYND domain-containing protein 5	0.624	-0.68	1.2558	0.328607	-0.68	0.328607	Y	-0.175697	Q3TYX3	Q3TYX3	1	1	1	SET and MYND domain-containing protein 5	Smyd5	sp|Q3TYX3|SMYD5_MOUSE SET and MYND domain-containing protein 5 OS=Mus musculus GN=Smyd5 PE=2 SV=2	1	1	1	1	0.0014859	1.063	0.624	-0.68	NaN	1	406	Q3TYX3	Q3TYX3	1	1	1	SET and MYND domain-containing protein 5	Smyd5		1	1	1	1	2.2	2.2	2.2	47.095	416	416	0.0087302	2.0975
P33610	Prim2	DNA primase large subunit	0.709	-0.495	1.1022	0.140386	-0.495	0.140386	Y	-0.177307	P33610	P33610	5	5	5	DNA primase large subunit	Prim2	sp|P33610|PRI2_MOUSE DNA primase large subunit OS=Mus musculus GN=Prim2 PE=1 SV=1	1	5	5	5	0	1.241	0.709	-0.495	69.99	7	194	P33610	P33610	14	14	14	DNA primase large subunit	Prim2		1	14	14	14	34.7	34.7	34.7	58.408	505	505	0	44.659
O35841	Api5	Apoptosis inhibitor 5	0.834	-0.262	0.93772	-0.0927709	-0.262	-0.0927709	Y	-0.177385	O35841	O35841	1	1	1	Apoptosis inhibitor 5	Api5	sp|O35841|API5_MOUSE Apoptosis inhibitor 5 OS=Mus musculus GN=Api5 PE=1 SV=2	1	1	1	1	0.0015129	1.32	0.834	-0.262	20.587	8	75	O35841	O35841	12	12	12	Apoptosis inhibitor 5	Api5		1	12	12	12	24	24	24	56.784	504	504	0	39.833
Q93092	Taldo1	Transaldolase	1.245	0.316	0.62433	-0.679619	0.316	-0.679619	Y	-0.18181	Q93092	Q93092	4	4	4	Transaldolase	Taldo1	sp|Q93092|TALDO_MOUSE Transaldolase OS=Mus musculus GN=Taldo1 PE=1 SV=2	1	4	4	4	0	2.389	1.245	0.316	12.707	6	589	Q93092	Q93092	6	6	6	Transaldolase	Taldo1		1	6	6	6	17.8	17.8	17.8	37.387	337	337	0	13.446
O35737;P70333	Hnrnph1;Hnrnph2	Heterogeneous nuclear ribonucleoprotein H;Heterogeneous nuclear ribonucleoprotein H, N-terminally processed;Heterogeneous nuclear ribonucleoprotein H2	0.735	-0.445	1.0551	0.0773797	-0.445	0.0773797	Y	-0.18381	O35737;P70333	O35737;P70333	2;1	1;1	1;1	Heterogeneous nuclear ribonucleoprotein H;Heterogeneous nuclear ribonucleoprotein H, N-terminally processed;Heterogeneous nuclear ribonucleoprotein H2	Hnrnph1;Hnrnph2	sp|O35737|HNRH1_MOUSE Heterogeneous nuclear ribonucleoprotein H OS=Mus musculus GN=Hnrnph1 PE=1 SV=3;sp|P70333|HNRH2_MOUSE Heterogeneous nuclear ribonucleoprotein H2 OS=Mus musculus GN=Hnrnph2 PE=2 SV=1	2	2	1	1	0.0055021	1.413	0.735	-0.445	12.964	3	74	O35737;P70333	O35737;P70333	9;5	7;4	7;4	Heterogeneous nuclear ribonucleoprotein H;Heterogeneous nuclear ribonucleoprotein H, N-terminally processed;Heterogeneous nuclear ribonucleoprotein H2	Hnrnph1;Hnrnph2	;	2	9	7	7	26.5	20.5	20.5	49.199	449	449;449	0	21.11
Q8VH51	Rbm39	RNA-binding protein 39	0.726	-0.462	1.0656	0.091666	-0.462	0.091666	Y	-0.185167	Q8VH51	Q8VH51	1	1	1	RNA-binding protein 39	Rbm39	sp|Q8VH51|RBM39_MOUSE RNA-binding protein 39 OS=Mus musculus GN=Rbm39 PE=1 SV=2	1	1	1	1	0.0065531	1.236	0.726	-0.462	NaN	1	562	Q8VH51	Q8VH51	9	9	9	RNA-binding protein 39	Rbm39		1	9	9	9	21.9	21.9	21.9	59.406	530	530	0	24.032
Q3UEB3	Puf60	Poly(U)-binding-splicing factor PUF60	0.834	-0.261	0.92442	-0.11338	-0.261	-0.11338	Y	-0.18719	Q3UEB3	Q3UEB3	2	2	2	Poly(U)-binding-splicing factor PUF60	Puf60	sp|Q3UEB3|PUF60_MOUSE Poly(U)-binding-splicing factor PUF60 OS=Mus musculus GN=Puf60 PE=2 SV=2	1	2	2	2	0	1.341	0.834	-0.261	7.483	2	411	Q3UEB3	Q3UEB3	12	12	12	Poly(U)-binding-splicing factor PUF60	Puf60		1	12	12	12	34.6	34.6	34.6	60.248	564	564	0	33.041
Q5SWU9;E9Q4Z2	Acaca	Acetyl-CoA carboxylase 1;Biotin carboxylase	0.352	-1.506	2.1888	1.13014	-1.506	1.13014	Y	-0.18793	Q5SWU9;E9Q4Z2	Q5SWU9	7;2	7;2	7;2	Acetyl-CoA carboxylase 1;Biotin carboxylase	Acaca	sp|Q5SWU9|ACACA_MOUSE Acetyl-CoA carboxylase 1 OS=Mus musculus GN=Acaca PE=1 SV=1	2	7	7	7	0	0.432	0.352	-1.506	33.879	9	425	Q5SWU9;E9Q4Z2	Q5SWU9;E9Q4Z2	2;1	2;1	2;1	Acetyl-CoA carboxylase 1;Biotin carboxylase;Acetyl-CoA carboxylase 2;Biotin carboxylase	Acaca;Acacb	;	2	2	2	2	1.4	1.4	1.4	265.25	2345	2345;2448	0	4.3907
Q9CQ65	Mtap	S-methyl-5-thioadenosine phosphorylase	0.892	-0.165	0.86191	-0.214391	-0.165	-0.214391	Y	-0.189695	Q9CQ65	Q9CQ65	4	4	4	S-methyl-5-thioadenosine phosphorylase	Mtap	sp|Q9CQ65|MTAP_MOUSE S-methyl-5-thioadenosine phosphorylase OS=Mus musculus GN=Mtap PE=1 SV=1	1	4	4	4	0	1.561	0.892	-0.165	18.458	4	624	Q9CQ65	Q9CQ65	5	5	5	S-methyl-5-thioadenosine phosphorylase	Mtap		1	5	5	5	21.9	21.9	21.9	31.062	283	283	0	9.2016
Q6PDM2	Srsf1	Serine/arginine-rich splicing factor 1	0.699	-0.516	1.0912	0.125916	-0.516	0.125916	Y	-0.195042	Q6PDM2	Q6PDM2	3	3	3	Serine/arginine-rich splicing factor 1	Srsf1	sp|Q6PDM2|SRSF1_MOUSE Serine/arginine-rich splicing factor 1 OS=Mus musculus GN=Srsf1 PE=1 SV=3	1	3	3	3	0	1.326	0.699	-0.516	18.325	6	482	Q6PDM2	Q6PDM2	7	7	7	Serine/arginine-rich splicing factor 1	Srsf1		1	7	7	7	28.6	28.6	28.6	27.744	248	248	0	21.17
Q91Z53	Grhpr	Glyoxylate reductase/hydroxypyruvate reductase	0.872	-0.197	0.8693	-0.202074	-0.197	-0.202074	Y	-0.199537	Q91Z53	Q91Z53	2	2	2	Glyoxylate reductase/hydroxypyruvate reductase	Grhpr	sp|Q91Z53|GRHPR_MOUSE Glyoxylate reductase/hydroxypyruvate reductase OS=Mus musculus GN=Grhpr PE=1 SV=1	1	2	2	2	0	1.502	0.872	-0.197	32.039	3	574	Q91Z53	Q91Z53	5	5	5	Glyoxylate reductase/hydroxypyruvate reductase	Grhpr		1	5	5	5	18.9	18.9	18.9	35.328	328	328	0	9.6117
Q9CXW3	Cacybp	Calcyclin-binding protein	0.924	-0.114	0.82063	-0.285196	-0.114	-0.285196	Y	-0.199598	Q9CXW3	Q9CXW3	5	5	5	Calcyclin-binding protein	Cacybp	sp|Q9CXW3|CYBP_MOUSE Calcyclin-binding protein OS=Mus musculus GN=Cacybp PE=1 SV=1	1	5	5	5	0	1.582	0.924	-0.114	29.431	6	654	Q9CXW3	Q9CXW3	4	4	4	Calcyclin-binding protein	Cacybp		1	4	4	4	24	24	24	26.51	229	229	0	16.794
Q9WVB0	Rbpms	RNA-binding protein with multiple splicing	0.773	-0.371	0.97862	-0.0311793	-0.371	-0.0311793	Y	-0.20109	Q9WVB0	Q9WVB0	2	2	2	RNA-binding protein with multiple splicing	Rbpms	sp|Q9WVB0|RBPMS_MOUSE RNA-binding protein with multiple splicing OS=Mus musculus GN=Rbpms PE=2 SV=2	1	2	2	2	0	1.226	0.773	-0.371	28.674	2	762	Q9WVB0	Q9WVB0	5	5	5	RNA-binding protein with multiple splicing	Rbpms		1	5	5	5	37.6	37.6	37.6	21.816	197	197	0	16.898
P49312	Hnrnpa1	Heterogeneous nuclear ribonucleoprotein A1;Heterogeneous nuclear ribonucleoprotein A1, N-terminally processed	0.765	-0.386	0.98756	-0.0180597	-0.386	-0.0180597	Y	-0.20203	P49312	P49312	6	6	6	Heterogeneous nuclear ribonucleoprotein A1;Heterogeneous nuclear ribonucleoprotein A1, N-terminally processed	Hnrnpa1	sp|P49312|ROA1_MOUSE Heterogeneous nuclear ribonucleoprotein A1 OS=Mus musculus GN=Hnrnpa1 PE=1 SV=2	1	6	6	6	0	1.317	0.765	-0.386	18.218	37	230	P49312	P49312	14	13	13	Heterogeneous nuclear ribonucleoprotein A1;Heterogeneous nuclear ribonucleoprotein A1, N-terminally processed	Hnrnpa1		1	14	13	13	43.1	40.3	40.3	34.196	320	320	0	55.25
P84104;Q8BL97	Srsf3;Srsf7	Serine/arginine-rich splicing factor 3;Serine/arginine-rich splicing factor 7	0.703	-0.509	1.0749	0.104202	-0.509	0.104202	Y	-0.202399	P84104;Q8BL97	P84104;Q8BL97	2;1	2;1	2;1	Serine/arginine-rich splicing factor 3;Serine/arginine-rich splicing factor 7	Srsf3;Srsf7	sp|P84104|SRSF3_MOUSE Serine/arginine-rich splicing factor 3 OS=Mus musculus GN=Srsf3 PE=1 SV=1;sp|Q8BL97|SRSF7_MOUSE Serine/arginine-rich splicing factor 7 OS=Mus musculus GN=Srsf7 PE=1 SV=1	2	2	2	2	0	1.408	0.703	-0.509	3.657	13	360	Q8BL97	Q8BL97	6	6	5	Serine/arginine-rich splicing factor 7	Srsf7		1	6	6	5	19.1	19.1	13.9	30.817	267	267	0	20.495
Q8BL97	Srsf3;Srsf7	Serine/arginine-rich splicing factor 3;Serine/arginine-rich splicing factor 7	0.703	-0.509	1.0749	0.104202	-0.509	0.104202	Y	-0.202399	P84104;Q8BL97	P84104;Q8BL97	2;1	2;1	2;1	Serine/arginine-rich splicing factor 3;Serine/arginine-rich splicing factor 7	Srsf3;Srsf7	sp|P84104|SRSF3_MOUSE Serine/arginine-rich splicing factor 3 OS=Mus musculus GN=Srsf3 PE=1 SV=1;sp|Q8BL97|SRSF7_MOUSE Serine/arginine-rich splicing factor 7 OS=Mus musculus GN=Srsf7 PE=1 SV=1	2	2	2	2	0	1.408	0.703	-0.509	3.657	13	360	Q8BL97	Q8BL97	6	6	5	Serine/arginine-rich splicing factor 7	Srsf7		1	6	6	5	19.1	19.1	13.9	30.817	267	267	0	20.495
Q61937	Npm1	Nucleophosmin	0.783	-0.353	0.96178	-0.0562212	-0.353	-0.0562212	Y	-0.204611	Q61937	Q61937	6	6	6	Nucleophosmin	Npm1	sp|Q61937|NPM_MOUSE Nucleophosmin OS=Mus musculus GN=Npm1 PE=1 SV=1	1	6	6	6	0	1.355	0.783	-0.353	23.781	48	461	Q61937	Q61937	10	10	10	Nucleophosmin	Npm1		1	10	10	10	32.9	32.9	32.9	32.56	292	292	0	129.21
O88544	Cops4	COP9 signalosome complex subunit 4	0.883	-0.18	0.85225	-0.230651	-0.18	-0.230651	Y	-0.205326	O88544	O88544	3	3	3	COP9 signalosome complex subunit 4	Cops4	sp|O88544|CSN4_MOUSE COP9 signalosome complex subunit 4 OS=Mus musculus GN=Cops4 PE=1 SV=1	1	3	3	3	0	1.412	0.883	-0.18	6.253	3	96	O88544	O88544	8	8	8	COP9 signalosome complex subunit 4	Cops4		1	8	8	8	28.6	28.6	28.6	46.284	406	406	0	17.33
Q80ZV0	Rnaseh2b	Ribonuclease H2 subunit B	0.856	-0.225	0.87838	-0.187083	-0.225	-0.187083	Y	-0.206041	Q80ZV0	Q80ZV0	5	5	5	Ribonuclease H2 subunit B	Rnaseh2b	sp|Q80ZV0|RNH2B_MOUSE Ribonuclease H2 subunit B OS=Mus musculus GN=Rnaseh2b PE=1 SV=2	1	5	5	5	0	1.587	0.856	-0.225	10.44	11	502	Q80ZV0	Q80ZV0	6	6	6	Ribonuclease H2 subunit B	Rnaseh2b		1	6	6	6	24.7	24.7	24.7	34.729	308	308	0	14.396
P07901	Hsp90aa1	Heat shock protein HSP 90-alpha	0.9	-0.153	0.83543	-0.259409	-0.153	-0.259409	Y	-0.206205	P07901	P07901	31	31	20	Heat shock protein HSP 90-alpha	Hsp90aa1	sp|P07901|HS90A_MOUSE Heat shock protein HSP 90-alpha OS=Mus musculus GN=Hsp90aa1 PE=1 SV=4	1	31	31	20	0	1.412	0.9	-0.153	19.695	196	113	P07901;REV__Q8BL66	P07901	46;1	46;1	32;0	Heat shock protein HSP 90-alpha	Hsp90aa1		2	46	46	32	55.9	55.9	41.6	84.787	733	733;1411	0	323.31
P07901;REV__Q8BL66	Hsp90aa1	Heat shock protein HSP 90-alpha	0.9	-0.153	0.83543	-0.259409	-0.153	-0.259409	Y	-0.206205	P07901	P07901	31	31	20	Heat shock protein HSP 90-alpha	Hsp90aa1	sp|P07901|HS90A_MOUSE Heat shock protein HSP 90-alpha OS=Mus musculus GN=Hsp90aa1 PE=1 SV=4	1	31	31	20	0	1.412	0.9	-0.153	19.695	196	113	P07901;REV__Q8BL66	P07901	46;1	46;1	32;0	Heat shock protein HSP 90-alpha	Hsp90aa1		2	46	46	32	55.9	55.9	41.6	84.787	733	733;1411	0	323.31
P97930	Dtymk	Thymidylate kinase	0.911	-0.134	0.82286	-0.281281	-0.134	-0.281281	Y	-0.207641	P97930	P97930	4	4	4	Thymidylate kinase	Dtymk	sp|P97930|KTHY_MOUSE Thymidylate kinase OS=Mus musculus GN=Dtymk PE=2 SV=2	1	4	4	4	0	2.045	0.911	-0.134	19.967	4	376	P97930	P97930	3	3	3	Thymidylate kinase	Dtymk		1	3	3	3	16	16	16	23.914	212	212	0	5.6767
Q9Z277	Baz1b	Tyrosine-protein kinase BAZ1B	1.083	0.115	0.68634	-0.543005	0.115	-0.543005	Y	-0.214002	Q9Z277	Q9Z277	9	9	9	Tyrosine-protein kinase BAZ1B	Baz1b	sp|Q9Z277|BAZ1B_MOUSE Tyrosine-protein kinase BAZ1B OS=Mus musculus GN=Baz1b PE=1 SV=2	1	9	9	9	0	1.744	1.083	0.115	30.014	15	775	Q9Z277	Q9Z277	22	22	22	Tyrosine-protein kinase BAZ1B	Baz1b		1	22	22	22	17.8	17.8	17.8	170.65	1479	1479	0	52.858
Q9CZ44	Nsfl1c	NSFL1 cofactor p47	1.067	0.094	0.69394	-0.527117	0.094	-0.527117	Y	-0.216559	Q9CZ44	Q9CZ44	4	4	4	NSFL1 cofactor p47	Nsfl1c	sp|Q9CZ44|NSF1C_MOUSE NSFL1 cofactor p47 OS=Mus musculus GN=Nsfl1c PE=1 SV=1	1	4	4	4	0	1.646	1.067	0.094	26.183	4	663	Q9CZ44	Q9CZ44	5	5	5	NSFL1 cofactor p47	Nsfl1c		1	5	5	5	15.7	15.7	15.7	40.709	370	370	0	21.916
P10649;Q80W21;P15626;O35660;P19639;P48774	Gstm1;Gstm7;Gstm2	Glutathione S-transferase Mu 1;Glutathione S-transferase Mu 7;Glutathione S-transferase Mu 2	1.137	0.186	0.64991	-0.621688	0.186	-0.621688	Y	-0.217844	P10649;Q80W21;P15626;O35660;P19639;P48774	P10649;Q80W21;P15626	6;3;3;2;1;1	6;3;3;2;1;1	6;3;3;2;1;1	Glutathione S-transferase Mu 1;Glutathione S-transferase Mu 7;Glutathione S-transferase Mu 2	Gstm1;Gstm7;Gstm2	sp|P10649|GSTM1_MOUSE Glutathione S-transferase Mu 1 OS=Mus musculus GN=Gstm1 PE=1 SV=2;sp|Q80W21|GSTM7_MOUSE Glutathione S-transferase Mu 7 OS=Mus musculus GN=Gstm7 PE=1 SV=1;sp|P15626|GSTM2_MOUSE Glutathione S-transferase Mu 2 OS=Mus musculus GN=Gstm2 PE	6	6	6	6	0	2.003	1.137	0.186	20.173	6	128	Q80W21;P15626;P10649;P48774	Q80W21;P15626;P10649;P48774	2;2;2;1	2;2;2;1	2;2;2;1	Glutathione S-transferase Mu 7;Glutathione S-transferase Mu 2;Glutathione S-transferase Mu 1;Glutathione S-transferase Mu 5	Gstm7;Gstm2;Gstm1;Gstm5	;;;	4	2	2	2	11.9	11.9	11.9	25.709	218	218;218;218;224	0	4.0188
Q80W21;P15626;P10649;P48774	Gstm1;Gstm7;Gstm2	Glutathione S-transferase Mu 1;Glutathione S-transferase Mu 7;Glutathione S-transferase Mu 2	1.137	0.186	0.64991	-0.621688	0.186	-0.621688	Y	-0.217844	P10649;Q80W21;P15626;O35660;P19639;P48774	P10649;Q80W21;P15626	6;3;3;2;1;1	6;3;3;2;1;1	6;3;3;2;1;1	Glutathione S-transferase Mu 1;Glutathione S-transferase Mu 7;Glutathione S-transferase Mu 2	Gstm1;Gstm7;Gstm2	sp|P10649|GSTM1_MOUSE Glutathione S-transferase Mu 1 OS=Mus musculus GN=Gstm1 PE=1 SV=2;sp|Q80W21|GSTM7_MOUSE Glutathione S-transferase Mu 7 OS=Mus musculus GN=Gstm7 PE=1 SV=1;sp|P15626|GSTM2_MOUSE Glutathione S-transferase Mu 2 OS=Mus musculus GN=Gstm2 PE	6	6	6	6	0	2.003	1.137	0.186	20.173	6	128	Q80W21;P15626;P10649;P48774	Q80W21;P15626;P10649;P48774	2;2;2;1	2;2;2;1	2;2;2;1	Glutathione S-transferase Mu 7;Glutathione S-transferase Mu 2;Glutathione S-transferase Mu 1;Glutathione S-transferase Mu 5	Gstm7;Gstm2;Gstm1;Gstm5	;;;	4	2	2	2	11.9	11.9	11.9	25.709	218	218;218;218;224	0	4.0188
P13864	Dnmt1	DNA (cytosine-5)-methyltransferase 1	0.941	-0.088	0.78567	-0.348005	-0.088	-0.348005	Y	-0.218002	P13864	P13864	13	13	13	DNA (cytosine-5)-methyltransferase 1	Dnmt1	sp|P13864|DNMT1_MOUSE DNA (cytosine-5)-methyltransferase 1 OS=Mus musculus GN=Dnmt1 PE=1 SV=5	1	13	13	13	0	1.524	0.941	-0.088	14.697	37	138	P13864	P13864	46	46	46	DNA (cytosine-5)-methyltransferase 1	Dnmt1		1	46	46	46	35.4	35.4	35.4	183.19	1620	1620	0	170.86
Q60972;Q60973	Rbbp4	Histone-binding protein RBBP4	1.084	0.116	0.67638	-0.564094	0.116	-0.564094	Y	-0.224047	Q60972;Q60973	Q60972	6;2	6;2	6;2	Histone-binding protein RBBP4	Rbbp4	sp|Q60972|RBBP4_MOUSE Histone-binding protein RBBP4 OS=Mus musculus GN=Rbbp4 PE=1 SV=5	2	6	6	6	0	2.029	1.084	0.116	21.858	38	439	Q60973	Q60973	6	2	2	Histone-binding protein RBBP7	Rbbp7		1	6	2	2	14.8	6.1	6.1	47.789	425	425	0	5.8042
Q60973	Rbbp4	Histone-binding protein RBBP4	1.084	0.116	0.67638	-0.564094	0.116	-0.564094	Y	-0.224047	Q60972;Q60973	Q60972	6;2	6;2	6;2	Histone-binding protein RBBP4	Rbbp4	sp|Q60972|RBBP4_MOUSE Histone-binding protein RBBP4 OS=Mus musculus GN=Rbbp4 PE=1 SV=5	2	6	6	6	0	2.029	1.084	0.116	21.858	38	439	Q60973	Q60973	6	2	2	Histone-binding protein RBBP7	Rbbp7		1	6	2	2	14.8	6.1	6.1	47.789	425	425	0	5.8042
Q9D287	Bcas2	Pre-mRNA-splicing factor SPF27	0.835	-0.26	0.87747	-0.188578	-0.26	-0.188578	Y	-0.224289	Q9D287	Q9D287	1	1	1	Pre-mRNA-splicing factor SPF27	Bcas2	sp|Q9D287|SPF27_MOUSE Pre-mRNA-splicing factor SPF27 OS=Mus musculus GN=Bcas2 PE=2 SV=1	1	1	1	1	0.001548	1.422	0.835	-0.26	NaN	1	680	Q9D287	Q9D287	2	2	2	Pre-mRNA-splicing factor SPF27	Bcas2		1	2	2	2	10.7	10.7	10.7	26.131	225	225	0	4.3866
P16460	Ass1	Argininosuccinate synthase	0.938	-0.093	0.7797	-0.359009	-0.093	-0.359009	Y	-0.226004	P16460	P16460	5	5	5	Argininosuccinate synthase	Ass1	sp|P16460|ASSY_MOUSE Argininosuccinate synthase OS=Mus musculus GN=Ass1 PE=1 SV=1	1	5	5	5	0	1.568	0.938	-0.093	43.814	8	150	P16460	P16460	10	10	10	Argininosuccinate synthase	Ass1		1	10	10	10	23.1	23.1	23.1	46.584	412	412	0	21.757
Q9R0P5	Dstn	Destrin	0.759	-0.397	0.95998	-0.0589237	-0.397	-0.0589237	Y	-0.227962	Q9R0P5	Q9R0P5	3	3	3	Destrin	Dstn	sp|Q9R0P5|DEST_MOUSE Destrin OS=Mus musculus GN=Dstn PE=1 SV=3	1	3	3	3	0	1.794	0.759	-0.397	18.744	7	738	Q9R0P5	Q9R0P5	5	5	5	Destrin	Dstn		1	5	5	5	35.8	35.8	35.8	18.521	165	165	0	11.29
Q9Z204	Hnrnpc	Heterogeneous nuclear ribonucleoproteins C1/C2	0.661	-0.597	1.1022	0.140386	-0.597	0.140386	Y	-0.228307	Q9Z204	Q9Z204	7	7	7	Heterogeneous nuclear ribonucleoproteins C1/C2	Hnrnpc	sp|Q9Z204|HNRPC_MOUSE Heterogeneous nuclear ribonucleoproteins C1/C2 OS=Mus musculus GN=Hnrnpc PE=1 SV=1	1	7	7	7	0	1.204	0.661	-0.597	15.891	29	774	Q9Z204;Q8BTF8	Q9Z204	18;1	18;1	18;1	Heterogeneous nuclear ribonucleoproteins C1/C2	Hnrnpc		2	18	18	18	45.7	45.7	45.7	34.384	313	313;293	0	115.06
Q9Z204;Q8BTF8	Hnrnpc	Heterogeneous nuclear ribonucleoproteins C1/C2	0.661	-0.597	1.1022	0.140386	-0.597	0.140386	Y	-0.228307	Q9Z204	Q9Z204	7	7	7	Heterogeneous nuclear ribonucleoproteins C1/C2	Hnrnpc	sp|Q9Z204|HNRPC_MOUSE Heterogeneous nuclear ribonucleoproteins C1/C2 OS=Mus musculus GN=Hnrnpc PE=1 SV=1	1	7	7	7	0	1.204	0.661	-0.597	15.891	29	774	Q9Z204;Q8BTF8	Q9Z204	18;1	18;1	18;1	Heterogeneous nuclear ribonucleoproteins C1/C2	Hnrnpc		2	18	18	18	45.7	45.7	45.7	34.384	313	313;293	0	115.06
Q9CQ60	Pgls	6-phosphogluconolactonase	1.139	0.188	0.63898	-0.646157	0.188	-0.646157	Y	-0.229079	Q9CQ60	Q9CQ60	2	2	2	6-phosphogluconolactonase	Pgls	sp|Q9CQ60|6PGL_MOUSE 6-phosphogluconolactonase OS=Mus musculus GN=Pgls PE=2 SV=1	1	2	2	2	0	2.201	1.139	0.188	43.079	2	623	Q9CQ60	Q9CQ60	1	1	1	6-phosphogluconolactonase	Pgls		1	1	1	1	6.2	6.2	6.2	27.254	257	257	0.018155	1.5928
Q921M3	Sf3b3	Splicing factor 3B subunit 3	0.875	-0.192	0.83087	-0.267305	-0.192	-0.267305	Y	-0.229653	Q921M3	Q921M3	2	2	2	Splicing factor 3B subunit 3	Sf3b3	sp|Q921M3|SF3B3_MOUSE Splicing factor 3B subunit 3 OS=Mus musculus GN=Sf3b3 PE=2 SV=1	1	2	2	2	0	1.337	0.875	-0.192	16.55	5	582	Q921M3	Q921M3	4	4	4	Splicing factor 3B subunit 3	Sf3b3		1	4	4	4	4.4	4.4	4.4	135.55	1217	1217	0	12.388
Q61316;P48722	Hspa4	Heat shock 70 kDa protein 4	0.992	-0.011	0.73224	-0.449612	-0.011	-0.449612	Y	-0.230306	Q61316;P48722	Q61316	16;2	16;2	15;1	Heat shock 70 kDa protein 4	Hspa4	sp|Q61316|HSP74_MOUSE Heat shock 70 kDa protein 4 OS=Mus musculus GN=Hspa4 PE=1 SV=1	2	16	16	15	0	1.526	0.992	-0.011	22.781	45	447	Q61316;P48722	Q61316	22;2	22;2	20;1	Heat shock 70 kDa protein 4	Hspa4		2	22	22	20	31.6	31.6	29	94.132	841	841;838	0	54.846
Q8K3F7	Tdh	L-threonine 3-dehydrogenase, mitochondrial	0.52	-0.943	1.3955	0.480782	-0.943	0.480782	Y	-0.231109	Q8K3F7	Q8K3F7	8	8	8	L-threonine 3-dehydrogenase, mitochondrial	Tdh	sp|Q8K3F7|TDH_MOUSE L-threonine 3-dehydrogenase, mitochondrial OS=Mus musculus GN=Tdh PE=2 SV=1	1	8	8	8	0	1	0.52	-0.943	22.319	33	544	Q8K3F7	Q8K3F7	6	6	6	L-threonine 3-dehydrogenase, mitochondrial	Tdh		1	6	6	6	19	19	19	41.461	373	373	0	14.132
Q04692	Smarcad1	SWI/SNF-related matrix-associated actin-dependent regulator of chromatin subfamily A containing DEAD/H box 1	1.246	0.318	0.58222	-0.780364	0.318	-0.780364	Y	-0.231182	Q04692	Q04692	8	8	8	SWI/SNF-related matrix-associated actin-dependent regulator of chromatin subfamily A containing DEAD/H box 1	Smarcad1	sp|Q04692|SMRCD_MOUSE SWI/SNF-related matrix-associated actin-dependent regulator of chromatin subfamily A containing DEAD/H box 1 OS=Mus musculus GN=Smarcad1 PE=1 SV=2	1	8	8	8	0	2.104	1.246	0.318	30.375	46	391	Q04692	Q04692	17	17	17	SWI/SNF-related matrix-associated actin-dependent regulator of chromatin subfamily A containing DEAD/H box 1	Smarcad1		1	17	17	17	16.8	16.8	16.8	116.45	1021	1021	0	68.662
Q61166	Mapre1	Microtubule-associated protein RP/EB family member 1	0.831	-0.267	0.87086	-0.199487	-0.267	-0.199487	Y	-0.233244	Q61166	Q61166	4	4	4	Microtubule-associated protein RP/EB family member 1	Mapre1	sp|Q61166|MARE1_MOUSE Microtubule-associated protein RP/EB family member 1 OS=Mus musculus GN=Mapre1 PE=1 SV=3	1	4	4	4	0	1.445	0.831	-0.267	45.057	4	443	Q61166	Q61166	2	2	2	Microtubule-associated protein RP/EB family member 1	Mapre1		1	2	2	2	13.1	13.1	13.1	30.016	268	268	0	5.8847
O88844	Idh1;Idh2	Isocitrate dehydrogenase [NADP] cytoplasmic;Isocitrate dehydrogenase [NADP], mitochondrial	1.037	0.052	0.69736	-0.520024	0.052	-0.520024	Y	-0.234012	O88844;P54071	O88844;P54071	2;1	2;1	2;1	Isocitrate dehydrogenase [NADP] cytoplasmic;Isocitrate dehydrogenase [NADP], mitochondrial	Idh1;Idh2	sp|O88844|IDHC_MOUSE Isocitrate dehydrogenase [NADP] cytoplasmic OS=Mus musculus GN=Idh1 PE=1 SV=2;sp|P54071|IDHP_MOUSE Isocitrate dehydrogenase [NADP], mitochondrial OS=Mus musculus GN=Idh2 PE=1 SV=3	2	2	2	2	0	1.633	1.037	0.052	0.799	2	100	O88844	O88844	5	5	4	Isocitrate dehydrogenase [NADP] cytoplasmic	Idh1		1	5	5	4	12.8	12.8	10.6	46.674	414	414	0	9.6412
O88844;P54071	Idh1;Idh2	Isocitrate dehydrogenase [NADP] cytoplasmic;Isocitrate dehydrogenase [NADP], mitochondrial	1.037	0.052	0.69736	-0.520024	0.052	-0.520024	Y	-0.234012	O88844;P54071	O88844;P54071	2;1	2;1	2;1	Isocitrate dehydrogenase [NADP] cytoplasmic;Isocitrate dehydrogenase [NADP], mitochondrial	Idh1;Idh2	sp|O88844|IDHC_MOUSE Isocitrate dehydrogenase [NADP] cytoplasmic OS=Mus musculus GN=Idh1 PE=1 SV=2;sp|P54071|IDHP_MOUSE Isocitrate dehydrogenase [NADP], mitochondrial OS=Mus musculus GN=Idh2 PE=1 SV=3	2	2	2	2	0	1.633	1.037	0.052	0.799	2	100	O88844	O88844	5	5	4	Isocitrate dehydrogenase [NADP] cytoplasmic	Idh1		1	5	5	4	12.8	12.8	10.6	46.674	414	414	0	9.6412
P62320	Snrpd3	Small nuclear ribonucleoprotein Sm D3	0.894	-0.162	0.79822	-0.325142	-0.162	-0.325142	Y	-0.243571	P62320	P62320	1	1	1	Small nuclear ribonucleoprotein Sm D3	Snrpd3	sp|P62320|SMD3_MOUSE Small nuclear ribonucleoprotein Sm D3 OS=Mus musculus GN=Snrpd3 PE=1 SV=1	1	1	1	1	0	1.48	0.894	-0.162	60.319	4	298	P62320	P62320	3	3	3	Small nuclear ribonucleoprotein Sm D3	Snrpd3		1	3	3	3	31.7	31.7	31.7	13.916	126	126	0	9.538
Q99K85	Psat1	Phosphoserine aminotransferase	1.03	0.043	0.69168	-0.531823	0.043	-0.531823	Y	-0.244412	Q99K85	Q99K85	7	7	7	Phosphoserine aminotransferase	Psat1	sp|Q99K85|SERC_MOUSE Phosphoserine aminotransferase OS=Mus musculus GN=Psat1 PE=1 SV=1	1	7	7	7	0	1.771	1.03	0.043	17.595	8	597	Q99K85	Q99K85	9	9	9	Phosphoserine aminotransferase	Psat1		1	9	9	9	28.6	28.6	28.6	40.472	370	370	0	18.183
P41105	Rpl28	60S ribosomal protein L28	0.735	-0.444	0.96775	-0.0472937	-0.444	-0.0472937	Y	-0.245647	P41105	P41105	3	3	3	60S ribosomal protein L28	Rpl28	sp|P41105|RL28_MOUSE 60S ribosomal protein L28 OS=Mus musculus GN=Rpl28 PE=1 SV=2	1	3	3	3	0	0.805	0.735	-0.444	9.077	2	209	P41105	P41105	2	2	2	60S ribosomal protein L28	Rpl28		1	2	2	2	16.1	16.1	16.1	15.733	137	137	0	4.8405
Q07813	Bax	Apoptosis regulator BAX	1.061	0.086	0.66993	-0.577918	0.086	-0.577918	Y	-0.245959	Q07813	Q07813	3	3	3	Apoptosis regulator BAX	Bax	sp|Q07813|BAX_MOUSE Apoptosis regulator BAX OS=Mus musculus GN=Bax PE=1 SV=1	1	3	3	3	0	2.618	1.061	0.086	10.6	3	396	Q07813	Q07813	2	2	2	Apoptosis regulator BAX	Bax		1	2	2	2	12.5	12.5	12.5	21.394	192	192	0	5.8949
P63085	Mapk1	Mitogen-activated protein kinase 1	0.796	-0.328	0.88039	-0.183785	-0.328	-0.183785	Y	-0.255893	P63085	P63085	2	2	2	Mitogen-activated protein kinase 1	Mapk1	sp|P63085|MK01_MOUSE Mitogen-activated protein kinase 1 OS=Mus musculus GN=Mapk1 PE=1 SV=3	1	2	2	2	0	1.366	0.796	-0.328	3.888	2	326	P63085	P63085	4	4	3	Mitogen-activated protein kinase 1	Mapk1		1	4	4	3	14.2	14.2	10.9	41.275	358	358	0	11.683
P62204;Q9D6P8	Calm1;Calml3	Calmodulin;Calmodulin-like protein 3	1.221	0.288	0.57036	-0.810055	0.288	-0.810055	Y	-0.261028	P62204;Q9D6P8	P62204;Q9D6P8	2;1	2;1	2;1	Calmodulin;Calmodulin-like protein 3	Calm1;Calml3	sp|P62204|CALM_MOUSE Calmodulin OS=Mus musculus GN=Calm1 PE=1 SV=2;sp|Q9D6P8|CALL3_MOUSE Calmodulin-like protein 3 OS=Mus musculus GN=Calml3 PE=2 SV=1	2	2	2	2	0	1.763	1.221	0.288	32.621	4	286	P62204;Q9D6P8	P62204;Q9D6P8	3;2	3;2	3;2	Calmodulin;Calmodulin-like protein 3	Calm1;Calml3	;	2	3	3	3	26.2	26.2	26.2	16.837	149	149;149	0	98.196
P62889	Rpl30	60S ribosomal protein L30	0.711	-0.492	0.97497	-0.0365703	-0.492	-0.0365703	Y	-0.264285	P62889	P62889	3	3	3	60S ribosomal protein L30	Rpl30	sp|P62889|RL30_MOUSE 60S ribosomal protein L30 OS=Mus musculus GN=Rpl30 PE=2 SV=2	1	3	3	3	0	0.916	0.711	-0.492	15.384	8	316	P62889	P62889	3	3	3	60S ribosomal protein L30	Rpl30		1	3	3	3	40.9	40.9	40.9	12.784	115	115	0	9.6592
Q9CQF3	Nudt21	Cleavage and polyadenylation specificity factor subunit 5	0.886	-0.175	0.7812	-0.356236	-0.175	-0.356236	Y	-0.265618	Q9CQF3	Q9CQF3	6	6	6	Cleavage and polyadenylation specificity factor subunit 5	Nudt21	sp|Q9CQF3|CPSF5_MOUSE Cleavage and polyadenylation specificity factor subunit 5 OS=Mus musculus GN=Nudt21 PE=1 SV=1	1	6	6	6	0	1.576	0.886	-0.175	20.029	6	628	Q9CQF3	Q9CQF3	7	7	7	Cleavage and polyadenylation specificity factor subunit 5	Nudt21		1	7	7	7	32.6	32.6	32.6	26.24	227	227	0	87.31
Q61598;P50396	Gdi2	Rab GDP dissociation inhibitor beta	0.778	-0.363	0.88005	-0.184343	-0.363	-0.184343	Y	-0.273671	Q61598;P50396	Q61598	4;1	4;1	4;1	Rab GDP dissociation inhibitor beta	Gdi2	sp|Q61598|GDIB_MOUSE Rab GDP dissociation inhibitor beta OS=Mus musculus GN=Gdi2 PE=1 SV=1	2	4	4	4	0	1.041	0.778	-0.363	15.383	4	454	Q61598;P50396	Q61598	7;1	7;1	7;1	Rab GDP dissociation inhibitor beta	Gdi2		2	7	7	7	14.8	14.8	14.8	50.537	445	445;447	0	16.185
Q99L47	St13	Hsc70-interacting protein	0.893	-0.164	0.7654	-0.385714	-0.164	-0.385714	Y	-0.274857	Q99L47	Q99L47	3	3	3	Hsc70-interacting protein	St13	sp|Q99L47|F10A1_MOUSE Hsc70-interacting protein OS=Mus musculus GN=St13 PE=1 SV=1	1	3	3	3	0	1.52	0.893	-0.164	4.857	14	600	Q99L47	Q99L47	6	6	6	Hsc70-interacting protein	St13		1	6	6	6	16.7	16.7	16.7	41.655	371	371	0	14.478
Q9CXY6	Ilf2	Interleukin enhancer-binding factor 2	0.697	-0.521	0.97901	-0.0306045	-0.521	-0.0306045	Y	-0.275802	Q9CXY6	Q9CXY6	7	7	7	Interleukin enhancer-binding factor 2	Ilf2	sp|Q9CXY6|ILF2_MOUSE Interleukin enhancer-binding factor 2 OS=Mus musculus GN=Ilf2 PE=1 SV=1	1	7	7	7	0	1.064	0.697	-0.521	21.781	11	656	Q9CXY6	Q9CXY6	6	6	6	Interleukin enhancer-binding factor 2	Ilf2		1	6	6	6	21	21	21	43.062	390	390	0	16.469
O54984	Asna1	ATPase Asna1	0.855	-0.225	0.79597	-0.329214	-0.225	-0.329214	Y	-0.277107	O54984	O54984	3	3	3	ATPase Asna1	Asna1	sp|O54984|ASNA_MOUSE ATPase Asna1 OS=Mus musculus GN=Asna1 PE=1 SV=2	1	3	3	3	0	1.515	0.855	-0.225	19.333	3	78	O54984	O54984	4	4	4	ATPase Asna1	Asna1		1	4	4	4	17	17	17	38.822	348	348	0	11.238
Q3UKJ7	Smu1	WD40 repeat-containing protein SMU1;WD40 repeat-containing protein SMU1, N-terminally processed	0.619	-0.693	1.0876	0.121148	-0.693	0.121148	Y	-0.285926	Q3UKJ7	Q3UKJ7	1	1	1	WD40 repeat-containing protein SMU1;WD40 repeat-containing protein SMU1, N-terminally processed	Smu1	sp|Q3UKJ7|SMU1_MOUSE WD40 repeat-containing protein SMU1 OS=Mus musculus GN=Smu1 PE=2 SV=2	1	1	1	1	0.0015015	1.053	0.619	-0.693	NaN	1	413	Q3UKJ7	Q3UKJ7	6	6	6	WD40 repeat-containing protein SMU1;WD40 repeat-containing protein SMU1, N-terminally processed	Smu1		1	6	6	6	13.8	13.8	13.8	57.543	513	513	0	9.8651
O88569	Hnrnpa2b1	Heterogeneous nuclear ribonucleoproteins A2/B1	0.695	-0.526	0.96255	-0.0550666	-0.526	-0.0550666	Y	-0.290533	O88569	O88569	8	8	8	Heterogeneous nuclear ribonucleoproteins A2/B1	Hnrnpa2b1	sp|O88569|ROA2_MOUSE Heterogeneous nuclear ribonucleoproteins A2/B1 OS=Mus musculus GN=Hnrnpa2b1 PE=1 SV=2	1	8	8	8	0	1.18	0.695	-0.526	17.507	23	97	O88569	O88569	20	20	19	Heterogeneous nuclear ribonucleoproteins A2/B1	Hnrnpa2b1		1	20	20	19	57.5	57.5	57.5	37.402	353	353	0	143.98
P11499	Hsp90ab1	Heat shock protein HSP 90-beta	0.858	-0.221	0.77646	-0.365016	-0.221	-0.365016	Y	-0.293008	P11499	P11499	28	17	15	Heat shock protein HSP 90-beta	Hsp90ab1	sp|P11499|HS90B_MOUSE Heat shock protein HSP 90-beta OS=Mus musculus GN=Hsp90ab1 PE=1 SV=3	1	28	17	15	0	1.392	0.858	-0.221	15.97	94	134	P11499	P11499	35	21	19	Heat shock protein HSP 90-beta	Hsp90ab1		1	35	21	19	47.8	31.4	29.4	83.28	724	724	0	224.78
Q8BG05	Hnrnpa3	Heterogeneous nuclear ribonucleoprotein A3	0.718	-0.479	0.92655	-0.110059	-0.479	-0.110059	Y	-0.29453	Q8BG05	Q8BG05	7	7	7	Heterogeneous nuclear ribonucleoprotein A3	Hnrnpa3	sp|Q8BG05|ROA3_MOUSE Heterogeneous nuclear ribonucleoprotein A3 OS=Mus musculus GN=Hnrnpa3 PE=1 SV=1	1	7	7	7	0	1.146	0.718	-0.479	15.676	42	507	Q8BG05	Q8BG05	18	18	18	Heterogeneous nuclear ribonucleoprotein A3	Hnrnpa3		1	18	18	18	43.8	43.8	43.8	39.652	379	379	0	176.01
Q6ZWM4	Lsm8	U6 snRNA-associated Sm-like protein LSm8	1.253	0.325	0.5296	-0.917025	0.325	-0.917025	Y	-0.296012	Q6ZWM4	Q6ZWM4	1	1	1	U6 snRNA-associated Sm-like protein LSm8	Lsm8	sp|Q6ZWM4|LSM8_MOUSE U6 snRNA-associated Sm-like protein LSm8 OS=Mus musculus GN=Lsm8 PE=3 SV=3	1	1	1	1	0.0016287	2.132	1.253	0.325	NaN	1	488	Q6ZWM4	Q6ZWM4	2	2	2	U6 snRNA-associated Sm-like protein LSm8	Lsm8		1	2	2	2	27.1	27.1	27.1	10.403	96	96	0	5.2349
Q9WUR9	Ak4	Adenylate kinase 4, mitochondrial	0.589	-0.763	1.1232	0.167615	-0.763	0.167615	Y	-0.297693	Q9WUR9	Q9WUR9	2	2	2	Adenylate kinase 4, mitochondrial	Ak4	sp|Q9WUR9|KAD4_MOUSE Adenylate kinase 4, mitochondrial OS=Mus musculus GN=Ak4 PE=1 SV=1	1	2	2	2	0	0.961	0.589	-0.763	26.511	2	759	Q9WUR9	Q9WUR9	4	4	4	Adenylate kinase 4, mitochondrial	Ak4		1	4	4	4	20.2	20.2	20.2	25.061	223	223	0	10.663
P80315	Cct4	T-complex protein 1 subunit delta	0.808	-0.307	0.81423	-0.296492	-0.307	-0.296492	Y	-0.301746	P80315	P80315	5	5	5	T-complex protein 1 subunit delta	Cct4	sp|P80315|TCPD_MOUSE T-complex protein 1 subunit delta OS=Mus musculus GN=Cct4 PE=1 SV=3	1	5	5	5	0	1.397	0.808	-0.307	11.369	25	354	P80315	P80315	19	19	19	T-complex protein 1 subunit delta	Cct4		1	19	19	19	37.1	37.1	37.1	58.066	539	539	0	52.9
Q9D1L0	Chchd2	Coiled-coil-helix-coiled-coil-helix domain-containing protein 2	0.831	-0.267	0.78656	-0.346371	-0.267	-0.346371	Y	-0.306686	Q9D1L0	Q9D1L0	1	1	1	Coiled-coil-helix-coiled-coil-helix domain-containing protein 2	Chchd2	sp|Q9D1L0|CHCH2_MOUSE Coiled-coil-helix-coiled-coil-helix domain-containing protein 2, mitochondrial OS=Mus musculus GN=Chchd2 PE=2 SV=1	1	1	1	1	0.0015949	1.415	0.831	-0.267	NaN	1	679	Q9D1L0	Q9D1L0	1	1	1	Coiled-coil-helix-coiled-coil-helix domain-containing protein 2	Chchd2		1	1	1	1	15.7	15.7	15.7	15.661	153	153	0	3.8596
Q9JKV1	Adrm1	Proteasomal ubiquitin receptor ADRM1	0.952	-0.071	0.68605	-0.543614	-0.071	-0.543614	Y	-0.307307	Q9JKV1	Q9JKV1	2	2	2	Proteasomal ubiquitin receptor ADRM1	Adrm1	sp|Q9JKV1|ADRM1_MOUSE Proteasomal ubiquitin receptor ADRM1 OS=Mus musculus GN=Adrm1 PE=1 SV=2	1	2	2	2	0	1.468	0.952	-0.071	9.261	2	721	Q9JKV1	Q9JKV1	1	1	1	Proteasomal ubiquitin receptor ADRM1	Adrm1		1	1	1	1	3.7	3.7	3.7	42.06	407	407	0	3.6151
Q9JM76	Arpc3	Actin-related protein 2/3 complex subunit 3	0.604	-0.728	1.0816	0.113167	-0.728	0.113167	Y	-0.307416	Q9JM76	Q9JM76	1	1	1	Actin-related protein 2/3 complex subunit 3	Arpc3	sp|Q9JM76|ARPC3_MOUSE Actin-related protein 2/3 complex subunit 3 OS=Mus musculus GN=Arpc3 PE=1 SV=3	1	1	1	1	1	1.028	0.604	-0.728	NaN	1	726	Q9JM76	Q9JM76	1	1	1	Actin-related protein 2/3 complex subunit 3	Arpc3		1	1	1	1	6.2	6.2	6.2	20.524	178	178	1	-2
Q9R0Q7	Ptges3	Prostaglandin E synthase 3	0.792	-0.337	0.82319	-0.280703	-0.337	-0.280703	Y	-0.308851	Q9R0Q7	Q9R0Q7	3	3	3	Prostaglandin E synthase 3	Ptges3	sp|Q9R0Q7|TEBP_MOUSE Prostaglandin E synthase 3 OS=Mus musculus GN=Ptges3 PE=1 SV=1	1	3	3	3	0	1.716	0.792	-0.337	18.638	4	740	Q9R0Q7	Q9R0Q7	4	4	4	Prostaglandin E synthase 3	Ptges3		1	4	4	4	24.4	24.4	24.4	18.721	160	160	0	14.861
Q8BHG9	Cggbp1	CGG triplet repeat-binding protein 1	0.642	-0.639	1.0104	0.0149265	-0.639	0.0149265	Y	-0.312037	Q8BHG9	Q8BHG9	1	1	1	CGG triplet repeat-binding protein 1	Cggbp1	sp|Q8BHG9|CGBP1_MOUSE CGG triplet repeat-binding protein 1 OS=Mus musculus GN=Cggbp1 PE=2 SV=1	1	1	1	1	0.0067024	1.093	0.642	-0.639	NaN	1	514	Q8BHG9	Q8BHG9	5	5	5	CGG triplet repeat-binding protein 1	Cggbp1		1	5	5	5	37.1	37.1	37.1	18.761	167	167	0	13.98
Q9CPP0	Npm3	Nucleoplasmin-3	0.755	-0.406	0.85825	-0.22053	-0.406	-0.22053	Y	-0.313265	Q9CPP0	Q9CPP0	1	1	1	Nucleoplasmin-3	Npm3	sp|Q9CPP0|NPM3_MOUSE Nucleoplasmin-3 OS=Mus musculus GN=Npm3 PE=2 SV=3	1	1	1	1	0	1.429	0.755	-0.406	15.513	4	610	Q9CPP0	Q9CPP0	1	1	1	Nucleoplasmin-3	Npm3		1	1	1	1	9.1	9.1	9.1	19.023	175	175	0	10.308
P70168	Kpnb1	Importin subunit beta-1	0.766	-0.385	0.84427	-0.244224	-0.385	-0.244224	Y	-0.314612	P70168	P70168	3	3	3	Importin subunit beta-1	Kpnb1	sp|P70168|IMB1_MOUSE Importin subunit beta-1 OS=Mus musculus GN=Kpnb1 PE=1 SV=2	1	3	3	3	0	1.179	0.766	-0.385	14.221	5	343	P70168	P70168	10	10	10	Importin subunit beta-1	Kpnb1		1	10	10	10	17.4	17.4	17.4	97.183	876	876	0	22.399
P61089	Ube2n	Ubiquitin-conjugating enzyme E2 N	1.052	0.073	0.61401	-0.703666	0.073	-0.703666	Y	-0.315333	P61089	P61089	1	1	1	Ubiquitin-conjugating enzyme E2 N	Ube2n	sp|P61089|UBE2N_MOUSE Ubiquitin-conjugating enzyme E2 N OS=Mus musculus GN=Ube2n PE=1 SV=1	1	1	1	1	0	1.791	1.052	0.073	NaN	1	269	P61089	P61089	1	1	1	Ubiquitin-conjugating enzyme E2 N	Ube2n		1	1	1	1	6.6	6.6	6.6	17.138	152	152	0.0042918	2.5211
P45952	Acadm	Medium-chain specific acyl-CoA dehydrogenase, mitochondrial	0.544	-0.878	1.1688	0.225028	-0.878	0.225028	Y	-0.326486	P45952	P45952	1	1	1	Medium-chain specific acyl-CoA dehydrogenase, mitochondrial	Acadm	sp|P45952|ACADM_MOUSE Medium-chain specific acyl-CoA dehydrogenase, mitochondrial OS=Mus musculus GN=Acadm PE=1 SV=1	1	1	1	1	0.0042254	0.927	0.544	-0.878	NaN	1	218	P45952	P45952	3	3	3	Medium-chain specific acyl-CoA dehydrogenase, mitochondrial	Acadm		1	3	3	3	9.5	9.5	9.5	46.481	421	421	0	6.2619
P61961	Ufm1	Ubiquitin-fold modifier 1	0.773	-0.371	0.82131	-0.284001	-0.371	-0.284001	Y	-0.327501	P61961	P61961	1	1	1	Ubiquitin-fold modifier 1	Ufm1	sp|P61961|UFM1_MOUSE Ubiquitin-fold modifier 1 OS=Mus musculus GN=Ufm1 PE=1 SV=1	1	1	1	1	0.0068027	1.316	0.773	-0.371	NaN	1	277	P61961	P61961	1	1	1	Ubiquitin-fold modifier 1	Ufm1		1	1	1	1	17.6	17.6	17.6	9.1175	85	85	0.00092937	2.987
P62996	Tra2b	Transformer-2 protein homolog beta	0.571	-0.807	1.1101	0.15069	-0.807	0.15069	Y	-0.328155	P62996	P62996	1	1	1	Transformer-2 protein homolog beta	Tra2b	sp|P62996|TRA2B_MOUSE Transformer-2 protein homolog beta OS=Mus musculus GN=Tra2b PE=2 SV=1	1	1	1	1	0.0042918	0.973	0.571	-0.807	NaN	1	323	P62996	P62996	3	3	3	Transformer-2 protein homolog beta	Tra2b		1	3	3	3	17.7	17.7	17.7	33.665	288	288	0	9.1519
Q9D819	Ppa1	Inorganic pyrophosphatase	0.901	-0.151	0.69042	-0.534454	-0.151	-0.534454	Y	-0.342727	Q9D819	Q9D819	1	1	1	Inorganic pyrophosphatase	Ppa1	sp|Q9D819|IPYR_MOUSE Inorganic pyrophosphatase OS=Mus musculus GN=Ppa1 PE=1 SV=1	1	1	1	1	0.0014903	1.79	0.901	-0.151	23.028	3	686	Q9D819	Q9D819	4	4	4	Inorganic pyrophosphatase	Ppa1		1	4	4	4	15.9	15.9	15.9	32.667	289	289	0	18.894
Q9WVA4	Tagln2	Transgelin-2	0.944	-0.083	0.6584	-0.602964	-0.083	-0.602964	Y	-0.342982	Q9WVA4	Q9WVA4	6	6	6	Transgelin-2	Tagln2	sp|Q9WVA4|TAGL2_MOUSE Transgelin-2 OS=Mus musculus GN=Tagln2 PE=1 SV=4	1	6	6	6	0	2.117	0.944	-0.083	18.695	6	761	Q9WVA4;Q9R1Q8	Q9WVA4	6;1	6;1	6;1	Transgelin-2	Tagln2		2	6	6	6	31.2	31.2	31.2	22.395	199	199;199	0	13.821
Q9WVA4;Q9R1Q8	Tagln2	Transgelin-2	0.944	-0.083	0.6584	-0.602964	-0.083	-0.602964	Y	-0.342982	Q9WVA4	Q9WVA4	6	6	6	Transgelin-2	Tagln2	sp|Q9WVA4|TAGL2_MOUSE Transgelin-2 OS=Mus musculus GN=Tagln2 PE=1 SV=4	1	6	6	6	0	2.117	0.944	-0.083	18.695	6	761	Q9WVA4;Q9R1Q8	Q9WVA4	6;1	6;1	6;1	Transgelin-2	Tagln2		2	6	6	6	31.2	31.2	31.2	22.395	199	199;199	0	13.821
Q8BWT1	Acaa2	3-ketoacyl-CoA thiolase, mitochondrial	0.36	-1.475	1.7211	0.783331	-1.475	0.783331	Y	-0.345835	Q8BWT1	Q8BWT1	2	2	2	3-ketoacyl-CoA thiolase, mitochondrial	Acaa2	sp|Q8BWT1|THIM_MOUSE 3-ketoacyl-CoA thiolase, mitochondrial OS=Mus musculus GN=Acaa2 PE=1 SV=3	1	2	2	2	0	0.619	0.36	-1.475	26.493	2	527	Q8BWT1	Q8BWT1	1	1	1	3-ketoacyl-CoA thiolase, mitochondrial	Acaa2		1	1	1	1	3.5	3.5	3.5	41.829	397	397	0.01372	1.8688
P57784	Snrpa1	U2 small nuclear ribonucleoprotein A	0.737	-0.44	0.8379	-0.25515	-0.44	-0.25515	Y	-0.347575	P57784	P57784	6	6	6	U2 small nuclear ribonucleoprotein A	Snrpa1	sp|P57784|RU2A_MOUSE U2 small nuclear ribonucleoprotein A OS=Mus musculus GN=Snrpa1 PE=1 SV=2	1	6	6	6	0	1.334	0.737	-0.44	15.153	9	257	P57784	P57784	5	5	5	U2 small nuclear ribonucleoprotein A	Snrpa1		1	5	5	5	23.5	23.5	23.5	28.357	255	255	0	18.389
Q9CZ15	Gins1	DNA replication complex GINS protein PSF1	0.625	-0.678	0.98771	-0.0178406	-0.678	-0.0178406	Y	-0.34792	Q9CZ15	Q9CZ15	2	2	2	DNA replication complex GINS protein PSF1	Gins1	sp|Q9CZ15|PSF1_MOUSE DNA replication complex GINS protein PSF1 OS=Mus musculus GN=Gins1 PE=2 SV=1	1	2	2	2	0	1.434	0.625	-0.678	31.316	2	662	Q9CZ15	Q9CZ15	3	3	3	DNA replication complex GINS protein PSF1	Gins1		1	3	3	3	21.4	21.4	21.4	22.893	196	196	0	5.3169
Q9CYZ2	Tpd52l2	Tumor protein D54	0.677	-0.563	0.91129	-0.134018	-0.563	-0.134018	Y	-0.348509	Q9CYZ2	Q9CYZ2	1	1	1	Tumor protein D54	Tpd52l2	sp|Q9CYZ2|TPD54_MOUSE Tumor protein D54 OS=Mus musculus GN=Tpd52l2 PE=1 SV=1	1	1	1	1	0.0055249	1.152	0.677	-0.563	NaN	1	660	Q9CYZ2	Q9CYZ2	2	2	2	Tumor protein D54	Tpd52l2		1	2	2	2	11.4	11.4	11.4	24.043	220	220	0	4.845
P38647	Hspa9	Stress-70 protein, mitochondrial	0.53	-0.916	1.1617	0.216238	-0.916	0.216238	Y	-0.349881	P38647	P38647	11	11	11	Stress-70 protein, mitochondrial	Hspa9	sp|P38647|GRP75_MOUSE Stress-70 protein, mitochondrial OS=Mus musculus GN=Hspa9 PE=1 SV=3	1	11	11	11	0	0.87	0.53	-0.916	19.282	42	205	P38647	P38647	11	11	11	Stress-70 protein, mitochondrial	Hspa9		1	11	11	11	20.9	20.9	20.9	73.46	679	679	0	31.655
P51150	Rab7a	Ras-related protein Rab-7a	0.77	-0.377	0.79274	-0.33508	-0.377	-0.33508	Y	-0.35604	P51150	P51150	3	3	3	Ras-related protein Rab-7a	Rab7a	sp|P51150|RAB7A_MOUSE Ras-related protein Rab-7a OS=Mus musculus GN=Rab7a PE=1 SV=2	1	3	3	3	0	1.549	0.77	-0.377	16.05	4	237	P51150	P51150	2	2	2	Ras-related protein Rab-7a	Rab7a		1	2	2	2	11.6	11.6	11.6	23.489	207	207	0	8.8
P37913	Lig1	DNA ligase 1	0.961	-0.057	0.63413	-0.657149	-0.057	-0.657149	Y	-0.357075	P37913	P37913	29	29	29	DNA ligase 1	Lig1	sp|P37913|DNLI1_MOUSE DNA ligase 1 OS=Mus musculus GN=Lig1 PE=1 SV=2	1	29	29	29	0	1.479	0.961	-0.057	20.401	179	204	P37913	P37913	47	47	47	DNA ligase 1	Lig1		1	47	47	47	57.4	57.4	57.4	102.29	916	916	0	320.97
Q9WUP7	Uchl5	Ubiquitin carboxyl-terminal hydrolase isozyme L5	0.784	-0.351	0.7758	-0.366243	-0.351	-0.366243	Y	-0.358622	Q9WUP7	Q9WUP7	1	1	1	Ubiquitin carboxyl-terminal hydrolase isozyme L5	Uchl5	sp|Q9WUP7|UCHL5_MOUSE Ubiquitin carboxyl-terminal hydrolase isozyme L5 OS=Mus musculus GN=Uchl5 PE=1 SV=2	1	1	1	1	0.0055866	1.335	0.784	-0.351	NaN	1	758	Q9WUP7	Q9WUP7	3	3	3	Ubiquitin carboxyl-terminal hydrolase isozyme L5	Uchl5		1	3	3	3	10	10	10	37.616	329	329	0	6.0786
P48758	Cbr1	Carbonyl reductase [NADPH] 1	0.679	-0.559	0.88386	-0.17811	-0.559	-0.17811	Y	-0.368555	P48758	P48758	3	3	3	Carbonyl reductase [NADPH] 1	Cbr1	sp|P48758|CBR1_MOUSE Carbonyl reductase [NADPH] 1 OS=Mus musculus GN=Cbr1 PE=1 SV=3	1	3	3	3	0	1.211	0.679	-0.559	35.749	3	228	P48758	P48758	4	4	4	Carbonyl reductase [NADPH] 1	Cbr1		1	4	4	4	17.7	17.7	17.7	30.641	277	277	0	8.8918
P29341	Pabpc1	Polyadenylate-binding protein 1	0.451	-1.147	1.3202	0.400757	-1.147	0.400757	Y	-0.373122	P29341	P29341	4	4	4	Polyadenylate-binding protein 1	Pabpc1	sp|P29341|PABP1_MOUSE Polyadenylate-binding protein 1 OS=Mus musculus GN=Pabpc1 PE=1 SV=2	1	4	4	4	0	0.701	0.451	-1.147	14.915	6	186	P29341	P29341	4	4	4	Polyadenylate-binding protein 1	Pabpc1		1	4	4	4	7.9	7.9	7.9	70.67	636	636	0	8.1051
Q5DW34	Ehmt1	Histone-lysine N-methyltransferase EHMT1	0.64	-0.643	0.93055	-0.103844	-0.643	-0.103844	Y	-0.373422	Q5DW34	Q5DW34	1	1	1	Histone-lysine N-methyltransferase EHMT1	Ehmt1	sp|Q5DW34|EHMT1_MOUSE Histone-lysine N-methyltransferase EHMT1 OS=Mus musculus GN=Ehmt1 PE=1 SV=2	1	1	1	1	0.0068306	1.09	0.64	-0.643	NaN	1	420	Q5DW34	Q5DW34	3	3	3	Histone-lysine N-methyltransferase EHMT1	Ehmt1		1	3	3	3	3.5	3.5	3.5	142	1296	1296	0	4.5139
Q7TQI3	Otub1	Ubiquitin thioesterase OTUB1	0.83	-0.269	0.71519	-0.483602	-0.269	-0.483602	Y	-0.376301	Q7TQI3	Q7TQI3	3	3	3	Ubiquitin thioesterase OTUB1	Otub1	sp|Q7TQI3|OTUB1_MOUSE Ubiquitin thioesterase OTUB1 OS=Mus musculus GN=Otub1 PE=1 SV=2	1	3	3	3	0	1.993	0.83	-0.269	18.298	3	497	Q7TQI3	Q7TQI3	2	2	2	Ubiquitin thioesterase OTUB1	Otub1		1	2	2	2	10	10	10	31.27	271	271	0	7.5332
P42932	Cct8	T-complex protein 1 subunit theta	0.713	-0.489	0.83022	-0.268434	-0.489	-0.268434	Y	-0.378717	P42932	P42932	7	7	7	T-complex protein 1 subunit theta	Cct8	sp|P42932|TCPQ_MOUSE T-complex protein 1 subunit theta OS=Mus musculus GN=Cct8 PE=1 SV=3	1	7	7	7	0	1.157	0.713	-0.489	16.817	29	211	P42932	P42932	20	20	20	T-complex protein 1 subunit theta	Cct8		1	20	20	20	40.9	40.9	40.9	59.555	548	548	0	55.086
Q07417	Acads	Short-chain specific acyl-CoA dehydrogenase, mitochondrial	0.481	-1.057	1.2174	0.283803	-1.057	0.283803	Y	-0.386598	Q07417	Q07417	2	2	2	Short-chain specific acyl-CoA dehydrogenase, mitochondrial	Acads	sp|Q07417|ACADS_MOUSE Short-chain specific acyl-CoA dehydrogenase, mitochondrial OS=Mus musculus GN=Acads PE=1 SV=2	1	2	2	2	0	0.849	0.481	-1.057	9.929	2	395	Q07417	Q07417	1	1	1	Short-chain specific acyl-CoA dehydrogenase, mitochondrial	Acads		1	1	1	1	3.2	3.2	3.2	44.889	412	412	0.0035461	2.722
Q99PT1	Arhgdia	Rho GDP-dissociation inhibitor 1	0.85	-0.234	0.68813	-0.539247	-0.234	-0.539247	Y	-0.386623	Q99PT1	Q99PT1	5	5	5	Rho GDP-dissociation inhibitor 1	Arhgdia	sp|Q99PT1|GDIR1_MOUSE Rho GDP-dissociation inhibitor 1 OS=Mus musculus GN=Arhgdia PE=1 SV=3	1	5	5	5	0	1.592	0.85	-0.234	41.938	8	609	Q99PT1	Q99PT1	1	1	1	Rho GDP-dissociation inhibitor 1	Arhgdia		1	1	1	1	7.8	7.8	7.8	23.407	204	204	0.0018382	2.9035
Q6ZWX6	Eif2s1	Eukaryotic translation initiation factor 2 subunit 1	0.606	-0.723	0.96462	-0.0519674	-0.723	-0.0519674	Y	-0.387484	Q6ZWX6	Q6ZWX6	9	9	9	Eukaryotic translation initiation factor 2 subunit 1	Eif2s1	sp|Q6ZWX6|IF2A_MOUSE Eukaryotic translation initiation factor 2 subunit 1 OS=Mus musculus GN=Eif2s1 PE=1 SV=3	1	9	9	9	0	1.094	0.606	-0.723	16.98	15	492	Q6ZWX6	Q6ZWX6	7	7	7	Eukaryotic translation initiation factor 2 subunit 1	Eif2s1		1	7	7	7	27.6	27.6	27.6	36.108	315	315	0	29.265
Q61699	Hsph1	Heat shock protein 105 kDa	0.672	-0.574	0.86981	-0.201228	-0.574	-0.201228	Y	-0.387614	Q61699	Q61699	5	4	4	Heat shock protein 105 kDa	Hsph1	sp|Q61699|HS105_MOUSE Heat shock protein 105 kDa OS=Mus musculus GN=Hsph1 PE=1 SV=2	1	5	4	4	0	1.038	0.672	-0.574	4.212	4	458	Q61699	Q61699	12	10	10	Heat shock protein 105 kDa	Hsph1		1	12	10	10	18.8	16.2	16.2	96.406	858	858	0	23.023
Q99KP6	Prpf19	Pre-mRNA-processing factor 19	0.598	-0.743	0.96245	-0.0552165	-0.743	-0.0552165	Y	-0.399108	Q99KP6	Q99KP6	4	4	4	Pre-mRNA-processing factor 19	Prpf19	sp|Q99KP6|PRP19_MOUSE Pre-mRNA-processing factor 19 OS=Mus musculus GN=Prpf19 PE=1 SV=1	1	4	4	4	0	0.917	0.598	-0.743	17.681	2	598	Q99KP6	Q99KP6	9	9	9	Pre-mRNA-processing factor 19	Prpf19		1	9	9	9	23.6	23.6	23.6	55.238	504	504	0	42.67
P80316	Cct5	T-complex protein 1 subunit epsilon	0.709	-0.496	0.80883	-0.306092	-0.496	-0.306092	Y	-0.401046	P80316	P80316	1	1	1	T-complex protein 1 subunit epsilon	Cct5	sp|P80316|TCPE_MOUSE T-complex protein 1 subunit epsilon OS=Mus musculus GN=Cct5 PE=1 SV=1	1	1	1	1	0.0054945	1.178	0.709	-0.496	24.24	8	355	P80316	P80316	10	10	10	T-complex protein 1 subunit epsilon	Cct5		1	10	10	10	19.6	19.6	19.6	59.623	541	541	0	25.196
P17182;P17183;P21550	Eno1	Alpha-enolase	0.85	-0.234	0.6739	-0.569394	-0.234	-0.569394	Y	-0.401697	P17182;P17183;P21550	P17182	18;3;2	18;3;2	18;3;2	Alpha-enolase	Eno1	sp|P17182|ENOA_MOUSE Alpha-enolase OS=Mus musculus GN=Eno1 PE=1 SV=3	3	18	18	18	0	1.463	0.85	-0.234	23.615	104	153	P21550	P21550	3	1	1	Beta-enolase	Eno3		1	3	1	1	10.8	3.2	3.2	47.024	434	434	0.00097656	3.3808
P21550	Eno1	Alpha-enolase	0.85	-0.234	0.6739	-0.569394	-0.234	-0.569394	Y	-0.401697	P17182;P17183;P21550	P17182	18;3;2	18;3;2	18;3;2	Alpha-enolase	Eno1	sp|P17182|ENOA_MOUSE Alpha-enolase OS=Mus musculus GN=Eno1 PE=1 SV=3	3	18	18	18	0	1.463	0.85	-0.234	23.615	104	153	P21550	P21550	3	1	1	Beta-enolase	Eno3		1	3	1	1	10.8	3.2	3.2	47.024	434	434	0.00097656	3.3808
O89086	Rbm3	RNA-binding protein 3	0.59	-0.762	0.96831	-0.0464591	-0.762	-0.0464591	Y	-0.40423	O89086	O89086	1	1	1	RNA-binding protein 3	Rbm3	sp|O89086|RBM3_MOUSE RNA-binding protein 3 OS=Mus musculus GN=Rbm3 PE=2 SV=1	1	1	1	1	0.005487	1.004	0.59	-0.762	NaN	1	101	O89086	O89086	2	2	2	RNA-binding protein 3	Rbm3		1	2	2	2	19	19	19	16.604	153	153	0	4.5474
P06151;P00342	Ldha	L-lactate dehydrogenase A chain	0.813	-0.298	0.70198	-0.510498	-0.298	-0.510498	Y	-0.404249	P06151;P00342	P06151	10;2	10;2	9;1	L-lactate dehydrogenase A chain	Ldha	sp|P06151|LDHA_MOUSE L-lactate dehydrogenase A chain OS=Mus musculus GN=Ldha PE=1 SV=3	2	10	10	9	0	1.55	0.813	-0.298	29.838	29	109	P06151;P00342	P06151	11;2	11;2	10;1	L-lactate dehydrogenase A chain	Ldha		2	11	11	10	31.3	31.3	27.7	36.498	332	332;332	0	74.023
Q9CQI7	Snrpb2	U2 small nuclear ribonucleoprotein B	0.748	-0.418	0.76177	-0.392573	-0.418	-0.392573	Y	-0.405286	Q9CQI7	Q9CQI7	2	1	1	U2 small nuclear ribonucleoprotein B	Snrpb2	sp|Q9CQI7|RU2B_MOUSE U2 small nuclear ribonucleoprotein B OS=Mus musculus GN=Snrpb2 PE=1 SV=1	1	2	1	1	0.0029112	1.274	0.748	-0.418	NaN	1	630	Q9CQI7	Q9CQI7	6	6	6	U2 small nuclear ribonucleoprotein B	Snrpb2		1	6	6	6	34.2	34.2	34.2	25.323	225	225	0	9.8202
P84078;P61205;Q8BSL7;P84084;P61750	Arf1;Arf3;Arf2;Arf5;Arf4	ADP-ribosylation factor 1;ADP-ribosylation factor 3;ADP-ribosylation factor 2;ADP-ribosylation factor 5;ADP-ribosylation factor 4	0.759	-0.397	0.74554	-0.423642	-0.397	-0.423642	Y	-0.410321	P84078;P61205;Q8BSL7;P84084;P61750	P84078;P61205;Q8BSL7;P84084;P61750	6;6;5;4;3	6;6;5;4;3	6;6;5;4;3	ADP-ribosylation factor 1;ADP-ribosylation factor 3;ADP-ribosylation factor 2;ADP-ribosylation factor 5;ADP-ribosylation factor 4	Arf1;Arf3;Arf2;Arf5;Arf4	sp|P84078|ARF1_MOUSE ADP-ribosylation factor 1 OS=Mus musculus GN=Arf1 PE=1 SV=2;sp|P61205|ARF3_MOUSE ADP-ribosylation factor 3 OS=Mus musculus GN=Arf3 PE=2 SV=2;sp|Q8BSL7|ARF2_MOUSE ADP-ribosylation factor 2 OS=Mus musculus GN=Arf2 PE=1 SV=2;sp|P84084|ARF	5	6	6	6	0	1.65	0.759	-0.397	19.015	10	270	P84084;P61750;Q8BSL7;P84078;P61205	P84084;P61750;Q8BSL7;P84078;P61205	2;2;2;2;2	2;2;2;2;2	2;2;2;2;2	ADP-ribosylation factor 5;ADP-ribosylation factor 4;ADP-ribosylation factor 2;ADP-ribosylation factor 1;ADP-ribosylation factor 3	Arf5;Arf4;Arf2;Arf1;Arf3	;;;;	5	2	2	2	17.8	17.8	17.8	20.529	180	180;180;181;181;181	0	4.5894
P84084;P61750;Q8BSL7;P84078;P61205	Arf1;Arf3;Arf2;Arf5;Arf4	ADP-ribosylation factor 1;ADP-ribosylation factor 3;ADP-ribosylation factor 2;ADP-ribosylation factor 5;ADP-ribosylation factor 4	0.759	-0.397	0.74554	-0.423642	-0.397	-0.423642	Y	-0.410321	P84078;P61205;Q8BSL7;P84084;P61750	P84078;P61205;Q8BSL7;P84084;P61750	6;6;5;4;3	6;6;5;4;3	6;6;5;4;3	ADP-ribosylation factor 1;ADP-ribosylation factor 3;ADP-ribosylation factor 2;ADP-ribosylation factor 5;ADP-ribosylation factor 4	Arf1;Arf3;Arf2;Arf5;Arf4	sp|P84078|ARF1_MOUSE ADP-ribosylation factor 1 OS=Mus musculus GN=Arf1 PE=1 SV=2;sp|P61205|ARF3_MOUSE ADP-ribosylation factor 3 OS=Mus musculus GN=Arf3 PE=2 SV=2;sp|Q8BSL7|ARF2_MOUSE ADP-ribosylation factor 2 OS=Mus musculus GN=Arf2 PE=1 SV=2;sp|P84084|ARF	5	6	6	6	0	1.65	0.759	-0.397	19.015	10	270	P84084;P61750;Q8BSL7;P84078;P61205	P84084;P61750;Q8BSL7;P84078;P61205	2;2;2;2;2	2;2;2;2;2	2;2;2;2;2	ADP-ribosylation factor 5;ADP-ribosylation factor 4;ADP-ribosylation factor 2;ADP-ribosylation factor 1;ADP-ribosylation factor 3	Arf5;Arf4;Arf2;Arf1;Arf3	;;;;	5	2	2	2	17.8	17.8	17.8	20.529	180	180;180;181;181;181	0	4.5894
P62334	Psmc6	26S protease regulatory subunit 10B	0.728	-0.457	0.7766	-0.364756	-0.457	-0.364756	Y	-0.410878	P62334	P62334	3	3	3	26S protease regulatory subunit 10B	Psmc6	sp|P62334|PRS10_MOUSE 26S protease regulatory subunit 10B OS=Mus musculus GN=Psmc6 PE=1 SV=1	1	3	3	3	0	1.227	0.728	-0.457	7.44	6	299	P62334	P62334	8	8	8	26S protease regulatory subunit 10B	Psmc6		1	8	8	8	22.4	22.4	22.4	44.172	389	389	0	14.547
Q3TXS7	Psmd1	26S proteasome non-ATPase regulatory subunit 1	0.673	-0.572	0.84096	-0.249891	-0.572	-0.249891	Y	-0.410945	Q3TXS7	Q3TXS7	1	1	1	26S proteasome non-ATPase regulatory subunit 1	Psmd1	sp|Q3TXS7|PSMD1_MOUSE 26S proteasome non-ATPase regulatory subunit 1 OS=Mus musculus GN=Psmd1 PE=1 SV=1	1	1	1	1	0.0055402	1.145	0.673	-0.572	NaN	1	405	Q3TXS7	Q3TXS7	4	4	4	26S proteasome non-ATPase regulatory subunit 1	Psmd1		1	4	4	4	6.7	6.7	6.7	105.73	953	953	0	9.2732
P51881	Slc25a5	ADP/ATP translocase 2;ADP/ATP translocase 2, N-terminally processed	0.391	-1.356	1.4307	0.516721	-1.356	0.516721	Y	-0.419639	P51881	P51881	5	2	2	ADP/ATP translocase 2;ADP/ATP translocase 2, N-terminally processed	Slc25a5	sp|P51881|ADT2_MOUSE ADP/ATP translocase 2 OS=Mus musculus GN=Slc25a5 PE=1 SV=3	1	5	2	2	0	0.705	0.391	-1.356	12.032	2	240	P51881	P51881	3	3	2	ADP/ATP translocase 2;ADP/ATP translocase 2, N-terminally processed	Slc25a5		1	3	3	2	11.4	11.4	7.4	32.931	298	298	0	5.958
Q9D8U8	Snx5	Sorting nexin-5	0.558	-0.842	0.99643	-0.00515964	-0.842	-0.00515964	Y	-0.42358	Q9D8U8	Q9D8U8	1	1	1	Sorting nexin-5	Snx5	sp|Q9D8U8|SNX5_MOUSE Sorting nexin-5 OS=Mus musculus GN=Snx5 PE=1 SV=1	1	1	1	1	0.0015337	0.95	0.558	-0.842	NaN	1	690	Q9D8U8	Q9D8U8	1	1	1	Sorting nexin-5	Snx5		1	1	1	1	2.7	2.7	2.7	46.797	404	404	0.012471	1.9725
Q9DBJ1;O70250	Pgam1	Phosphoglycerate mutase 1	0.989	-0.016	0.56028	-0.83578	-0.016	-0.83578	Y	-0.42589	Q9DBJ1;O70250	Q9DBJ1	4;1	4;1	4;1	Phosphoglycerate mutase 1	Pgam1	sp|Q9DBJ1|PGAM1_MOUSE Phosphoglycerate mutase 1 OS=Mus musculus GN=Pgam1 PE=1 SV=3	2	4	4	4	0	1.796	0.989	-0.016	7.524	7	697	Q9DBJ1;O70250	Q9DBJ1	3;1	3;1	3;1	Phosphoglycerate mutase 1	Pgam1		2	3	3	3	20.5	20.5	20.5	28.832	254	254;253	0	5.5193
P43247	Msh2	DNA mismatch repair protein Msh2	0.924	-0.114	0.59966	-0.737783	-0.114	-0.737783	Y	-0.425892	P43247	P43247	37	37	37	DNA mismatch repair protein Msh2	Msh2	sp|P43247|MSH2_MOUSE DNA mismatch repair protein Msh2 OS=Mus musculus GN=Msh2 PE=1 SV=1	1	37	37	37	0	1.476	0.924	-0.114	17.203	291	212	P43247	P43247	44	44	44	DNA mismatch repair protein Msh2	Msh2		1	44	44	44	51	51	51	104.15	935	935	0	323.31
P70388	Rad50	DNA repair protein RAD50	0.572	-0.806	0.96632	-0.0494271	-0.806	-0.0494271	Y	-0.427714	P70388	P70388	1	1	1	DNA repair protein RAD50	Rad50	sp|P70388|RAD50_MOUSE DNA repair protein RAD50 OS=Mus musculus GN=Rad50 PE=1 SV=1	1	1	1	1	0.0042614	0.974	0.572	-0.806	NaN	1	348	P70388	P70388	26	26	26	DNA repair protein RAD50	Rad50		1	26	26	26	22.8	22.8	22.8	153.49	1312	1312	0	59.098
Q9CRB2	Nhp2	H/ACA ribonucleoprotein complex subunit 2	0.499	-1.002	1.1049	0.143916	-1.002	0.143916	Y	-0.429042	Q9CRB2	Q9CRB2	1	1	1	H/ACA ribonucleoprotein complex subunit 2	Nhp2	sp|Q9CRB2|NHP2_MOUSE H/ACA ribonucleoprotein complex subunit 2 OS=Mus musculus GN=Nhp2 PE=2 SV=1	1	1	1	1	0.0028653	1.281	0.499	-1.002	1.451	2	640	Q9CRB2	Q9CRB2	3	3	3	H/ACA ribonucleoprotein complex subunit 2	Nhp2		1	3	3	3	19	19	19	17.247	153	153	0	5.3325
P54276	Msh6	DNA mismatch repair protein Msh6	0.863	-0.212	0.63734	-0.649865	-0.212	-0.649865	Y	-0.430932	P54276	P54276	44	44	44	DNA mismatch repair protein Msh6	Msh6	sp|P54276|MSH6_MOUSE DNA mismatch repair protein Msh6 OS=Mus musculus GN=Msh6 PE=1 SV=3	1	44	44	44	0	1.404	0.863	-0.212	16.875	370	248	P54276	P54276	61	61	61	DNA mismatch repair protein Msh6	Msh6		1	61	61	61	50.1	50.1	50.1	151.08	1358	1358	0	323.31
P15532	Nme1	Nucleoside diphosphate kinase A	0.843	-0.246	0.65153	-0.618096	-0.246	-0.618096	Y	-0.432048	P15532	P15532	4	1	1	Nucleoside diphosphate kinase A	Nme1	sp|P15532|NDKA_MOUSE Nucleoside diphosphate kinase A OS=Mus musculus GN=Nme1 PE=1 SV=1	1	4	1	1	1	1.435	0.843	-0.246	NaN	1	146	P15532	P15532	5	1	1	Nucleoside diphosphate kinase A	Nme1		1	5	1	1	36.8	6.6	6.6	17.208	152	152	0.019499	1.4782
P80318	Cct3	T-complex protein 1 subunit gamma	0.669	-0.58	0.81206	-0.300342	-0.58	-0.300342	Y	-0.440171	P80318	P80318	7	7	7	T-complex protein 1 subunit gamma	Cct3	sp|P80318|TCPG_MOUSE T-complex protein 1 subunit gamma OS=Mus musculus GN=Cct3 PE=1 SV=1	1	7	7	7	0	0.998	0.669	-0.58	11.288	13	357	P80318	P80318	20	20	20	T-complex protein 1 subunit gamma	Cct3		1	20	20	20	42.2	42.2	42.2	60.629	545	545	0	53.333
P17182;P17183	Eno1	Alpha-enolase	0.85	-0.234	0.63797	-0.64844	-0.234	-0.64844	Y	-0.44122	P17182;P17183;P21550	P17182	18;3;2	18;3;2	18;3;2	Alpha-enolase	Eno1	sp|P17182|ENOA_MOUSE Alpha-enolase OS=Mus musculus GN=Eno1 PE=1 SV=3	3	18	18	18	0	1.463	0.85	-0.234	23.615	104	153	P17182;P17183	P17182	20;3	20;3	18;1	Alpha-enolase	Eno1		2	20	20	18	54.8	54.8	51.4	47.14	434	434;434	0	88.329
P17182;P17183;P21550	Eno1	Alpha-enolase	0.85	-0.234	0.63797	-0.64844	-0.234	-0.64844	Y	-0.44122	P17182;P17183;P21550	P17182	18;3;2	18;3;2	18;3;2	Alpha-enolase	Eno1	sp|P17182|ENOA_MOUSE Alpha-enolase OS=Mus musculus GN=Eno1 PE=1 SV=3	3	18	18	18	0	1.463	0.85	-0.234	23.615	104	153	P17182;P17183	P17182	20;3	20;3	18;1	Alpha-enolase	Eno1		2	20	20	18	54.8	54.8	51.4	47.14	434	434;434	0	88.329
O88685	Psmc3	26S protease regulatory subunit 6A	0.666	-0.587	0.81481	-0.295464	-0.587	-0.295464	Y	-0.441232	O88685	O88685	2	2	2	26S protease regulatory subunit 6A	Psmc3	sp|O88685|PRS6A_MOUSE 26S protease regulatory subunit 6A OS=Mus musculus GN=Psmc3 PE=1 SV=2	1	2	2	2	0	1.023	0.666	-0.587	14.562	2	98	O88685	O88685	7	7	7	26S protease regulatory subunit 6A	Psmc3		1	7	7	7	21.3	21.3	21.3	49.548	442	442	0	15.958
Q9R0P3	Esd	S-formylglutathione hydrolase	0.551	-0.859	0.97523	-0.0361856	-0.859	-0.0361856	Y	-0.447593	Q9R0P3	Q9R0P3	1	1	1	S-formylglutathione hydrolase	Esd	sp|Q9R0P3|ESTD_MOUSE S-formylglutathione hydrolase OS=Mus musculus GN=Esd PE=1 SV=1	1	1	1	1	0.0091027	0.939	0.551	-0.859	NaN	1	737	Q9R0P3	Q9R0P3	2	2	2	S-formylglutathione hydrolase	Esd		1	2	2	2	12.4	12.4	12.4	31.319	282	282	0	6.2027
Q8VDF2	Uhrf1	E3 ubiquitin-protein ligase UHRF1	0.881	-0.182	0.60745	-0.719162	-0.182	-0.719162	Y	-0.450581	Q8VDF2	Q8VDF2	1	1	1	E3 ubiquitin-protein ligase UHRF1	Uhrf1	sp|Q8VDF2|UHRF1_MOUSE E3 ubiquitin-protein ligase UHRF1 OS=Mus musculus GN=Uhrf1 PE=1 SV=2	1	1	1	1	0.0055479	1.5	0.881	-0.182	NaN	1	555	Q8VDF2	Q8VDF2	2	2	2	E3 ubiquitin-protein ligase UHRF1	Uhrf1		1	2	2	2	3.3	3.3	3.3	88.303	782	782	0.00094967	3.138
O70435	Psma3	Proteasome subunit alpha type-3	0.694	-0.527	0.77129	-0.374655	-0.527	-0.374655	Y	-0.450827	O70435	O70435	2	2	2	Proteasome subunit alpha type-3	Psma3	sp|O70435|PSA3_MOUSE Proteasome subunit alpha type-3 OS=Mus musculus GN=Psma3 PE=1 SV=3	1	2	2	2	0	1.257	0.694	-0.527	15.337	3	89	O70435	O70435	4	4	4	Proteasome subunit alpha type-3	Psma3		1	4	4	4	17.6	17.6	17.6	28.405	255	255	0	10.594
Q99MN9	Pccb	Propionyl-CoA carboxylase beta chain, mitochondrial	0.309	-1.694	1.7317	0.792189	-1.694	0.792189	Y	-0.450905	Q99MN9	Q99MN9	3	3	3	Propionyl-CoA carboxylase beta chain, mitochondrial	Pccb	sp|Q99MN9|PCCB_MOUSE Propionyl-CoA carboxylase beta chain, mitochondrial OS=Mus musculus GN=Pccb PE=1 SV=2	1	3	3	3	0	0.482	0.309	-1.694	22.321	7	606	Q99MN9	Q99MN9	5	5	5	Propionyl-CoA carboxylase beta chain, mitochondrial	Pccb		1	5	5	5	13.5	13.5	13.5	58.408	541	541	0	8.6744
Q9CZU6	Cs	Citrate synthase, mitochondrial	0.507	-0.981	1.041	0.0579701	-0.981	0.0579701	Y	-0.461515	Q9CZU6	Q9CZU6	2	2	2	Citrate synthase, mitochondrial	Cs	sp|Q9CZU6|CISY_MOUSE Citrate synthase, mitochondrial OS=Mus musculus GN=Cs PE=1 SV=1	1	2	2	2	0	0.963	0.507	-0.981	2.457	6	666	Q9CZU6	Q9CZU6	2	2	2	Citrate synthase, mitochondrial	Cs		1	2	2	2	5.8	5.8	5.8	51.736	464	464	0	4.1443
Q9WU84	Ccs	Copper chaperone for superoxide dismutase	0.735	-0.445	0.71438	-0.485236	-0.445	-0.485236	Y	-0.465118	Q9WU84	Q9WU84	1	1	1	Copper chaperone for superoxide dismutase	Ccs	sp|Q9WU84|CCS_MOUSE Copper chaperone for superoxide dismutase OS=Mus musculus GN=Ccs PE=2 SV=1	1	1	1	1	0.0016367	1.251	0.735	-0.445	NaN	1	754	Q9WU84	Q9WU84	1	1	1	Copper chaperone for superoxide dismutase	Ccs		1	1	1	1	4.7	4.7	4.7	28.911	274	274	0	7.2598
Q9Z1R2	Bag6	Large proline-rich protein BAG6	0.573	-0.803	0.91494	-0.128251	-0.803	-0.128251	Y	-0.465625	Q9Z1R2	Q9Z1R2	1	1	1	Large proline-rich protein BAG6	Bag6	sp|Q9Z1R2|BAG6_MOUSE Large proline-rich protein BAG6 OS=Mus musculus GN=Bag6 PE=1 SV=1	1	1	1	1	0.0066313	0.976	0.573	-0.803	NaN	1	773	Q9Z1R2	Q9Z1R2	2	2	2	Large proline-rich protein BAG6	Bag6		1	2	2	2	2	2	2	121.04	1154	1154	0	3.9829
P50580	Pa2g4	Proliferation-associated protein 2G4	0.552	-0.857	0.94871	-0.0759609	-0.857	-0.0759609	Y	-0.46648	P50580	P50580	3	3	3	Proliferation-associated protein 2G4	Pa2g4	sp|P50580|PA2G4_MOUSE Proliferation-associated protein 2G4 OS=Mus musculus GN=Pa2g4 PE=1 SV=3	1	3	3	3	0	0.874	0.552	-0.857	37.705	3	236	P50580	P50580	4	4	4	Proliferation-associated protein 2G4	Pa2g4		1	4	4	4	10.2	10.2	10.2	43.698	394	394	0	6.0882
P80313	Cct7	T-complex protein 1 subunit eta	0.614	-0.705	0.85301	-0.229365	-0.705	-0.229365	Y	-0.467183	P80313	P80313	3	3	3	T-complex protein 1 subunit eta	Cct7	sp|P80313|TCPH_MOUSE T-complex protein 1 subunit eta OS=Mus musculus GN=Cct7 PE=1 SV=1	1	3	3	3	0	0.892	0.614	-0.705	25.56	9	352	P80313	P80313	13	13	13	T-complex protein 1 subunit eta	Cct7		1	13	13	13	28.1	28.1	28.1	59.652	544	544	0	29.335
Q9JKX6	Nudt5	ADP-sugar pyrophosphatase	0.724	-0.465	0.72175	-0.470429	-0.465	-0.470429	Y	-0.467714	Q9JKX6	Q9JKX6	1	1	1	ADP-sugar pyrophosphatase	Nudt5	sp|Q9JKX6|NUDT5_MOUSE ADP-sugar pyrophosphatase OS=Mus musculus GN=Nudt5 PE=1 SV=1	1	1	1	1	0.0015924	1.233	0.724	-0.465	NaN	1	722	Q9JKX6	Q9JKX6	1	1	1	ADP-sugar pyrophosphatase	Nudt5		1	1	1	1	6	6	6	23.984	218	218	0.00094518	3.0964
P17918	Pcna	Proliferating cell nuclear antigen	0.817	-0.292	0.6384	-0.647467	-0.292	-0.647467	Y	-0.469734	P17918	P17918	17	17	17	Proliferating cell nuclear antigen	Pcna	sp|P17918|PCNA_MOUSE Proliferating cell nuclear antigen OS=Mus musculus GN=Pcna PE=1 SV=2	1	17	17	17	0	1.604	0.817	-0.292	30.802	177	157	P17918	P17918	16	16	16	Proliferating cell nuclear antigen	Pcna		1	16	16	16	71.6	71.6	71.6	28.785	261	261	0	323.31
P63038	Hspd1	60 kDa heat shock protein, mitochondrial	0.583	-0.779	0.89432	-0.161137	-0.779	-0.161137	Y	-0.470068	P63038	P63038	12	12	12	60 kDa heat shock protein, mitochondrial	Hspd1	sp|P63038|CH60_MOUSE 60 kDa heat shock protein, mitochondrial OS=Mus musculus GN=Hspd1 PE=1 SV=1	1	12	12	12	0	0.936	0.583	-0.779	16.704	18	325	P63038	P63038	12	12	12	60 kDa heat shock protein, mitochondrial	Hspd1		1	12	12	12	32.3	32.3	32.3	60.955	573	573	0	35.942
Q923G2	Polr2h	DNA-directed RNA polymerases I, II, and III subunit RPABC3	0.712	-0.49	0.72749	-0.459001	-0.49	-0.459001	Y	-0.4745	Q923G2	Q923G2	1	1	1	DNA-directed RNA polymerases I, II, and III subunit RPABC3	Polr2h	sp|Q923G2|RPAB3_MOUSE DNA-directed RNA polymerases I, II, and III subunit RPABC3 OS=Mus musculus GN=Polr2h PE=2 SV=3	1	1	1	1	0.0015528	1.212	0.712	-0.49	NaN	1	588	Q923G2	Q923G2	1	1	1	DNA-directed RNA polymerases I, II, and III subunit RPABC3	Polr2h		1	1	1	1	8.7	8.7	8.7	17.143	150	150	0.0080064	2.1318
Q9JIK5	Ddx21	Nucleolar RNA helicase 2	0.474	-1.076	1.0906	0.125122	-1.076	0.125122	Y	-0.475439	Q9JIK5	Q9JIK5	2	2	2	Nucleolar RNA helicase 2	Ddx21	sp|Q9JIK5|DDX21_MOUSE Nucleolar RNA helicase 2 OS=Mus musculus GN=Ddx21 PE=1 SV=3	1	2	2	2	0	0.739	0.474	-1.076	7.465	2	715	Q9JIK5	Q9JIK5	4	4	4	Nucleolar RNA helicase 2	Ddx21		1	4	4	4	5.4	5.4	5.4	93.55	851	851	0	9.042
Q9QYS9	Qki	Protein quaking	0.56	-0.837	0.91441	-0.129087	-0.837	-0.129087	Y	-0.483043	Q9QYS9	Q9QYS9	3	3	3	Protein quaking	Qki	sp|Q9QYS9|QKI_MOUSE Protein quaking OS=Mus musculus GN=Qki PE=1 SV=1	1	3	3	3	0	0.993	0.56	-0.837	8.459	2	733	Q9QYS9	Q9QYS9	6	6	6	Protein quaking	Qki		1	6	6	6	20.2	20.2	20.2	37.67	341	341	0	35.285
Q9DCL9	Paics	Multifunctional protein ADE2;Phosphoribosylaminoimidazole-succinocarboxamide synthase;Phosphoribosylaminoimidazole carboxylase	0.509	-0.974	1.0024	0.00345832	-0.974	0.00345832	Y	-0.485271	Q9DCL9	Q9DCL9	4	4	4	Multifunctional protein ADE2;Phosphoribosylaminoimidazole-succinocarboxamide synthase;Phosphoribosylaminoimidazole carboxylase	Paics	sp|Q9DCL9|PUR6_MOUSE Multifunctional protein ADE2 OS=Mus musculus GN=Paics PE=1 SV=4	1	4	4	4	0	0.803	0.509	-0.974	20.212	6	702	Q9DCL9	Q9DCL9	12	12	12	Multifunctional protein ADE2;Phosphoribosylaminoimidazole-succinocarboxamide synthase;Phosphoribosylaminoimidazole carboxylase	Paics		1	12	12	12	30.4	30.4	30.4	47.006	425	425	0	29.426
P61327;Q9CQL1	Magoh;Magohb	Protein mago nashi homolog;Protein mago nashi homolog 2	0.566	-0.82	0.8985	-0.15441	-0.82	-0.15441	Y	-0.487205	P61327;Q9CQL1	P61327;Q9CQL1	2;1	2;1	2;1	Protein mago nashi homolog;Protein mago nashi homolog 2	Magoh;Magohb	sp|P61327|MGN_MOUSE Protein mago nashi homolog OS=Mus musculus GN=Magoh PE=2 SV=1;sp|Q9CQL1|MGN2_MOUSE Protein mago nashi homolog 2 OS=Mus musculus GN=Magohb PE=2 SV=1	2	2	2	2	0	1.372	0.566	-0.82	0.002	2	272	P61327;Q9CQL1	P61327;Q9CQL1	4;3	4;3	4;3	Protein mago nashi homolog;Protein mago nashi homolog 2	Magoh;Magohb	;	2	4	4	4	22.6	22.6	22.6	17.163	146	146;146	0	9.9404
P70296	Pebp1	Phosphatidylethanolamine-binding protein 1;Hippocampal cholinergic neurostimulating peptide	0.757	-0.402	0.67183	-0.573832	-0.402	-0.573832	Y	-0.487916	P70296	P70296	4	4	4	Phosphatidylethanolamine-binding protein 1;Hippocampal cholinergic neurostimulating peptide	Pebp1	sp|P70296|PEBP1_MOUSE Phosphatidylethanolamine-binding protein 1 OS=Mus musculus GN=Pebp1 PE=1 SV=3	1	4	4	4	0	1.657	0.757	-0.402	13.071	7	344	P70296	P70296	4	4	4	Phosphatidylethanolamine-binding protein 1;Hippocampal cholinergic neurostimulating peptide	Pebp1		1	4	4	4	32.6	32.6	32.6	20.83	187	187	0	14.043
Q9R1P0	Psma4	Proteasome subunit alpha type-4	0.676	-0.566	0.75086	-0.413384	-0.566	-0.413384	Y	-0.489692	Q9R1P0	Q9R1P0	6	6	6	Proteasome subunit alpha type-4	Psma4	sp|Q9R1P0|PSA4_MOUSE Proteasome subunit alpha type-4 OS=Mus musculus GN=Psma4 PE=1 SV=1	1	6	6	6	0	1.173	0.676	-0.566	20.085	6	742	Q9R1P0	Q9R1P0	2	2	2	Proteasome subunit alpha type-4	Psma4		1	2	2	2	7.3	7.3	7.3	29.47	261	261	0	3.7199
O70591	Pfdn2	Prefoldin subunit 2	0.695	-0.525	0.72654	-0.460886	-0.525	-0.460886	Y	-0.492943	O70591	O70591	2	2	2	Prefoldin subunit 2	Pfdn2	sp|O70591|PFD2_MOUSE Prefoldin subunit 2 OS=Mus musculus GN=Pfdn2 PE=2 SV=2	1	2	2	2	0	1.685	0.695	-0.525	7.86	2	92	O70591	O70591	3	3	3	Prefoldin subunit 2	Pfdn2		1	3	3	3	22.7	22.7	22.7	16.534	154	154	0	12.018
Q9CQC6	Bzw1	Basic leucine zipper and W2 domain-containing protein 1	0.412	-1.278	1.2226	0.289952	-1.278	0.289952	Y	-0.494024	Q9CQC6	Q9CQC6	1	1	1	Basic leucine zipper and W2 domain-containing protein 1	Bzw1	sp|Q9CQC6|BZW1_MOUSE Basic leucine zipper and W2 domain-containing protein 1 OS=Mus musculus GN=Bzw1 PE=1 SV=1	1	1	1	1	0.0067659	0.702	0.412	-1.278	NaN	1	626	Q9CQC6	Q9CQC6	2	2	2	Basic leucine zipper and W2 domain-containing protein 1	Bzw1		1	2	2	2	5	5	5	48.043	419	419	0.00097087	3.328
P09671	Sod2	Superoxide dismutase [Mn], mitochondrial	0.603	-0.729	0.82642	-0.275053	-0.729	-0.275053	Y	-0.502026	P09671	P09671	1	1	1	Superoxide dismutase [Mn], mitochondrial	Sod2	sp|P09671|SODM_MOUSE Superoxide dismutase [Mn], mitochondrial OS=Mus musculus GN=Sod2 PE=1 SV=3	1	1	1	1	0.0042135	1.027	0.603	-0.729	NaN	1	121	P09671	P09671	1	1	1	Superoxide dismutase [Mn], mitochondrial	Sod2		1	1	1	1	6.3	6.3	6.3	24.603	222	222	0.012608	2.0515
P80317	Cct6a	T-complex protein 1 subunit zeta	0.613	-0.707	0.81316	-0.298389	-0.707	-0.298389	Y	-0.502694	P80317	P80317	4	4	4	T-complex protein 1 subunit zeta	Cct6a	sp|P80317|TCPZ_MOUSE T-complex protein 1 subunit zeta OS=Mus musculus GN=Cct6a PE=1 SV=3	1	4	4	4	0	1.109	0.613	-0.707	15.155	15	356	P80317;Q61390	P80317	15;4	15;4	15;4	T-complex protein 1 subunit zeta	Cct6a		2	15	15	15	35.8	35.8	35.8	58.004	531	531;531	0	36.049
P80317;Q61390	Cct6a	T-complex protein 1 subunit zeta	0.613	-0.707	0.81316	-0.298389	-0.707	-0.298389	Y	-0.502694	P80317	P80317	4	4	4	T-complex protein 1 subunit zeta	Cct6a	sp|P80317|TCPZ_MOUSE T-complex protein 1 subunit zeta OS=Mus musculus GN=Cct6a PE=1 SV=3	1	4	4	4	0	1.109	0.613	-0.707	15.155	15	356	P80317;Q61390	P80317	15;4	15;4	15;4	T-complex protein 1 subunit zeta	Cct6a		2	15	15	15	35.8	35.8	35.8	58.004	531	531;531	0	36.049
P08249	Mdh2	Malate dehydrogenase, mitochondrial	0.509	-0.975	0.97693	-0.0336729	-0.975	-0.0336729	Y	-0.504336	P08249	P08249	10	10	10	Malate dehydrogenase, mitochondrial	Mdh2	sp|P08249|MDHM_MOUSE Malate dehydrogenase, mitochondrial OS=Mus musculus GN=Mdh2 PE=1 SV=3	1	10	10	10	0	0.865	0.509	-0.975	22.033	12	116	P08249	P08249	3	3	3	Malate dehydrogenase, mitochondrial	Mdh2		1	3	3	3	11.5	11.5	11.5	35.611	338	338	0	6.5157
Q91ZA3	Pcca	Propionyl-CoA carboxylase alpha chain, mitochondrial	0.283	-1.819	1.7483	0.805953	-1.819	0.805953	Y	-0.506524	Q91ZA3	Q91ZA3	5	5	5	Propionyl-CoA carboxylase alpha chain, mitochondrial	Pcca	sp|Q91ZA3|PCCA_MOUSE Propionyl-CoA carboxylase alpha chain, mitochondrial OS=Mus musculus GN=Pcca PE=1 SV=2	1	5	5	5	0	0.47	0.283	-1.819	23.519	15	575	Q91ZA3	Q91ZA3	19	19	19	Propionyl-CoA carboxylase alpha chain, mitochondrial	Pcca		1	19	19	19	33	33	33	79.921	724	724	0	97.753
P47738	Aldh2	Aldehyde dehydrogenase, mitochondrial	0.39	-1.359	1.2686	0.343237	-1.359	0.343237	Y	-0.507881	P47738	P47738	5	5	5	Aldehyde dehydrogenase, mitochondrial	Aldh2	sp|P47738|ALDH2_MOUSE Aldehyde dehydrogenase, mitochondrial OS=Mus musculus GN=Aldh2 PE=1 SV=1	1	5	5	5	0	0.648	0.39	-1.359	14.624	6	219	P47738	P47738	8	8	8	Aldehyde dehydrogenase, mitochondrial	Aldh2		1	8	8	8	17.5	17.5	17.5	56.537	519	519	0	14.362
Q03265	Atp5a1	ATP synthase subunit alpha, mitochondrial	0.567	-0.818	0.86274	-0.213002	-0.818	-0.213002	Y	-0.515501	Q03265	Q03265	9	9	9	ATP synthase subunit alpha, mitochondrial	Atp5a1	sp|Q03265|ATPA_MOUSE ATP synthase subunit alpha, mitochondrial OS=Mus musculus GN=Atp5a1 PE=1 SV=1	1	9	9	9	0	0.866	0.567	-0.818	10.153	18	389	Q03265	Q03265	10	10	10	ATP synthase subunit alpha, mitochondrial	Atp5a1		1	10	10	10	25.5	25.5	25.5	59.752	553	553	0	21.346
P61924	Copz1	Coatomer subunit zeta-1	0.624	-0.681	0.78254	-0.353764	-0.681	-0.353764	Y	-0.517382	P61924	P61924	2	2	2	Coatomer subunit zeta-1	Copz1	sp|P61924|COPZ1_MOUSE Coatomer subunit zeta-1 OS=Mus musculus GN=Copz1 PE=2 SV=1	1	2	2	2	0	1.239	0.624	-0.681	5.315	2	275	P61924	P61924	1	1	1	Coatomer subunit zeta-1	Copz1		1	1	1	1	6.2	6.2	6.2	20.198	177	177	0.019163	1.5239
P62196	Psmc5	26S protease regulatory subunit 8	0.603	-0.731	0.80624	-0.310719	-0.731	-0.310719	Y	-0.520859	P62196	P62196	2	2	2	26S protease regulatory subunit 8	Psmc5	sp|P62196|PRS8_MOUSE 26S protease regulatory subunit 8 OS=Mus musculus GN=Psmc5 PE=1 SV=1	1	2	2	2	0	0.975	0.603	-0.731	41.444	2	285	P62196	P62196	12	12	12	26S protease regulatory subunit 8	Psmc5		1	12	12	12	40.6	40.6	40.6	45.626	406	406	0	37.466
Q9Z0N1	Eif2s3x;Eif2s3y	Eukaryotic translation initiation factor 2 subunit 3, X-linked;Eukaryotic translation initiation factor 2 subunit 3, Y-linked	0.535	-0.903	0.90607	-0.142306	-0.903	-0.142306	Y	-0.522653	Q9Z0N1;Q9Z0N2	Q9Z0N1;Q9Z0N2	3;2	3;2	3;2	Eukaryotic translation initiation factor 2 subunit 3, X-linked;Eukaryotic translation initiation factor 2 subunit 3, Y-linked	Eif2s3x;Eif2s3y	sp|Q9Z0N1|IF2G_MOUSE Eukaryotic translation initiation factor 2 subunit 3, X-linked OS=Mus musculus GN=Eif2s3x PE=1 SV=2;sp|Q9Z0N2|IF2H_MOUSE Eukaryotic translation initiation factor 2 subunit 3, Y-linked OS=Mus musculus GN=Eif2s3y PE=2 SV=2	2	3	3	3	0	0.862	0.535	-0.903	24.551	7	766	Q9Z0N1	Q9Z0N1	8	8	2	Eukaryotic translation initiation factor 2 subunit 3, X-linked	Eif2s3x		1	8	8	2	22.5	22.5	5.7	51.065	472	472	0	25.534
Q9Z0N1;Q9Z0N2	Eif2s3x;Eif2s3y	Eukaryotic translation initiation factor 2 subunit 3, X-linked;Eukaryotic translation initiation factor 2 subunit 3, Y-linked	0.535	-0.903	0.90607	-0.142306	-0.903	-0.142306	Y	-0.522653	Q9Z0N1;Q9Z0N2	Q9Z0N1;Q9Z0N2	3;2	3;2	3;2	Eukaryotic translation initiation factor 2 subunit 3, X-linked;Eukaryotic translation initiation factor 2 subunit 3, Y-linked	Eif2s3x;Eif2s3y	sp|Q9Z0N1|IF2G_MOUSE Eukaryotic translation initiation factor 2 subunit 3, X-linked OS=Mus musculus GN=Eif2s3x PE=1 SV=2;sp|Q9Z0N2|IF2H_MOUSE Eukaryotic translation initiation factor 2 subunit 3, Y-linked OS=Mus musculus GN=Eif2s3y PE=2 SV=2	2	3	3	3	0	0.862	0.535	-0.903	24.551	7	766	Q9Z0N1	Q9Z0N1	8	8	2	Eukaryotic translation initiation factor 2 subunit 3, X-linked	Eif2s3x		1	8	8	2	22.5	22.5	5.7	51.065	472	472	0	25.534
P28063	Psmb8	Proteasome subunit beta type-8	0.573	-0.803	0.83206	-0.265241	-0.803	-0.265241	Y	-0.53412	P28063	P28063	1	1	1	Proteasome subunit beta type-8	Psmb8	sp|P28063|PSB8_MOUSE Proteasome subunit beta type-8 OS=Mus musculus GN=Psmb8 PE=1 SV=2	1	1	1	1	0.0067568	0.976	0.573	-0.803	NaN	1	182	P28063	P28063	1	1	1	Proteasome subunit beta type-8	Psmb8		1	1	1	1	4.7	4.7	4.7	30.26	276	276	0.019231	1.5267
O08709	Prdx6	Peroxiredoxin-6	0.761	-0.395	0.62134	-0.686545	-0.395	-0.686545	Y	-0.540773	O08709	O08709	6	6	6	Peroxiredoxin-6	Prdx6	sp|O08709|PRDX6_MOUSE Peroxiredoxin-6 OS=Mus musculus GN=Prdx6 PE=1 SV=3	1	6	6	6	0	1.313	0.761	-0.395	20.354	6	56	O08709	O08709	5	5	5	Peroxiredoxin-6	Prdx6		1	5	5	5	19.2	19.2	19.2	24.87	224	224	0	13.328
P05064;P05063	Aldoa	Fructose-bisphosphate aldolase A	0.578	-0.791	0.81399	-0.296917	-0.791	-0.296917	Y	-0.543959	P05064;P05063	P05064	12;1	12;1	12;1	Fructose-bisphosphate aldolase A	Aldoa	sp|P05064|ALDOA_MOUSE Fructose-bisphosphate aldolase A OS=Mus musculus GN=Aldoa PE=1 SV=2	2	12	12	12	0	1.061	0.578	-0.791	23.945	41	105	P05064;P05063;Q91Y97	P05064	11;1;1	11;1;1	11;1;1	Fructose-bisphosphate aldolase A	Aldoa		3	11	11	11	37.9	37.9	37.9	39.355	364	364;363;364	0	75.795
P05064;P05063;Q91Y97	Aldoa	Fructose-bisphosphate aldolase A	0.578	-0.791	0.81399	-0.296917	-0.791	-0.296917	Y	-0.543959	P05064;P05063	P05064	12;1	12;1	12;1	Fructose-bisphosphate aldolase A	Aldoa	sp|P05064|ALDOA_MOUSE Fructose-bisphosphate aldolase A OS=Mus musculus GN=Aldoa PE=1 SV=2	2	12	12	12	0	1.061	0.578	-0.791	23.945	41	105	P05064;P05063;Q91Y97	P05064	11;1;1	11;1;1	11;1;1	Fructose-bisphosphate aldolase A	Aldoa		3	11	11	11	37.9	37.9	37.9	39.355	364	364;363;364	0	75.795
Q9QUM9	Psma6	Proteasome subunit alpha type-6	0.593	-0.755	0.7922	-0.336063	-0.755	-0.336063	Y	-0.545532	Q9QUM9	Q9QUM9	7	7	7	Proteasome subunit alpha type-6	Psma6	sp|Q9QUM9|PSA6_MOUSE Proteasome subunit alpha type-6 OS=Mus musculus GN=Psma6 PE=1 SV=1	1	7	7	7	0	1.14	0.593	-0.755	15.289	7	728	Q9QUM9	Q9QUM9	6	6	6	Proteasome subunit alpha type-6	Psma6		1	6	6	6	30.1	30.1	30.1	27.372	246	246	0	16.257
P50518	Atp6v1e1;Atp6v1e2	V-type proton ATPase subunit E 1;V-type proton ATPase subunit E 2	0.586	-0.77	0.78875	-0.34236	-0.77	-0.34236	Y	-0.55618	P50518;Q9D593	P50518;Q9D593	2;1	2;1	2;1	V-type proton ATPase subunit E 1;V-type proton ATPase subunit E 2	Atp6v1e1;Atp6v1e2	sp|P50518|VATE1_MOUSE V-type proton ATPase subunit E 1 OS=Mus musculus GN=Atp6v1e1 PE=1 SV=2;sp|Q9D593|VATE2_MOUSE V-type proton ATPase subunit E 2 OS=Mus musculus GN=Atp6v1e2 PE=2 SV=1	2	2	2	2	0	0.995	0.586	-0.77	31.634	2	235	P50518	P50518	2	2	2	V-type proton ATPase subunit E 1	Atp6v1e1		1	2	2	2	9.7	9.7	9.7	26.157	226	226	0.00271	2.8379
P50518;Q9D593	Atp6v1e1;Atp6v1e2	V-type proton ATPase subunit E 1;V-type proton ATPase subunit E 2	0.586	-0.77	0.78875	-0.34236	-0.77	-0.34236	Y	-0.55618	P50518;Q9D593	P50518;Q9D593	2;1	2;1	2;1	V-type proton ATPase subunit E 1;V-type proton ATPase subunit E 2	Atp6v1e1;Atp6v1e2	sp|P50518|VATE1_MOUSE V-type proton ATPase subunit E 1 OS=Mus musculus GN=Atp6v1e1 PE=1 SV=2;sp|Q9D593|VATE2_MOUSE V-type proton ATPase subunit E 2 OS=Mus musculus GN=Atp6v1e2 PE=2 SV=1	2	2	2	2	0	0.995	0.586	-0.77	31.634	2	235	P50518	P50518	2	2	2	V-type proton ATPase subunit E 1	Atp6v1e1		1	2	2	2	9.7	9.7	9.7	26.157	226	226	0.00271	2.8379
Q62446	Fkbp3	Peptidyl-prolyl cis-trans isomerase FKBP3	0.558	-0.842	0.82479	-0.277901	-0.842	-0.277901	Y	-0.559951	Q62446	Q62446	1	1	1	Peptidyl-prolyl cis-trans isomerase FKBP3	Fkbp3	sp|Q62446|FKBP3_MOUSE Peptidyl-prolyl cis-trans isomerase FKBP3 OS=Mus musculus GN=Fkbp3 PE=1 SV=2	1	1	1	1	0.0016103	0.916	0.558	-0.842	38.16	2	467	Q62446	Q62446	1	1	1	Peptidyl-prolyl cis-trans isomerase FKBP3	Fkbp3		1	1	1	1	4.9	4.9	4.9	25.147	224	224	0	6.7366
Q99LS3	Psph	Phosphoserine phosphatase	0.582	-0.78	0.78185	-0.355036	-0.78	-0.355036	Y	-0.567518	Q99LS3	Q99LS3	2	2	2	Phosphoserine phosphatase	Psph	sp|Q99LS3|SERB_MOUSE Phosphoserine phosphatase OS=Mus musculus GN=Psph PE=1 SV=1	1	2	2	2	0	1.048	0.582	-0.78	4.26	2	603	Q99LS3	Q99LS3	3	3	3	Phosphoserine phosphatase	Psph		1	3	3	3	14.7	14.7	14.7	25.096	225	225	0	7.6274
P62814	Atp6v1b2	V-type proton ATPase subunit B, brain isoform	0.542	-0.884	0.83624	-0.258011	-0.884	-0.258011	Y	-0.571006	P62814	P62814	2	2	2	V-type proton ATPase subunit B, brain isoform	Atp6v1b2	sp|P62814|VATB2_MOUSE V-type proton ATPase subunit B, brain isoform OS=Mus musculus GN=Atp6v1b2 PE=1 SV=1	1	2	2	2	0	0.889	0.542	-0.884	24.457	2	307	P62814	P62814	4	4	4	V-type proton ATPase subunit B, brain isoform	Atp6v1b2		1	4	4	4	11.7	11.7	11.7	56.55	511	511	0	8.7662
P14148	Rpl7	60S ribosomal protein L7	0.435	-1.2	1.0362	0.0513025	-1.2	0.0513025	Y	-0.574349	P14148	P14148	3	3	3	60S ribosomal protein L7	Rpl7	sp|P14148|RL7_MOUSE 60S ribosomal protein L7 OS=Mus musculus GN=Rpl7 PE=1 SV=2	1	3	3	3	0	0.81	0.435	-1.2	42.181	3	140	P14148	P14148	2	2	2	60S ribosomal protein L7	Rpl7		1	2	2	2	11.1	11.1	11.1	31.419	270	270	0.0057995	2.3722
Q9JII6	Akr1a1	Alcohol dehydrogenase [NADP(+)]	0.764	-0.388	0.59002	-0.761164	-0.388	-0.761164	Y	-0.574582	Q9JII6	Q9JII6	2	2	2	Alcohol dehydrogenase [NADP(+)]	Akr1a1	sp|Q9JII6|AK1A1_MOUSE Alcohol dehydrogenase [NADP(+)] OS=Mus musculus GN=Akr1a1 PE=1 SV=3	1	2	2	2	0	1.3	0.764	-0.388	21.079	3	714	Q9JII6	Q9JII6	2	2	2	Alcohol dehydrogenase [NADP(+)]	Akr1a1		1	2	2	2	6.2	6.2	6.2	36.586	325	325	0	5.2365
P60843;P10630	Eif4a1	Eukaryotic initiation factor 4A-I	0.468	-1.094	0.95377	-0.0682867	-1.094	-0.0682867	Y	-0.581143	P60843;P10630	P60843	11;5	11;5	10;4	Eukaryotic initiation factor 4A-I	Eif4a1	sp|P60843|IF4A1_MOUSE Eukaryotic initiation factor 4A-I OS=Mus musculus GN=Eif4a1 PE=1 SV=1	2	11	11	10	0	0.789	0.468	-1.094	12.12	39	265	P60843;P10630	P60843	14;6	13;5	13;5	Eukaryotic initiation factor 4A-I	Eif4a1		2	14	13	13	46.1	42.1	42.1	46.153	406	406;407	0	56.757
Q9R0N0	Galk1	Galactokinase	0.571	-0.808	0.77932	-0.359712	-0.808	-0.359712	Y	-0.583856	Q9R0N0	Q9R0N0	4	4	4	Galactokinase	Galk1	sp|Q9R0N0|GALK1_MOUSE Galactokinase OS=Mus musculus GN=Galk1 PE=2 SV=2	1	4	4	4	0	1.014	0.571	-0.808	9.181	4	736	Q9R0N0	Q9R0N0	6	6	6	Galactokinase	Galk1		1	6	6	6	15.8	15.8	15.8	42.295	392	392	0	11.53
P63242;Q8BGY2	Eif5a	Eukaryotic translation initiation factor 5A-1	0.532	-0.91	0.83496	-0.260221	-0.91	-0.260221	Y	-0.585111	P63242;Q8BGY2	P63242	3;1	3;1	3;1	Eukaryotic translation initiation factor 5A-1	Eif5a	sp|P63242|IF5A1_MOUSE Eukaryotic translation initiation factor 5A-1 OS=Mus musculus GN=Eif5a PE=1 SV=2	2	3	3	3	0	1.312	0.532	-0.91	1.04	3	330	P63242;Q8BGY2	P63242;Q8BGY2	4;3	4;3	4;3	Eukaryotic translation initiation factor 5A-1;Eukaryotic translation initiation factor 5A-2	Eif5a;Eif5a2	;	2	4	4	4	31.8	31.8	31.8	16.832	154	154;153	0	9.5133
P35550	Fbl	rRNA 2-O-methyltransferase fibrillarin	0.493	-1.019	0.89425	-0.16125	-1.019	-0.16125	Y	-0.590125	P35550	P35550	1	1	1	rRNA 2-O-methyltransferase fibrillarin	Fbl	sp|P35550|FBRL_MOUSE rRNA 2-O-methyltransferase fibrillarin OS=Mus musculus GN=Fbl PE=2 SV=2	1	1	1	1	0.0014793	0.851	0.493	-1.019	37.839	3	199	P35550	P35550	5	5	3	rRNA 2-O-methyltransferase fibrillarin	Fbl		1	5	5	3	21.1	21.1	13.5	34.306	327	327	0	14.746
P47754	Capza2	F-actin-capping protein subunit alpha-2	0.559	-0.838	0.78043	-0.357659	-0.838	-0.357659	Y	-0.597829	P47754	P47754	3	3	3	F-actin-capping protein subunit alpha-2	Capza2	sp|P47754|CAZA2_MOUSE F-actin-capping protein subunit alpha-2 OS=Mus musculus GN=Capza2 PE=1 SV=3	1	3	3	3	0	0.966	0.559	-0.838	21.566	4	220	P47754	P47754	4	4	3	F-actin-capping protein subunit alpha-2	Capza2		1	4	4	3	19.2	19.2	15.7	32.967	286	286	0	9.8544
P11983	Tcp1	T-complex protein 1 subunit alpha	0.538	-0.896	0.80485	-0.313208	-0.896	-0.313208	Y	-0.604604	P11983	P11983	4	4	4	T-complex protein 1 subunit alpha	Tcp1	sp|P11983|TCPA_MOUSE T-complex protein 1 subunit alpha OS=Mus musculus GN=Tcp1 PE=1 SV=3	1	4	4	4	0	0.845	0.538	-0.896	30.293	10	135	P11983	P11983	18	18	18	T-complex protein 1 subunit alpha	Tcp1		1	18	18	18	41.5	41.5	41.5	60.448	556	556	0	72.949
P52480;P53657	Pkm	Pyruvate kinase PKM	0.59	-0.762	0.72159	-0.470749	-0.762	-0.470749	Y	-0.616374	P52480;P53657	P52480	16;1	16;1	16;1	Pyruvate kinase PKM	Pkm	sp|P52480|KPYM_MOUSE Pyruvate kinase PKM OS=Mus musculus GN=Pkm PE=1 SV=4	2	16	16	16	0	0.979	0.59	-0.762	37.553	98	244	P52480;P53657	P52480	20;1	20;1	20;1	Pyruvate kinase PKM	Pkm		2	20	20	20	44.4	44.4	44.4	57.844	531	531;574	0	73.3
O35685	Nudc	Nuclear migration protein nudC	0.508	-0.976	0.80845	-0.30677	-0.976	-0.30677	Y	-0.641385	O35685	O35685	1	1	1	Nuclear migration protein nudC	Nudc	sp|O35685|NUDC_MOUSE Nuclear migration protein nudC OS=Mus musculus GN=Nudc PE=1 SV=1	1	1	1	1	0.0042313	0.866	0.508	-0.976	NaN	1	73	O35685	O35685	5	5	5	Nuclear migration protein nudC	Nudc		1	5	5	5	16	16	16	38.358	332	332	0	12.48
P27659	Rpl3	60S ribosomal protein L3	0.497	-1.009	0.82634	-0.275193	-1.009	-0.275193	Y	-0.642096	P27659	P27659	3	3	3	60S ribosomal protein L3	Rpl3	sp|P27659|RL3_MOUSE 60S ribosomal protein L3 OS=Mus musculus GN=Rpl3 PE=1 SV=3	1	3	3	3	0	0.614	0.497	-1.009	52.988	8	179	P27659	P27659	2	2	2	60S ribosomal protein L3	Rpl3		1	2	2	2	6.9	6.9	6.9	46.109	403	403	0	4.8004
Q922D8	Mthfd1	C-1-tetrahydrofolate synthase, cytoplasmic;Methylenetetrahydrofolate dehydrogenase;Methenyltetrahydrofolate cyclohydrolase;Formyltetrahydrofolate synthetase;C-1-tetrahydrofolate synthase, cytoplasmic, N-terminally processed	0.503	-0.993	0.81697	-0.291645	-0.993	-0.291645	Y	-0.642322	Q922D8	Q922D8	4	4	4	C-1-tetrahydrofolate synthase, cytoplasmic;Methylenetetrahydrofolate dehydrogenase;Methenyltetrahydrofolate cyclohydrolase;Formyltetrahydrofolate synthetase;C-1-tetrahydrofolate synthase, cytoplasmic, N-terminally processed	Mthfd1	sp|Q922D8|C1TC_MOUSE C-1-tetrahydrofolate synthase, cytoplasmic OS=Mus musculus GN=Mthfd1 PE=1 SV=4	1	4	4	4	0	0.778	0.503	-0.993	14.945	6	584	Q922D8	Q922D8	11	11	11	C-1-tetrahydrofolate synthase, cytoplasmic;Methylenetetrahydrofolate dehydrogenase;Methenyltetrahydrofolate cyclohydrolase;Formyltetrahydrofolate synthetase;C-1-tetrahydrofolate synthase, cytoplasmic, N-terminally processed	Mthfd1		1	11	11	11	14.8	14.8	14.8	101.2	935	935	0	24.691
Q8BG32	Psmd11	26S proteasome non-ATPase regulatory subunit 11	0.623	-0.684	0.65866	-0.602394	-0.684	-0.602394	Y	-0.643197	Q8BG32	Q8BG32	5	5	5	26S proteasome non-ATPase regulatory subunit 11	Psmd11	sp|Q8BG32|PSD11_MOUSE 26S proteasome non-ATPase regulatory subunit 11 OS=Mus musculus GN=Psmd11 PE=1 SV=3	1	5	5	5	0	0.96	0.623	-0.684	6.334	5	509	Q8BG32	Q8BG32	7	7	7	26S proteasome non-ATPase regulatory subunit 11	Psmd11		1	7	7	7	19.4	19.4	19.4	47.436	422	422	0	14.586
P09103	P4hb	Protein disulfide-isomerase	0.655	-0.61	0.62177	-0.685547	-0.61	-0.685547	Y	-0.647774	P09103	P09103	1	1	1	Protein disulfide-isomerase	P4hb	sp|P09103|PDIA1_MOUSE Protein disulfide-isomerase OS=Mus musculus GN=P4hb PE=1 SV=2	1	1	1	1	0.0068399	1.116	0.655	-0.61	NaN	1	117	P09103	P09103	2	2	2	Protein disulfide-isomerase	P4hb		1	2	2	2	5.5	5.5	5.5	57.058	509	509	0.0050209	2.4343
Q9D8N0	Eef1g	Elongation factor 1-gamma	0.436	-1.199	0.93229	-0.101149	-1.199	-0.101149	Y	-0.650075	Q9D8N0	Q9D8N0	5	5	5	Elongation factor 1-gamma	Eef1g	sp|Q9D8N0|EF1G_MOUSE Elongation factor 1-gamma OS=Mus musculus GN=Eef1g PE=1 SV=3	1	5	5	5	0	0.661	0.436	-1.199	17.813	10	689	Q9D8N0	Q9D8N0	4	4	4	Elongation factor 1-gamma	Eef1g		1	4	4	4	11.9	11.9	11.9	50.06	437	437	0	12.993
P14602	Hspb1	Heat shock protein beta-1	0.441	-1.182	0.91033	-0.135538	-1.182	-0.135538	Y	-0.658769	P14602	P14602	8	8	8	Heat shock protein beta-1	Hspb1	sp|P14602|HSPB1_MOUSE Heat shock protein beta-1 OS=Mus musculus GN=Hspb1 PE=1 SV=3	1	8	8	8	0	0.757	0.441	-1.182	31.524	8	143	P14602	P14602	5	5	5	Heat shock protein beta-1	Hspb1		1	5	5	5	40.2	40.2	40.2	23.014	209	209	0	11.656
P62830	Rpl23	60S ribosomal protein L23	0.425	-1.234	0.94264	-0.0852212	-1.234	-0.0852212	Y	-0.659611	P62830	P62830	2	2	2	60S ribosomal protein L23	Rpl23	sp|P62830|RL23_MOUSE 60S ribosomal protein L23 OS=Mus musculus GN=Rpl23 PE=1 SV=1	1	2	2	2	0	0.708	0.425	-1.234	47.577	3	310	P62830	P62830	3	3	3	60S ribosomal protein L23	Rpl23		1	3	3	3	32.1	32.1	32.1	14.865	140	140	0	10.269
Q9Z2U0;Q9CWH6	Psma7;Psma8	Proteasome subunit alpha type-7;Proteasome subunit alpha type-7-like	0.614	-0.705	0.65309	-0.614646	-0.705	-0.614646	Y	-0.659823	Q9Z2U0;Q9CWH6	Q9Z2U0;Q9CWH6	7;4	7;4	7;4	Proteasome subunit alpha type-7;Proteasome subunit alpha type-7-like	Psma7;Psma8	sp|Q9Z2U0|PSA7_MOUSE Proteasome subunit alpha type-7 OS=Mus musculus GN=Psma7 PE=1 SV=1;sp|Q9CWH6|PSA7L_MOUSE Proteasome subunit alpha type-7-like OS=Mus musculus GN=Psma8 PE=2 SV=1	2	7	7	7	0	1.003	0.614	-0.705	17.049	8	778	Q9Z2U0;Q9CWH6	Q9Z2U0;Q9CWH6	6;3	6;3	6;3	Proteasome subunit alpha type-7;Proteasome subunit alpha type-7-like	Psma7;Psma8	;	2	6	6	6	28.6	28.6	28.6	27.855	248	248;250	0	18.951
P48962;Q3V132	Slc25a4	ADP/ATP translocase 1	0.384	-1.382	1.0262	0.0373119	-1.382	0.0373119	Y	-0.672344	P48962;Q3V132	P48962	7;2	7;2	4;0	ADP/ATP translocase 1	Slc25a4	sp|P48962|ADT1_MOUSE ADP/ATP translocase 1 OS=Mus musculus GN=Slc25a4 PE=1 SV=4	2	7	7	4	0	0.674	0.384	-1.382	9.826	6	229	P48962;Q3V132	P48962;Q3V132	2;1	1;0	1;0	ADP/ATP translocase 1;ADP/ATP translocase 4;ADP/ATP translocase 4, N-terminally processed	Slc25a4;Slc25a31	;	2	2	1	1	8.4	4.4	4.4	32.904	298	298;320	0.017088	1.716
Q9DAR7	Dcps	m7GpppX diphosphatase	0.718	-0.477	0.54681	-0.870888	-0.477	-0.870888	Y	-0.673944	Q9DAR7	Q9DAR7	2	2	2	m7GpppX diphosphatase	Dcps	sp|Q9DAR7|DCPS_MOUSE m7GpppX diphosphatase OS=Mus musculus GN=Dcps PE=1 SV=1	1	2	2	2	0	1.309	0.718	-0.477	12.424	2	691	Q9DAR7	Q9DAR7	9	9	9	m7GpppX diphosphatase	Dcps		1	9	9	9	33.1	33.1	33.1	38.988	338	338	0	21.345
P80314	Cct2	T-complex protein 1 subunit beta	0.467	-1.097	0.83801	-0.254961	-1.097	-0.254961	Y	-0.67598	P80314	P80314	6	6	6	T-complex protein 1 subunit beta	Cct2	sp|P80314|TCPB_MOUSE T-complex protein 1 subunit beta OS=Mus musculus GN=Cct2 PE=1 SV=4	1	6	6	6	0	0.872	0.467	-1.097	15.767	6	353	P80314	P80314	17	17	17	T-complex protein 1 subunit beta	Cct2		1	17	17	17	46.2	46.2	46.2	57.477	535	535	0	62.476
Q99LC5	Etfa	Electron transfer flavoprotein subunit alpha, mitochondrial	0.405	-1.305	0.96176	-0.0562512	-1.305	-0.0562512	Y	-0.680626	Q99LC5	Q99LC5	3	3	3	Electron transfer flavoprotein subunit alpha, mitochondrial	Etfa	sp|Q99LC5|ETFA_MOUSE Electron transfer flavoprotein subunit alpha, mitochondrial OS=Mus musculus GN=Etfa PE=1 SV=2	1	3	3	3	0	0.676	0.405	-1.305	8.52	3	602	Q99LC5	Q99LC5	2	2	2	Electron transfer flavoprotein subunit alpha, mitochondrial	Etfa		1	2	2	2	9.3	9.3	9.3	35.009	333	333	0.00092166	2.9252
P62192	Psmc1	26S protease regulatory subunit 4	0.47	-1.088	0.81864	-0.288699	-1.088	-0.288699	Y	-0.688349	P62192	P62192	1	1	1	26S protease regulatory subunit 4	Psmc1	sp|P62192|PRS4_MOUSE 26S protease regulatory subunit 4 OS=Mus musculus GN=Psmc1 PE=1 SV=1	1	1	1	1	0	0.801	0.47	-1.088	NaN	1	284	P62192	P62192	6	6	6	26S protease regulatory subunit 4	Psmc1		1	6	6	6	20.5	20.5	20.5	49.184	440	440	0	24.375
P63001;P60764	Rac2;Rac1;Rac3	Ras-related C3 botulinum toxin substrate 2;Ras-related C3 botulinum toxin substrate 1;Ras-related C3 botulinum toxin substrate 3	0.372	-1.427	1.0318	0.0451634	-1.427	0.0451634	Y	-0.690918	Q05144;P63001;P60764	Q05144;P63001;P60764	2;2;2	2;2;2	2;2;2	Ras-related C3 botulinum toxin substrate 2;Ras-related C3 botulinum toxin substrate 1;Ras-related C3 botulinum toxin substrate 3	Rac2;Rac1;Rac3	sp|Q05144|RAC2_MOUSE Ras-related C3 botulinum toxin substrate 2 OS=Mus musculus GN=Rac2 PE=2 SV=1;sp|P63001|RAC1_MOUSE Ras-related C3 botulinum toxin substrate 1 OS=Mus musculus GN=Rac1 PE=1 SV=1;sp|P60764|RAC3_MOUSE Ras-related C3 botulinum toxin substrat	3	2	2	2	0	0.985	0.372	-1.427	1.062	2	264	P63001;P60764	P63001;P60764	2;1	2;1	2;1	Ras-related C3 botulinum toxin substrate 1;Ras-related C3 botulinum toxin substrate 3	Rac1;Rac3	;	2	2	2	2	12	12	12	21.45	192	192;192	0	3.7401
Q05144;P63001;P60764	Rac2;Rac1;Rac3	Ras-related C3 botulinum toxin substrate 2;Ras-related C3 botulinum toxin substrate 1;Ras-related C3 botulinum toxin substrate 3	0.372	-1.427	1.0318	0.0451634	-1.427	0.0451634	Y	-0.690918	Q05144;P63001;P60764	Q05144;P63001;P60764	2;2;2	2;2;2	2;2;2	Ras-related C3 botulinum toxin substrate 2;Ras-related C3 botulinum toxin substrate 1;Ras-related C3 botulinum toxin substrate 3	Rac2;Rac1;Rac3	sp|Q05144|RAC2_MOUSE Ras-related C3 botulinum toxin substrate 2 OS=Mus musculus GN=Rac2 PE=2 SV=1;sp|P63001|RAC1_MOUSE Ras-related C3 botulinum toxin substrate 1 OS=Mus musculus GN=Rac1 PE=1 SV=1;sp|P60764|RAC3_MOUSE Ras-related C3 botulinum toxin substrat	3	2	2	2	0	0.985	0.372	-1.427	1.062	2	264	P63001;P60764	P63001;P60764	2;1	2;1	2;1	Ras-related C3 botulinum toxin substrate 1;Ras-related C3 botulinum toxin substrate 3	Rac1;Rac3	;	2	2	2	2	12	12	12	21.45	192	192;192	0	3.7401
P35278;P61021	Rab5c;Rab5a;Rab5b	Ras-related protein Rab-5C;Ras-related protein Rab-5A;Ras-related protein Rab-5B	0.474	-1.077	0.80894	-0.305895	-1.077	-0.305895	Y	-0.691448	P35278;Q9CQD1;P61021	P35278;Q9CQD1;P61021	2;1;1	2;1;1	2;1;1	Ras-related protein Rab-5C;Ras-related protein Rab-5A;Ras-related protein Rab-5B	Rab5c;Rab5a;Rab5b	sp|P35278|RAB5C_MOUSE Ras-related protein Rab-5C OS=Mus musculus GN=Rab5c PE=1 SV=2;sp|Q9CQD1|RAB5A_MOUSE Ras-related protein Rab-5A OS=Mus musculus GN=Rab5a PE=1 SV=1;sp|P61021|RAB5B_MOUSE Ras-related protein Rab-5B OS=Mus musculus GN=Rab5b PE=1 SV=1	3	2	2	2	0	0.809	0.474	-1.077	13.133	2	197	P35278;P61021	P35278	3;1	3;1	2;0	Ras-related protein Rab-5C	Rab5c		2	3	3	2	19.4	19.4	14.4	23.412	216	216;215	0	5.9285
P35278;Q9CQD1;P61021	Rab5c;Rab5a;Rab5b	Ras-related protein Rab-5C;Ras-related protein Rab-5A;Ras-related protein Rab-5B	0.474	-1.077	0.80894	-0.305895	-1.077	-0.305895	Y	-0.691448	P35278;Q9CQD1;P61021	P35278;Q9CQD1;P61021	2;1;1	2;1;1	2;1;1	Ras-related protein Rab-5C;Ras-related protein Rab-5A;Ras-related protein Rab-5B	Rab5c;Rab5a;Rab5b	sp|P35278|RAB5C_MOUSE Ras-related protein Rab-5C OS=Mus musculus GN=Rab5c PE=1 SV=2;sp|Q9CQD1|RAB5A_MOUSE Ras-related protein Rab-5A OS=Mus musculus GN=Rab5a PE=1 SV=1;sp|P61021|RAB5B_MOUSE Ras-related protein Rab-5B OS=Mus musculus GN=Rab5b PE=1 SV=1	3	2	2	2	0	0.809	0.474	-1.077	13.133	2	197	P35278;P61021	P35278	3;1	3;1	2;0	Ras-related protein Rab-5C	Rab5c		2	3	3	2	19.4	19.4	14.4	23.412	216	216;215	0	5.9285
Q9DB20	Atp5o	ATP synthase subunit O, mitochondrial	0.391	-1.356	0.96896	-0.045491	-1.356	-0.045491	Y	-0.700745	Q9DB20	Q9DB20	4	4	4	ATP synthase subunit O, mitochondrial	Atp5o	sp|Q9DB20|ATPO_MOUSE ATP synthase subunit O, mitochondrial OS=Mus musculus GN=Atp5o PE=1 SV=1	1	4	4	4	0	0.75	0.391	-1.356	65.556	4	693	Q9DB20	Q9DB20	3	3	3	ATP synthase subunit O, mitochondrial	Atp5o		1	3	3	3	22.1	22.1	22.1	23.363	213	213	0	8.555
Q9R1P4	Psma1	Proteasome subunit alpha type-1	0.517	-0.953	0.73229	-0.449513	-0.953	-0.449513	Y	-0.701257	Q9R1P4	Q9R1P4	1	1	1	Proteasome subunit alpha type-1	Psma1	sp|Q9R1P4|PSA1_MOUSE Proteasome subunit alpha type-1 OS=Mus musculus GN=Psma1 PE=1 SV=1	1	1	1	1	0.0015625	0.88	0.517	-0.953	NaN	1	745	Q9R1P4	Q9R1P4	1	1	1	Proteasome subunit alpha type-1	Psma1		1	1	1	1	4.2	4.2	4.2	29.546	263	263	0.012539	2.0098
Q9CXW4	Rpl11	60S ribosomal protein L11	0.333	-1.588	1.1206	0.164271	-1.588	0.164271	Y	-0.711864	Q9CXW4	Q9CXW4	3	3	3	60S ribosomal protein L11	Rpl11	sp|Q9CXW4|RL11_MOUSE 60S ribosomal protein L11 OS=Mus musculus GN=Rpl11 PE=1 SV=4	1	3	3	3	0	0.597	0.333	-1.588	33.701	10	655	Q9CXW4	Q9CXW4	5	5	5	60S ribosomal protein L11	Rpl11		1	5	5	5	28.1	28.1	28.1	20.252	178	178	0	12.645
Q60692	Psmb6	Proteasome subunit beta type-6	0.589	-0.765	0.63304	-0.659631	-0.765	-0.659631	Y	-0.712316	Q60692	Q60692	2	2	2	Proteasome subunit beta type-6	Psmb6	sp|Q60692|PSB6_MOUSE Proteasome subunit beta type-6 OS=Mus musculus GN=Psmb6 PE=1 SV=3	1	2	2	2	0	1.35	0.589	-0.765	19.565	2	430	Q60692	Q60692	4	4	4	Proteasome subunit beta type-6	Psmb6		1	4	4	4	16.4	16.4	16.4	25.378	238	238	0	12.25
P35979	Rpl12	60S ribosomal protein L12	0.381	-1.392	0.97484	-0.0367626	-1.392	-0.0367626	Y	-0.714381	P35979	P35979	6	6	6	60S ribosomal protein L12	Rpl12	sp|P35979|RL12_MOUSE 60S ribosomal protein L12 OS=Mus musculus GN=Rpl12 PE=1 SV=2	1	6	6	6	0	0.772	0.381	-1.392	22.435	8	202	P35979	P35979	5	5	5	60S ribosomal protein L12	Rpl12		1	5	5	5	43	43	43	17.804	165	165	0	48.072
Q9DCX2	Atp5h	ATP synthase subunit d, mitochondrial	0.366	-1.448	1.0132	0.018919	-1.448	0.018919	Y	-0.714541	Q9DCX2	Q9DCX2	1	1	1	ATP synthase subunit d, mitochondrial	Atp5h	sp|Q9DCX2|ATP5H_MOUSE ATP synthase subunit d, mitochondrial OS=Mus musculus GN=Atp5h PE=1 SV=3	1	1	1	1	0.0042017	0.624	0.366	-1.448	NaN	1	704	Q9DCX2	Q9DCX2	1	1	1	ATP synthase subunit d, mitochondrial	Atp5h		1	1	1	1	8.7	8.7	8.7	18.749	161	161	0.0050676	2.468
Q7TPV4	Mybbp1a	Myb-binding protein 1A	0.431	-1.214	0.85021	-0.234109	-1.214	-0.234109	Y	-0.724054	Q7TPV4	Q7TPV4	2	2	2	Myb-binding protein 1A	Mybbp1a	sp|Q7TPV4|MBB1A_MOUSE Myb-binding protein 1A OS=Mus musculus GN=Mybbp1a PE=1 SV=2	1	2	2	2	0	0.651	0.431	-1.214	38.459	6	496	Q7TPV4	Q7TPV4	5	5	5	Myb-binding protein 1A	Mybbp1a		1	5	5	5	4.2	4.2	4.2	152.04	1344	1344	0	9.6599
P35980	Rpl18	60S ribosomal protein L18	0.345	-1.534	1.056	0.0786098	-1.534	0.0786098	Y	-0.727695	P35980	P35980	3	3	3	60S ribosomal protein L18	Rpl18	sp|P35980|RL18_MOUSE 60S ribosomal protein L18 OS=Mus musculus GN=Rpl18 PE=2 SV=3	1	3	3	3	0	0.642	0.345	-1.534	38.43	9	203	P35980	P35980	4	4	4	60S ribosomal protein L18	Rpl18		1	4	4	4	26.1	26.1	26.1	21.644	188	188	0	44.528
O08583;Q9JJW6	Alyref;Alyref2	THO complex subunit 4;Aly/REF export factor 2	0.393	-1.348	0.92826	-0.107399	-1.348	-0.107399	Y	-0.7277	O08583;Q9JJW6	O08583;Q9JJW6	2;1	2;1	2;1	THO complex subunit 4;Aly/REF export factor 2	Alyref;Alyref2	sp|O08583|THOC4_MOUSE THO complex subunit 4 OS=Mus musculus GN=Alyref PE=1 SV=3;sp|Q9JJW6|ALRF2_MOUSE Aly/REF export factor 2 OS=Mus musculus GN=Alyref2 PE=1 SV=1	2	2	2	2	0	0.732	0.393	-1.348	1.429	3	55	O08583;Q9JJW6	O08583;Q9JJW6	4;2	4;2	4;2	THO complex subunit 4;Aly/REF export factor 2	Alyref;Alyref2	;	2	4	4	4	26.7	26.7	26.7	26.94	255	255;218	0	14.436
P61027;Q9D1G1;Q9DD03;P62821;P61028;P55258;Q8K386	Rab1A;Rab10;Rab1b;Rab13;Rab8b;Rab8a;Rab15	Ras-related protein Rab-1A;Ras-related protein Rab-10;Ras-related protein Rab-1B;Ras-related protein Rab-13;Ras-related protein Rab-8B;Ras-related protein Rab-8A;Ras-related protein Rab-15	0.501	-0.996	0.72546	-0.463032	-0.996	-0.463032	Y	-0.729516	P62821;P61027;Q9D1G1;Q9DD03;P61028;P55258;Q8K386	P62821;P61027;Q9D1G1;Q9DD03;P61028;P55258;Q8K386	2;1;1;1;1;1;1	2;1;1;1;1;1;1	2;1;1;1;1;1;1	Ras-related protein Rab-1A;Ras-related protein Rab-10;Ras-related protein Rab-1B;Ras-related protein Rab-13;Ras-related protein Rab-8B;Ras-related protein Rab-8A;Ras-related protein Rab-15	Rab1A;Rab10;Rab1b;Rab13;Rab8b;Rab8a;Rab15	sp|P62821|RAB1A_MOUSE Ras-related protein Rab-1A OS=Mus musculus GN=Rab1A PE=1 SV=3;sp|P61027|RAB10_MOUSE Ras-related protein Rab-10 OS=Mus musculus GN=Rab10 PE=1 SV=1;sp|Q9D1G1|RAB1B_MOUSE Ras-related protein Rab-1B OS=Mus musculus GN=Rab1b PE=1 SV=1;sp|Q	7	2	2	2	0	0.996	0.501	-0.996	7.835	2	308	P61027;Q9D1G1;Q9DD03;P62821;P61028;P55258;Q8K386	P61027;Q9D1G1;Q9DD03;P62821;P61028;P55258;Q8K386	1;1;1;1;1;1;1	1;1;1;1;1;1;1	1;1;1;1;1;1;1	Ras-related protein Rab-10;Ras-related protein Rab-1B;Ras-related protein Rab-13;Ras-related protein Rab-1A;Ras-related protein Rab-8B;Ras-related protein Rab-8A;Ras-related protein Rab-15	Rab10;Rab1b;Rab13;Rab1A;Rab8b;Rab8a;Rab15	;;;;;;	7	1	1	1	5.5	5.5	5.5	22.541	200	200;201;202;205;207;207;212	0.0050463	2.4486
P62821;P61027;Q9D1G1;Q9DD03;P61028;P55258;Q8K386	Rab1A;Rab10;Rab1b;Rab13;Rab8b;Rab8a;Rab15	Ras-related protein Rab-1A;Ras-related protein Rab-10;Ras-related protein Rab-1B;Ras-related protein Rab-13;Ras-related protein Rab-8B;Ras-related protein Rab-8A;Ras-related protein Rab-15	0.501	-0.996	0.72546	-0.463032	-0.996	-0.463032	Y	-0.729516	P62821;P61027;Q9D1G1;Q9DD03;P61028;P55258;Q8K386	P62821;P61027;Q9D1G1;Q9DD03;P61028;P55258;Q8K386	2;1;1;1;1;1;1	2;1;1;1;1;1;1	2;1;1;1;1;1;1	Ras-related protein Rab-1A;Ras-related protein Rab-10;Ras-related protein Rab-1B;Ras-related protein Rab-13;Ras-related protein Rab-8B;Ras-related protein Rab-8A;Ras-related protein Rab-15	Rab1A;Rab10;Rab1b;Rab13;Rab8b;Rab8a;Rab15	sp|P62821|RAB1A_MOUSE Ras-related protein Rab-1A OS=Mus musculus GN=Rab1A PE=1 SV=3;sp|P61027|RAB10_MOUSE Ras-related protein Rab-10 OS=Mus musculus GN=Rab10 PE=1 SV=1;sp|Q9D1G1|RAB1B_MOUSE Ras-related protein Rab-1B OS=Mus musculus GN=Rab1b PE=1 SV=1;sp|Q	7	2	2	2	0	0.996	0.501	-0.996	7.835	2	308	P61027;Q9D1G1;Q9DD03;P62821;P61028;P55258;Q8K386	P61027;Q9D1G1;Q9DD03;P62821;P61028;P55258;Q8K386	1;1;1;1;1;1;1	1;1;1;1;1;1;1	1;1;1;1;1;1;1	Ras-related protein Rab-10;Ras-related protein Rab-1B;Ras-related protein Rab-13;Ras-related protein Rab-1A;Ras-related protein Rab-8B;Ras-related protein Rab-8A;Ras-related protein Rab-15	Rab10;Rab1b;Rab13;Rab1A;Rab8b;Rab8a;Rab15	;;;;;;	7	1	1	1	5.5	5.5	5.5	22.541	200	200;201;202;205;207;207;212	0.0050463	2.4486
Q9Z2U1	Psma5	Proteasome subunit alpha type-5	0.583	-0.777	0.62047	-0.688567	-0.777	-0.688567	Y	-0.732783	Q9Z2U1	Q9Z2U1	5	5	5	Proteasome subunit alpha type-5	Psma5	sp|Q9Z2U1|PSA5_MOUSE Proteasome subunit alpha type-5 OS=Mus musculus GN=Psma5 PE=1 SV=1	1	5	5	5	0	1.296	0.583	-0.777	11.955	5	779	Q9Z2U1	Q9Z2U1	6	6	6	Proteasome subunit alpha type-5	Psma5		1	6	6	6	36.1	36.1	36.1	26.411	241	241	0	18.785
P49722	Psma2	Proteasome subunit alpha type-2	0.52	-0.943	0.69248	-0.530156	-0.943	-0.530156	Y	-0.736578	P49722	P49722	3	3	3	Proteasome subunit alpha type-2	Psma2	sp|P49722|PSA2_MOUSE Proteasome subunit alpha type-2 OS=Mus musculus GN=Psma2 PE=1 SV=3	1	3	3	3	0	0.98	0.52	-0.943	24.666	3	233	P49722	P49722	2	2	2	Proteasome subunit alpha type-2	Psma2		1	2	2	2	15	15	15	25.926	234	234	0	5.373
O35129	Phb2	Prohibitin-2	0.523	-0.935	0.68787	-0.539792	-0.935	-0.539792	Y	-0.737396	O35129	O35129	8	8	8	Prohibitin-2	Phb2	sp|O35129|PHB2_MOUSE Prohibitin-2 OS=Mus musculus GN=Phb2 PE=1 SV=1	1	8	8	8	0	0.852	0.523	-0.935	22.012	7	64	O35129	O35129	5	5	5	Prohibitin-2	Phb2		1	5	5	5	20.7	20.7	20.7	33.296	299	299	0	11.202
O09061	Psmb1	Proteasome subunit beta type-1	0.383	-1.384	0.93572	-0.0958512	-1.384	-0.0958512	Y	-0.739926	O09061	O09061	1	1	1	Proteasome subunit beta type-1	Psmb1	sp|O09061|PSB1_MOUSE Proteasome subunit beta type-1 OS=Mus musculus GN=Psmb1 PE=1 SV=1	1	1	1	1	0.002907	0.845	0.383	-1.384	21.298	2	59	O09061	O09061	1	1	1	Proteasome subunit beta type-1	Psmb1		1	1	1	1	5.8	5.8	5.8	26.372	240	240	0.0056911	2.2602
P56480	Atp5b	ATP synthase subunit beta, mitochondrial	0.525	-0.93	0.67993	-0.556542	-0.93	-0.556542	Y	-0.743271	P56480	P56480	6	6	6	ATP synthase subunit beta, mitochondrial	Atp5b	sp|P56480|ATPB_MOUSE ATP synthase subunit beta, mitochondrial OS=Mus musculus GN=Atp5b PE=1 SV=2	1	6	6	6	0	0.833	0.525	-0.93	19.01	9	251	P56480	P56480	10	10	10	ATP synthase subunit beta, mitochondrial	Atp5b		1	10	10	10	26.5	26.5	26.5	56.3	529	529	0	25.32
P14869	Rplp0	60S acidic ribosomal protein P0	0.332	-1.592	1.0645	0.0901759	-1.592	0.0901759	Y	-0.750912	P14869	P14869	7	7	7	60S acidic ribosomal protein P0	Rplp0	sp|P14869|RLA0_MOUSE 60S acidic ribosomal protein P0 OS=Mus musculus GN=Rplp0 PE=1 SV=3	1	7	7	7	0	0.62	0.332	-1.592	19.637	21	145	P14869	P14869	7	7	7	60S acidic ribosomal protein P0	Rplp0		1	7	7	7	35	35	35	34.216	317	317	0	31.678
P24369	Ppib	Peptidyl-prolyl cis-trans isomerase B	0.624	-0.679	0.56472	-0.824392	-0.679	-0.824392	Y	-0.751696	P24369	P24369	1	1	1	Peptidyl-prolyl cis-trans isomerase B	Ppib	sp|P24369|PPIB_MOUSE Peptidyl-prolyl cis-trans isomerase B OS=Mus musculus GN=Ppib PE=1 SV=2	1	1	1	1	0.001642	1.063	0.624	-0.679	NaN	1	168	P24369	P24369	2	2	2	Peptidyl-prolyl cis-trans isomerase B	Ppib		1	2	2	2	12.5	12.5	12.5	23.713	216	216	0.00097847	3.4131
P47962	Rpl5	60S ribosomal protein L5	0.378	-1.405	0.93234	-0.101072	-1.405	-0.101072	Y	-0.753036	P47962	P47962	4	4	4	60S ribosomal protein L5	Rpl5	sp|P47962|RL5_MOUSE 60S ribosomal protein L5 OS=Mus musculus GN=Rpl5 PE=1 SV=3	1	4	4	4	0	0.651	0.378	-1.405	14.839	10	224	P47962	P47962	4	4	4	60S ribosomal protein L5	Rpl5		1	4	4	4	19.9	19.9	19.9	34.4	297	297	0	9.8422
P68040	Gnb2l1	Guanine nucleotide-binding protein subunit beta-2-like 1;Guanine nucleotide-binding protein subunit beta-2-like 1, N-terminally processed	0.359	-1.479	0.97938	-0.0300594	-1.479	-0.0300594	Y	-0.75453	P68040	P68040	8	8	8	Guanine nucleotide-binding protein subunit beta-2-like 1;Guanine nucleotide-binding protein subunit beta-2-like 1, N-terminally processed	Gnb2l1	sp|P68040|GBLP_MOUSE Guanine nucleotide-binding protein subunit beta-2-like 1 OS=Mus musculus GN=Gnb2l1 PE=1 SV=3	1	8	8	8	0	0.624	0.359	-1.479	21.379	23	339	P68040	P68040	6	6	6	Guanine nucleotide-binding protein subunit beta-2-like 1;Guanine nucleotide-binding protein subunit beta-2-like 1, N-terminally processed	Gnb2l1		1	6	6	6	22.1	22.1	22.1	35.076	317	317	0	19.621
P67778	Phb	Prohibitin	0.469	-1.091	0.74482	-0.425036	-1.091	-0.425036	Y	-0.758018	P67778	P67778	9	9	9	Prohibitin	Phb	sp|P67778|PHB_MOUSE Prohibitin OS=Mus musculus GN=Phb PE=1 SV=1	1	9	9	9	0	0.867	0.469	-1.091	18.982	10	336	P67778	P67778	2	2	2	Prohibitin	Phb		1	2	2	2	8.1	8.1	8.1	29.82	272	272	0	4.0685
Q922Q8	Lrrc59	Leucine-rich repeat-containing protein 59	0.428	-1.226	0.80996	-0.304077	-1.226	-0.304077	Y	-0.765039	Q922Q8	Q922Q8	3	3	3	Leucine-rich repeat-containing protein 59	Lrrc59	sp|Q922Q8|LRC59_MOUSE Leucine-rich repeat-containing protein 59 OS=Mus musculus GN=Lrrc59 PE=1 SV=1	1	3	3	3	0	0.741	0.428	-1.226	22.978	3	586	Q922Q8	Q922Q8	5	5	5	Leucine-rich repeat-containing protein 59	Lrrc59		1	5	5	5	19.9	19.9	19.9	34.877	307	307	0	12.603
P35278;Q9CQD1;P61021	Rab5c;Rab5a;Rab5b	Ras-related protein Rab-5C;Ras-related protein Rab-5A;Ras-related protein Rab-5B	0.474	-1.077	0.72907	-0.455871	-1.077	-0.455871	Y	-0.766435	P35278;Q9CQD1;P61021	P35278;Q9CQD1;P61021	2;1;1	2;1;1	2;1;1	Ras-related protein Rab-5C;Ras-related protein Rab-5A;Ras-related protein Rab-5B	Rab5c;Rab5a;Rab5b	sp|P35278|RAB5C_MOUSE Ras-related protein Rab-5C OS=Mus musculus GN=Rab5c PE=1 SV=2;sp|Q9CQD1|RAB5A_MOUSE Ras-related protein Rab-5A OS=Mus musculus GN=Rab5a PE=1 SV=1;sp|P61021|RAB5B_MOUSE Ras-related protein Rab-5B OS=Mus musculus GN=Rab5b PE=1 SV=1	3	2	2	2	0	0.809	0.474	-1.077	13.133	2	197	Q9CQD1	Q9CQD1	2	1	1	Ras-related protein Rab-5A	Rab5a		1	2	1	1	10.7	5.6	5.6	23.598	215	215	0.00093458	3.0461
Q9CQD1	Rab5c;Rab5a;Rab5b	Ras-related protein Rab-5C;Ras-related protein Rab-5A;Ras-related protein Rab-5B	0.474	-1.077	0.72907	-0.455871	-1.077	-0.455871	Y	-0.766435	P35278;Q9CQD1;P61021	P35278;Q9CQD1;P61021	2;1;1	2;1;1	2;1;1	Ras-related protein Rab-5C;Ras-related protein Rab-5A;Ras-related protein Rab-5B	Rab5c;Rab5a;Rab5b	sp|P35278|RAB5C_MOUSE Ras-related protein Rab-5C OS=Mus musculus GN=Rab5c PE=1 SV=2;sp|Q9CQD1|RAB5A_MOUSE Ras-related protein Rab-5A OS=Mus musculus GN=Rab5a PE=1 SV=1;sp|P61021|RAB5B_MOUSE Ras-related protein Rab-5B OS=Mus musculus GN=Rab5b PE=1 SV=1	3	2	2	2	0	0.809	0.474	-1.077	13.133	2	197	Q9CQD1	Q9CQD1	2	1	1	Ras-related protein Rab-5A	Rab5a		1	2	1	1	10.7	5.6	5.6	23.598	215	215	0.00093458	3.0461
Q60930	Vdac2	Voltage-dependent anion-selective channel protein 2	0.373	-1.423	0.92241	-0.11652	-1.423	-0.11652	Y	-0.76976	Q60930	Q60930	3	3	3	Voltage-dependent anion-selective channel protein 2	Vdac2	sp|Q60930|VDAC2_MOUSE Voltage-dependent anion-selective channel protein 2 OS=Mus musculus GN=Vdac2 PE=1 SV=2	1	3	3	3	0	0.619	0.373	-1.423	22.399	3	435	Q60930	Q60930	2	2	2	Voltage-dependent anion-selective channel protein 2	Vdac2		1	2	2	2	10.8	10.8	10.8	31.732	295	295	0	4.8732
Q9DBZ5	Eif3k	Eukaryotic translation initiation factor 3 subunit K	0.376	-1.409	0.89826	-0.154795	-1.409	-0.154795	Y	-0.781898	Q9DBZ5	Q9DBZ5	1	1	1	Eukaryotic translation initiation factor 3 subunit K	Eif3k	sp|Q9DBZ5|EIF3K_MOUSE Eukaryotic translation initiation factor 3 subunit K OS=Mus musculus GN=Eif3k PE=1 SV=1	1	1	1	1	0.0015674	0.641	0.376	-1.409	NaN	1	699	Q9DBZ5	Q9DBZ5	1	1	1	Eukaryotic translation initiation factor 3 subunit K	Eif3k		1	1	1	1	6.4	6.4	6.4	25.086	218	218	0.019341	1.5488
Q9CPY7	Lap3	Cytosol aminopeptidase	0.395	-1.34	0.85505	-0.225919	-1.34	-0.225919	Y	-0.78296	Q9CPY7	Q9CPY7	2	2	2	Cytosol aminopeptidase	Lap3	sp|Q9CPY7|AMPL_MOUSE Cytosol aminopeptidase OS=Mus musculus GN=Lap3 PE=1 SV=3	1	2	2	2	0	0.606	0.395	-1.34	80.512	2	619	Q9CPY7	Q9CPY7	3	3	3	Cytosol aminopeptidase	Lap3		1	3	3	3	6.9	6.9	6.9	56.141	519	519	0	6.0349
Q9CR57	Rpl14	60S ribosomal protein L14	0.31	-1.687	1.0782	0.108625	-1.687	0.108625	Y	-0.789188	Q9CR57	Q9CR57	2	2	2	60S ribosomal protein L14	Rpl14	sp|Q9CR57|RL14_MOUSE 60S ribosomal protein L14 OS=Mus musculus GN=Rpl14 PE=1 SV=3	1	2	2	2	0	0.631	0.31	-1.687	14.377	7	637	Q9CR57	Q9CR57	3	3	3	60S ribosomal protein L14	Rpl14		1	3	3	3	17.1	17.1	17.1	23.564	217	217	0	10.029
Q01768	Nme2	Nucleoside diphosphate kinase B	0.512	-0.966	0.65248	-0.615994	-0.966	-0.615994	Y	-0.790997	Q01768	Q01768	4	4	1	Nucleoside diphosphate kinase B	Nme2	sp|Q01768|NDKB_MOUSE Nucleoside diphosphate kinase B OS=Mus musculus GN=Nme2 PE=1 SV=1	1	4	4	1	0	1.241	0.512	-0.966	22.312	7	383	Q01768	Q01768	5	5	1	Nucleoside diphosphate kinase B	Nme2		1	5	5	1	39.5	39.5	9.2	17.363	152	152	0	13.093
P05202	Got2	Aspartate aminotransferase, mitochondrial	0.346	-1.532	0.9478	-0.0773454	-1.532	-0.0773454	Y	-0.804673	P05202	P05202	5	5	5	Aspartate aminotransferase, mitochondrial	Got2	sp|P05202|AATM_MOUSE Aspartate aminotransferase, mitochondrial OS=Mus musculus GN=Got2 PE=1 SV=1	1	5	5	5	0	0.581	0.346	-1.532	17.634	9	107	P05202	P05202	2	2	2	Aspartate aminotransferase, mitochondrial	Got2		1	2	2	2	6	6	6	47.411	430	430	0	5.6752
P58252	Eef2	Elongation factor 2	0.344	-1.541	0.95147	-0.0717699	-1.541	-0.0717699	Y	-0.806385	P58252	P58252	8	8	8	Elongation factor 2	Eef2	sp|P58252|EF2_MOUSE Elongation factor 2 OS=Mus musculus GN=Eef2 PE=1 SV=2	1	8	8	8	0	0.554	0.344	-1.541	12.516	12	258	P58252	P58252	12	12	11	Elongation factor 2	Eef2		1	12	12	11	19.2	19.2	18.1	95.313	858	858	0	30.37
P14115	Rpl27a	60S ribosomal protein L27a	0.377	-1.408	0.84872	-0.236639	-1.408	-0.236639	Y	-0.82232	P14115	P14115	1	1	1	60S ribosomal protein L27a	Rpl27a	sp|P14115|RL27A_MOUSE 60S ribosomal protein L27a OS=Mus musculus GN=Rpl27a PE=2 SV=5	1	1	1	1	0.0014771	0.627	0.377	-1.408	56.887	8	139	P14115	P14115	1	1	1	60S ribosomal protein L27a	Rpl27a		1	1	1	1	7.4	7.4	7.4	16.605	148	148	0.0034996	2.6717
Q60932	Vdac1	Voltage-dependent anion-selective channel protein 1	0.406	-1.3	0.78723	-0.345143	-1.3	-0.345143	Y	-0.822571	Q60932	Q60932	5	5	5	Voltage-dependent anion-selective channel protein 1	Vdac1	sp|Q60932|VDAC1_MOUSE Voltage-dependent anion-selective channel protein 1 OS=Mus musculus GN=Vdac1 PE=1 SV=3	1	5	5	5	0	0.699	0.406	-1.3	25.872	7	437	Q60932	Q60932	2	2	2	Voltage-dependent anion-selective channel protein 1	Vdac1		1	2	2	2	7.1	7.1	7.1	32.351	296	296	0	4.1434
Q61753	Phgdh	D-3-phosphoglycerate dehydrogenase	0.335	-1.577	0.9363	-0.0949572	-1.577	-0.0949572	Y	-0.835979	Q61753	Q61753	2	2	2	D-3-phosphoglycerate dehydrogenase	Phgdh	sp|Q61753|SERA_MOUSE D-3-phosphoglycerate dehydrogenase OS=Mus musculus GN=Phgdh PE=1 SV=3	1	2	2	2	0	0.57	0.335	-1.577	NaN	1	459	Q61753	Q61753	8	8	8	D-3-phosphoglycerate dehydrogenase	Phgdh		1	8	8	8	18.2	18.2	18.2	56.585	533	533	0	20.901
P14206	Rpsa	40S ribosomal protein SA	0.366	-1.452	0.85351	-0.22852	-1.452	-0.22852	Y	-0.84026	P14206	P14206	6	6	6	40S ribosomal protein SA	Rpsa	sp|P14206|RSSA_MOUSE 40S ribosomal protein SA OS=Mus musculus GN=Rpsa PE=1 SV=4	1	6	6	6	0	0.599	0.366	-1.452	22.805	20	142	P14206	P14206	6	6	6	40S ribosomal protein SA	Rpsa		1	6	6	6	22.4	22.4	22.4	32.838	295	295	0	28.068
Q60817;P70670	Naca	Nascent polypeptide-associated complex subunit alpha;Nascent polypeptide-associated complex subunit alpha, muscle-specific form	0.442	-1.178	0.69562	-0.523629	-1.178	-0.523629	Y	-0.850814	Q60817;P70670	Q60817;P70670	4;4	4;4	4;4	Nascent polypeptide-associated complex subunit alpha;Nascent polypeptide-associated complex subunit alpha, muscle-specific form	Naca	sp|Q60817|NACA_MOUSE Nascent polypeptide-associated complex subunit alpha OS=Mus musculus GN=Naca PE=1 SV=1;sp|P70670|NACAM_MOUSE Nascent polypeptide-associated complex subunit alpha, muscle-specific form OS=Mus musculus GN=Naca PE=1 SV=2	2	4	4	4	0	0.694	0.442	-1.178	20.684	11	349	Q60817;P70670	Q60817;P70670	4;4	4;4	4;4	Nascent polypeptide-associated complex subunit alpha;Nascent polypeptide-associated complex subunit alpha, muscle-specific form	Naca	;	2	4	4	4	25.6	25.6	25.6	23.384	215	215;2187	0	10.94
O55234	Psmb5	Proteasome subunit beta type-5	0.361	-1.47	0.85029	-0.233973	-1.47	-0.233973	Y	-0.851987	O55234	O55234	7	7	7	Proteasome subunit beta type-5	Psmb5	sp|O55234|PSB5_MOUSE Proteasome subunit beta type-5 OS=Mus musculus GN=Psmb5 PE=1 SV=3	1	7	7	7	0	0.933	0.361	-1.47	22.69	9	84	O55234	O55234	4	4	4	Proteasome subunit beta type-5	Psmb5		1	4	4	4	19.7	19.7	19.7	28.532	264	264	0	10.099
Q8VBV7	Cops8	COP9 signalosome complex subunit 8	0.457	-1.131	0.66946	-0.57893	-1.131	-0.57893	Y	-0.854965	Q8VBV7	Q8VBV7	2	2	2	COP9 signalosome complex subunit 8	Cops8	sp|Q8VBV7|CSN8_MOUSE COP9 signalosome complex subunit 8 OS=Mus musculus GN=Cops8 PE=1 SV=1	1	2	2	2	0	1.21	0.457	-1.131	4.739	2	552	Q8VBV7	Q8VBV7	2	2	2	COP9 signalosome complex subunit 8	Cops8		1	2	2	2	16.3	16.3	16.3	23.255	209	209	0	4.0346
Q9D0N7	Chaf1b	Chromatin assembly factor 1 subunit B	0.58	-0.785	0.52326	-0.9344	-0.785	-0.9344	Y	-0.8597	Q9D0N7	Q9D0N7	3	3	3	Chromatin assembly factor 1 subunit B	Chaf1b	sp|Q9D0N7|CAF1B_MOUSE Chromatin assembly factor 1 subunit B OS=Mus musculus GN=Chaf1b PE=2 SV=1	1	3	3	3	0	0.951	0.58	-0.785	31.71	7	675	Q9D0N7	Q9D0N7	7	7	7	Chromatin assembly factor 1 subunit B	Chaf1b		1	7	7	7	14.5	14.5	14.5	63.131	572	572	0	13.29
P62855	Rps26	40S ribosomal protein S26	0.33	-1.598	0.90505	-0.143931	-1.598	-0.143931	Y	-0.870965	P62855	P62855	1	1	1	40S ribosomal protein S26	Rps26	sp|P62855|RS26_MOUSE 40S ribosomal protein S26 OS=Mus musculus GN=Rps26 PE=2 SV=3	1	1	1	1	0.0015038	0.579	0.33	-1.598	29.251	3	313	P62855	P62855	1	1	1	40S ribosomal protein S26	Rps26		1	1	1	1	13	13	13	13.015	115	115	0.019369	1.5514
Q7TPR4;P57780	Actn1;Actn4	Alpha-actinin-1;Alpha-actinin-4	0.313	-1.676	0.95505	-0.0663518	-1.676	-0.0663518	Y	-0.871176	Q7TPR4;P57780	Q7TPR4;P57780	1;1	1;1	1;1	Alpha-actinin-1;Alpha-actinin-4	Actn1;Actn4	sp|Q7TPR4|ACTN1_MOUSE Alpha-actinin-1 OS=Mus musculus GN=Actn1 PE=1 SV=1;sp|P57780|ACTN4_MOUSE Alpha-actinin-4 OS=Mus musculus GN=Actn4 PE=1 SV=1	2	1	1	1	0.001506	0.533	0.313	-1.676	NaN	1	256	Q7TPR4;P57780;Q9JI91;O88990	Q7TPR4;P57780;Q9JI91;O88990	2;2;1;1	2;2;1;1	2;2;1;1	Alpha-actinin-1;Alpha-actinin-4;Alpha-actinin-2;Alpha-actinin-3	Actn1;Actn4;Actn2;Actn3	;;;	4	2	2	2	2.9	2.9	2.9	103.07	892	892;912;894;900	0	5.4888
Q7TPR4;P57780;Q9JI91;O88990	Actn1;Actn4	Alpha-actinin-1;Alpha-actinin-4	0.313	-1.676	0.95505	-0.0663518	-1.676	-0.0663518	Y	-0.871176	Q7TPR4;P57780	Q7TPR4;P57780	1;1	1;1	1;1	Alpha-actinin-1;Alpha-actinin-4	Actn1;Actn4	sp|Q7TPR4|ACTN1_MOUSE Alpha-actinin-1 OS=Mus musculus GN=Actn1 PE=1 SV=1;sp|P57780|ACTN4_MOUSE Alpha-actinin-4 OS=Mus musculus GN=Actn4 PE=1 SV=1	2	1	1	1	0.001506	0.533	0.313	-1.676	NaN	1	256	Q7TPR4;P57780;Q9JI91;O88990	Q7TPR4;P57780;Q9JI91;O88990	2;2;1;1	2;2;1;1	2;2;1;1	Alpha-actinin-1;Alpha-actinin-4;Alpha-actinin-2;Alpha-actinin-3	Actn1;Actn4;Actn2;Actn3	;;;	4	2	2	2	2.9	2.9	2.9	103.07	892	892;912;894;900	0	5.4888
P10126;P62631	Eef1a1	Elongation factor 1-alpha 1	0.33	-1.6	0.9056	-0.143054	-1.6	-0.143054	Y	-0.871527	P10126;P62631	P10126	9;4	9;4	9;4	Elongation factor 1-alpha 1	Eef1a1	sp|P10126|EF1A1_MOUSE Elongation factor 1-alpha 1 OS=Mus musculus GN=Eef1a1 PE=1 SV=3	2	9	9	9	0	0.546	0.33	-1.6	29.255	66	126	P10126;P62631	P10126;P62631	11;6	11;6	11;6	Elongation factor 1-alpha 1;Elongation factor 1-alpha 2	Eef1a1;Eef1a2	;	2	11	11	11	31.8	31.8	31.8	50.113	462	462;463	0	45.972
P62717	Rpl18a	60S ribosomal protein L18a	0.256	-1.966	1.1223	0.166458	-1.966	0.166458	Y	-0.899771	P62717	P62717	2	2	2	60S ribosomal protein L18a	Rpl18a	sp|P62717|RL18A_MOUSE 60S ribosomal protein L18a OS=Mus musculus GN=Rpl18a PE=1 SV=1	1	2	2	2	0	0.636	0.256	-1.966	32.932	3	302	P62717	P62717	2	2	2	60S ribosomal protein L18a	Rpl18a		1	2	2	2	9.1	9.1	9.1	20.732	176	176	0	6.1019
Q8VCN5	Cth	Cystathionine gamma-lyase	0.369	-1.438	0.77656	-0.364831	-1.438	-0.364831	Y	-0.901415	Q8VCN5	Q8VCN5	2	2	2	Cystathionine gamma-lyase	Cth	sp|Q8VCN5|CGL_MOUSE Cystathionine gamma-lyase OS=Mus musculus GN=Cth PE=1 SV=1	1	2	2	2	0	0.663	0.369	-1.438	19.477	2	554	Q8VCN5	Q8VCN5	3	3	3	Cystathionine gamma-lyase	Cth		1	3	3	3	8.8	8.8	8.8	43.567	398	398	0	6.4905
P99024;Q9ERD7;Q922F4;CON__ENSEMBL:ENSBTAP00000025008;A2AQ07	Tubb5	Tubulin beta-5 chain	0.279	-1.84	1.0169	0.0241778	-1.84	0.0241778	Y	-0.907911	P99024;Q9ERD7;Q922F4;CON__ENSEMBL:ENSBTAP00000025008;A2AQ07	P99024	13;6;3;2;2	13;6;3;2;2	4;0;0;0;0	Tubulin beta-5 chain	Tubb5	sp|P99024|TBB5_MOUSE Tubulin beta-5 chain OS=Mus musculus GN=Tubb5 PE=1 SV=1	5	13	13	4	0	0.463	0.279	-1.84	21.908	79	378	P99024;Q9ERD7;Q922F4;CON__ENSEMBL:ENSBTAP00000025008;A2AQ07	P99024	14;6;3;2;2	14;6;3;2;2	4;0;0;0;0	Tubulin beta-5 chain	Tubb5		5	14	14	4	43	43	16.2	49.67	444	444;450;447;536;451	0	42.913
P99026	Psmb4	Proteasome subunit beta type-4	0.445	-1.167	0.61626	-0.698389	-1.167	-0.698389	Y	-0.932694	P99026	P99026	3	3	3	Proteasome subunit beta type-4	Psmb4	sp|P99026|PSB4_MOUSE Proteasome subunit beta type-4 OS=Mus musculus GN=Psmb4 PE=1 SV=1	1	3	3	3	0	0.804	0.445	-1.167	19.648	4	379	P99026	P99026	3	3	3	Proteasome subunit beta type-4	Psmb4		1	3	3	3	12.9	12.9	12.9	29.116	264	264	0	5.0167
Q9D0I9	Rars	Arginine--tRNA ligase, cytoplasmic	0.288	-1.797	0.94823	-0.0766911	-1.797	-0.0766911	Y	-0.936846	Q9D0I9	Q9D0I9	1	1	1	Arginine--tRNA ligase, cytoplasmic	Rars	sp|Q9D0I9|SYRC_MOUSE Arginine--tRNA ligase, cytoplasmic OS=Mus musculus GN=Rars PE=2 SV=2	1	1	1	1	0.0067935	0.49	0.288	-1.797	NaN	1	674	Q9D0I9	Q9D0I9	2	2	2	Arginine--tRNA ligase, cytoplasmic	Rars		1	2	2	2	4.1	4.1	4.1	75.673	660	660	0.0042808	2.5142
O70251	Eef1b	Elongation factor 1-beta	0.339	-1.563	0.79399	-0.332807	-1.563	-0.332807	Y	-0.947904	O70251	O70251	4	3	3	Elongation factor 1-beta	Eef1b	sp|O70251|EF1B_MOUSE Elongation factor 1-beta OS=Mus musculus GN=Eef1b PE=1 SV=5	1	4	3	3	0	0.597	0.339	-1.563	4.636	3	87	O70251	O70251	2	2	2	Elongation factor 1-beta	Eef1b		1	2	2	2	12.4	12.4	12.4	24.693	225	225	0	4.4499
P63323	Rps12	40S ribosomal protein S12	0.294	-1.765	0.9131	-0.131155	-1.765	-0.131155	Y	-0.948078	P63323	P63323	2	2	2	40S ribosomal protein S12	Rps12	sp|P63323|RS12_MOUSE 40S ribosomal protein S12 OS=Mus musculus GN=Rps12 PE=1 SV=2	1	2	2	2	0	0.501	0.294	-1.765	NaN	1	334	P63323	P63323	1	1	1	40S ribosomal protein S12	Rps12		1	1	1	1	16.7	16.7	16.7	14.525	132	132	0	9.5577
P57776	Eef1d	Elongation factor 1-delta	0.325	-1.623	0.80515	-0.312671	-1.623	-0.312671	Y	-0.967835	P57776	P57776	7	7	6	Elongation factor 1-delta	Eef1d	sp|P57776|EF1D_MOUSE Elongation factor 1-delta OS=Mus musculus GN=Eef1d PE=1 SV=3	1	7	7	6	0	0.576	0.325	-1.623	32.927	11	255	P57776	P57776	5	5	5	Elongation factor 1-delta	Eef1d		1	5	5	5	24.9	24.9	24.9	31.293	281	281	0	16.946
P12970	Rpl7a	60S ribosomal protein L7a	0.27	-1.89	0.96554	-0.0505921	-1.89	-0.0505921	Y	-0.970296	P12970	P12970	8	8	8	60S ribosomal protein L7a	Rpl7a	sp|P12970|RL7A_MOUSE 60S ribosomal protein L7a OS=Mus musculus GN=Rpl7a PE=1 SV=2	1	8	8	8	0	0.452	0.27	-1.89	27.419	12	136	P12970	P12970	5	5	5	60S ribosomal protein L7a	Rpl7a		1	5	5	5	24.1	24.1	24.1	29.976	266	266	0	8.6483
P26231	Ctnna1	Catenin alpha-1	0.259	-1.948	0.98707	-0.0187757	-1.948	-0.0187757	Y	-0.983388	P26231	P26231	1	1	1	Catenin alpha-1	Ctnna1	sp|P26231|CTNA1_MOUSE Catenin alpha-1 OS=Mus musculus GN=Ctnna1 PE=1 SV=1	1	1	1	1	0.0016051	0.441	0.259	-1.948	NaN	1	175	P26231	P26231	3	3	3	Catenin alpha-1	Ctnna1		1	3	3	3	5.1	5.1	5.1	100.11	906	906	0	6.5953
Q9JK91	Mlh1	DNA mismatch repair protein Mlh1	0.42	-1.252	0.60726	-0.719614	-1.252	-0.719614	Y	-0.985807	Q9JK91	Q9JK91	1	1	1	DNA mismatch repair protein Mlh1	Mlh1	sp|Q9JK91|MLH1_MOUSE DNA mismatch repair protein Mlh1 OS=Mus musculus GN=Mlh1 PE=2 SV=2	1	1	1	1	0.0029028	0.757	0.42	-1.252	12.074	3	719	Q9JK91	Q9JK91	5	5	5	DNA mismatch repair protein Mlh1	Mlh1		1	5	5	5	8.4	8.4	8.4	84.669	760	760	0	13.47
Q9R1P3	Psmb2	Proteasome subunit beta type-2	0.345	-1.534	0.73262	-0.448863	-1.534	-0.448863	Y	-0.991432	Q9R1P3	Q9R1P3	3	3	3	Proteasome subunit beta type-2	Psmb2	sp|Q9R1P3|PSB2_MOUSE Proteasome subunit beta type-2 OS=Mus musculus GN=Psmb2 PE=1 SV=1	1	3	3	3	0	0.915	0.345	-1.534	14.809	3	744	Q9R1P3	Q9R1P3	2	2	2	Proteasome subunit beta type-2	Psmb2		1	2	2	2	9.5	9.5	9.5	22.906	201	201	0	11.542
P26040	Ezr	Ezrin	0.274	-1.868	0.92237	-0.116583	-1.868	-0.116583	Y	-0.992291	P26040	P26040	1	1	1	Ezrin	Ezr	sp|P26040|EZRI_MOUSE Ezrin OS=Mus musculus GN=Ezr PE=1 SV=3	1	1	1	1	0.0016313	0.466	0.274	-1.868	NaN	1	174	P26040;P26041;P26043	P26040	5;2;2	5;2;2	5;2;2	Ezrin	Ezr		3	5	5	5	9.9	9.9	9.9	69.406	586	586;577;583	0	9.2643
P26040;P26041;P26043	Ezr	Ezrin	0.274	-1.868	0.92237	-0.116583	-1.868	-0.116583	Y	-0.992291	P26040	P26040	1	1	1	Ezrin	Ezr	sp|P26040|EZRI_MOUSE Ezrin OS=Mus musculus GN=Ezr PE=1 SV=3	1	1	1	1	0.0016313	0.466	0.274	-1.868	NaN	1	174	P26040;P26041;P26043	P26040	5;2;2	5;2;2	5;2;2	Ezrin	Ezr		3	5	5	5	9.9	9.9	9.9	69.406	586	586;577;583	0	9.2643
P63276	Rps17	40S ribosomal protein S17	0.282	-1.829	0.89005	-0.168042	-1.829	-0.168042	Y	-0.998521	P63276	P63276	3	3	3	40S ribosomal protein S17	Rps17	sp|P63276|RS17_MOUSE 40S ribosomal protein S17 OS=Mus musculus GN=Rps17 PE=1 SV=2	1	3	3	3	0	0.665	0.282	-1.829	30.043	3	332	P63276	P63276	4	4	4	40S ribosomal protein S17	Rps17		1	4	4	4	41.5	41.5	41.5	15.524	135	135	0	13.415
P62908	Rps3	40S ribosomal protein S3	0.264	-1.922	0.90612	-0.142226	-1.922	-0.142226	Y	-1.03211	P62908	P62908	10	10	10	40S ribosomal protein S3	Rps3	sp|P62908|RS3_MOUSE 40S ribosomal protein S3 OS=Mus musculus GN=Rps3 PE=1 SV=1	1	10	10	10	0	0.397	0.264	-1.922	27.945	24	318	P62908	P62908	10	10	10	40S ribosomal protein S3	Rps3		1	10	10	10	44.9	44.9	44.9	26.674	243	243	0	37.372
P25444	Rps2	40S ribosomal protein S2	0.23	-2.119	1.0098	0.0140696	-2.119	0.0140696	Y	-1.05247	P25444	P25444	4	4	4	40S ribosomal protein S2	Rps2	sp|P25444|RS2_MOUSE 40S ribosomal protein S2 OS=Mus musculus GN=Rps2 PE=2 SV=3	1	4	4	4	0	0.413	0.23	-2.119	18.401	6	172	P25444	P25444	5	5	5	40S ribosomal protein S2	Rps2		1	5	5	5	21.8	21.8	21.8	31.231	293	293	0	8.3935
P62852	Rps25	40S ribosomal protein S25	0.249	-2.007	0.91452	-0.128913	-2.007	-0.128913	Y	-1.06796	P62852	P62852	3	3	3	40S ribosomal protein S25	Rps25	sp|P62852|RS25_MOUSE 40S ribosomal protein S25 OS=Mus musculus GN=Rps25 PE=1 SV=1	1	3	3	3	0	0.588	0.249	-2.007	39.645	3	312	P62852	P62852	5	5	5	40S ribosomal protein S25	Rps25		1	5	5	5	29.6	29.6	29.6	13.742	125	125	0	7.9788
P47963	Rpl13	60S ribosomal protein L13	0.226	-2.148	1.0013	0.00187429	-2.148	0.00187429	Y	-1.07306	P47963	P47963	5	5	5	60S ribosomal protein L13	Rpl13	sp|P47963|RL13_MOUSE 60S ribosomal protein L13 OS=Mus musculus GN=Rpl13 PE=2 SV=3	1	5	5	5	0	0.416	0.226	-2.148	16.448	8	225	P47963	P47963	4	4	4	60S ribosomal protein L13	Rpl13		1	4	4	4	19.4	19.4	19.4	24.305	211	211	0	9.5683
P47911	Rpl6	60S ribosomal protein L6	0.253	-1.981	0.87216	-0.197335	-1.981	-0.197335	Y	-1.08917	P47911	P47911	4	4	4	60S ribosomal protein L6	Rpl6	sp|P47911|RL6_MOUSE 60S ribosomal protein L6 OS=Mus musculus GN=Rpl6 PE=1 SV=3	1	4	4	4	0	0.472	0.253	-1.981	16.679	10	222	P47911	P47911	3	3	3	60S ribosomal protein L6	Rpl6		1	3	3	3	11.5	11.5	11.5	33.509	296	296	0	3.9228
P20029	Hspa5	78 kDa glucose-regulated protein	0.36	-1.474	0.60974	-0.713734	-1.474	-0.713734	Y	-1.09387	P20029	P20029	5	3	3	78 kDa glucose-regulated protein	Hspa5	sp|P20029|GRP78_MOUSE 78 kDa glucose-regulated protein OS=Mus musculus GN=Hspa5 PE=1 SV=3	1	5	3	3	0	0.523	0.36	-1.474	18.359	3	161	P20029	P20029	10	8	8	78 kDa glucose-regulated protein	Hspa5		1	10	8	8	19.8	15.7	15.7	72.421	655	655	0	18.614
P62702	Rps4x	40S ribosomal protein S4, X isoform	0.258	-1.956	0.84597	-0.241322	-1.956	-0.241322	Y	-1.09866	P62702	P62702	4	4	4	40S ribosomal protein S4, X isoform	Rps4x	sp|P62702|RS4X_MOUSE 40S ribosomal protein S4, X isoform OS=Mus musculus GN=Rps4x PE=2 SV=2	1	4	4	4	0	0.518	0.258	-1.956	12.489	5	300	P62702	P62702	7	7	7	40S ribosomal protein S4, X isoform	Rps4x		1	7	7	7	28.9	28.9	28.9	29.597	263	263	0	22.782
P62264	Rps14	40S ribosomal protein S14	0.279	-1.841	0.77623	-0.365444	-1.841	-0.365444	Y	-1.10322	P62264	P62264	3	3	3	40S ribosomal protein S14	Rps14	sp|P62264|RS14_MOUSE 40S ribosomal protein S14 OS=Mus musculus GN=Rps14 PE=2 SV=3	1	3	3	3	0	0.641	0.279	-1.841	46.794	5	290	P62264	P62264	5	5	5	40S ribosomal protein S14	Rps14		1	5	5	5	33.1	33.1	33.1	16.273	151	151	0	12.161
P62245	Rps15a	40S ribosomal protein S15a	0.239	-2.065	0.89413	-0.161443	-2.065	-0.161443	Y	-1.11322	P62245	P62245	3	3	3	40S ribosomal protein S15a	Rps15a	sp|P62245|RS15A_MOUSE 40S ribosomal protein S15a OS=Mus musculus GN=Rps15a PE=1 SV=2	1	3	3	3	0	0.407	0.239	-2.065	NaN	1	288	P62245	P62245	4	4	4	40S ribosomal protein S15a	Rps15a		1	4	4	4	30.8	30.8	30.8	14.839	130	130	0	5.7922
P08113	Hsp90b1	Endoplasmin	0.419	-1.255	0.50525	-0.984931	-1.255	-0.984931	Y	-1.11997	P08113	P08113	7	5	5	Endoplasmin	Hsp90b1	sp|P08113|ENPL_MOUSE Endoplasmin OS=Mus musculus GN=Hsp90b1 PE=1 SV=2	1	7	5	5	0	0.67	0.419	-1.255	9.602	7	114	P08113	P08113	4	2	2	Endoplasmin	Hsp90b1		1	4	2	2	4.9	3.1	3.1	92.475	802	802	0	4.5288
P61358	Rpl27	60S ribosomal protein L27	0.239	-2.067	0.8735	-0.19512	-2.067	-0.19512	Y	-1.13106	P61358	P61358	3	3	3	60S ribosomal protein L27	Rpl27	sp|P61358|RL27_MOUSE 60S ribosomal protein L27 OS=Mus musculus GN=Rpl27 PE=1 SV=2	1	3	3	3	0	0.561	0.239	-2.067	46.294	4	273	P61358	P61358	2	2	2	60S ribosomal protein L27	Rpl27		1	2	2	2	12.5	12.5	12.5	15.798	136	136	0.00094607	3.0988
P62281	Rps11	40S ribosomal protein S11	0.214	-2.226	0.9674	-0.0478156	-2.226	-0.0478156	Y	-1.13691	P62281	P62281	3	3	3	40S ribosomal protein S11	Rps11	sp|P62281|RS11_MOUSE 40S ribosomal protein S11 OS=Mus musculus GN=Rps11 PE=1 SV=3	1	3	3	3	0	0.473	0.214	-2.226	7.073	3	293	P62281	P62281	7	7	7	40S ribosomal protein S11	Rps11		1	7	7	7	39.2	39.2	39.2	18.431	158	158	0	11.62
P62862	Fau	40S ribosomal protein S30	0.275	-1.865	0.74773	-0.419411	-1.865	-0.419411	Y	-1.14221	P62862	P62862	1	1	1	40S ribosomal protein S30	Fau	sp|P62862|RS30_MOUSE 40S ribosomal protein S30 OS=Mus musculus GN=Fau PE=1 SV=1	1	1	1	1	0	0.468	0.275	-1.865	NaN	1	315	P62862	P62862	1	1	1	40S ribosomal protein S30	Fau		1	1	1	1	16.9	16.9	16.9	6.6478	59	59	0.0057518	2.3205
P62900	Rpl31	60S ribosomal protein L31	0.253	-1.985	0.79737	-0.326679	-1.985	-0.326679	Y	-1.15584	P62900	P62900	1	1	1	60S ribosomal protein L31	Rpl31	sp|P62900|RL31_MOUSE 60S ribosomal protein L31 OS=Mus musculus GN=Rpl31 PE=1 SV=1	1	1	1	1	0.0015748	0.43	0.253	-1.985	NaN	1	317	P62900	P62900	3	3	3	60S ribosomal protein L31	Rpl31		1	3	3	3	24.8	24.8	24.8	14.463	125	125	0	3.7654
Q9D8E6	Rpl4	60S ribosomal protein L4	0.218	-2.194	0.91925	-0.121471	-2.194	-0.121471	Y	-1.15774	Q9D8E6	Q9D8E6	3	3	3	60S ribosomal protein L4	Rpl4	sp|Q9D8E6|RL4_MOUSE 60S ribosomal protein L4 OS=Mus musculus GN=Rpl4 PE=1 SV=3	1	3	3	3	0	0.37	0.218	-2.194	18.941	8	688	Q9D8E6	Q9D8E6	5	5	5	60S ribosomal protein L4	Rpl4		1	5	5	5	15	15	15	47.153	419	419	0	9.9974
P51410	Rpl9	60S ribosomal protein L9	0.224	-2.157	0.87257	-0.196657	-2.157	-0.196657	Y	-1.17683	P51410	P51410	4	4	4	60S ribosomal protein L9	Rpl9	sp|P51410|RL9_MOUSE 60S ribosomal protein L9 OS=Mus musculus GN=Rpl9 PE=1 SV=2	1	4	4	4	0	0.466	0.224	-2.157	11.902	8	238	P51410	P51410	2	2	2	60S ribosomal protein L9	Rpl9		1	2	2	2	11.5	11.5	11.5	21.881	192	192	0.0018165	2.8587
P29391;P49945	Ftl1	Ferritin light chain 1	0.354	-1.496	0.54478	-0.876254	-1.496	-0.876254	Y	-1.18613	P29391;P49945	P29391	3;1	3;1	3;1	Ferritin light chain 1	Ftl1	sp|P29391|FRIL1_MOUSE Ferritin light chain 1 OS=Mus musculus GN=Ftl1 PE=1 SV=2	2	3	3	3	0	0.939	0.354	-1.496	13.169	3	187	P29391;P49945	P29391;P49945	4;2	4;2	4;2	Ferritin light chain 1;Ferritin light chain 2	Ftl1;Ftl2	;	2	4	4	4	32.8	32.8	32.8	20.802	183	183;183	0	17.958
P62960	Ybx1	Nuclease-sensitive element-binding protein 1	0.229	-2.129	0.83694	-0.256804	-2.129	-0.256804	Y	-1.1929	P62960;Q9Z2C8;Q9JKB3	P62960	3;1;1	3;1;1	3;1;1	Nuclease-sensitive element-binding protein 1	Ybx1	sp|P62960|YBOX1_MOUSE Nuclease-sensitive element-binding protein 1 OS=Mus musculus GN=Ybx1 PE=1 SV=3	3	3	3	3	0	0.378	0.229	-2.129	16.025	8	321	P62960	P62960	1	1	1	Nuclease-sensitive element-binding protein 1	Ybx1		1	1	1	1	9.3	9.3	9.3	35.73	322	322	0	6.8429
P62960;Q9Z2C8;Q9JKB3	Ybx1	Nuclease-sensitive element-binding protein 1	0.229	-2.129	0.83694	-0.256804	-2.129	-0.256804	Y	-1.1929	P62960;Q9Z2C8;Q9JKB3	P62960	3;1;1	3;1;1	3;1;1	Nuclease-sensitive element-binding protein 1	Ybx1	sp|P62960|YBOX1_MOUSE Nuclease-sensitive element-binding protein 1 OS=Mus musculus GN=Ybx1 PE=1 SV=3	3	3	3	3	0	0.378	0.229	-2.129	16.025	8	321	P62960	P62960	1	1	1	Nuclease-sensitive element-binding protein 1	Ybx1		1	1	1	1	9.3	9.3	9.3	35.73	322	322	0	6.8429
P62082	Rps7	40S ribosomal protein S7	0.337	-1.569	0.55304	-0.854544	-1.569	-0.854544	Y	-1.21177	P62082	P62082	4	4	4	40S ribosomal protein S7	Rps7	sp|P62082|RS7_MOUSE 40S ribosomal protein S7 OS=Mus musculus GN=Rps7 PE=2 SV=1	1	4	4	4	0	0.676	0.337	-1.569	16.968	8	281	P62082	P62082	1	1	1	40S ribosomal protein S7	Rps7		1	1	1	1	6.2	6.2	6.2	22.127	194	194	0.0057661	2.3246
P19253	Rpl13a	60S ribosomal protein L13a	0.178	-2.491	1.0453	0.0639171	-2.491	0.0639171	Y	-1.21354	P19253	P19253	3	3	3	60S ribosomal protein L13a	Rpl13a	sp|P19253|RL13A_MOUSE 60S ribosomal protein L13a OS=Mus musculus GN=Rpl13a PE=1 SV=4	1	3	3	3	0	0.467	0.178	-2.491	21.271	9	160	P19253	P19253	5	5	5	60S ribosomal protein L13a	Rpl13a		1	5	5	5	26.1	26.1	26.1	23.464	203	203	0	25.155
Q6ZWN5	Rps9	40S ribosomal protein S9	0.177	-2.495	1.0377	0.0533894	-2.495	0.0533894	Y	-1.22081	Q6ZWN5	Q6ZWN5	5	5	5	40S ribosomal protein S9	Rps9	sp|Q6ZWN5|RS9_MOUSE 40S ribosomal protein S9 OS=Mus musculus GN=Rps9 PE=1 SV=3	1	5	5	5	0	0.47	0.177	-2.495	7.891	4	489	Q6ZWN5	Q6ZWN5	5	5	5	40S ribosomal protein S9	Rps9		1	5	5	5	22.2	22.2	22.2	22.591	194	194	0	6.5331
P05213;P68373;P68369;P68368;P05214;Q9JJZ2	Tuba1b;Tuba1c;Tuba1a;Tuba4a;Tuba3a	Tubulin alpha-1B chain;Tubulin alpha-1C chain;Tubulin alpha-1A chain;Tubulin alpha-4A chain;Tubulin alpha-3 chain	0.196	-2.35	0.93257	-0.100716	-2.35	-0.100716	Y	-1.22536	P05213;P68373;P68369;P68368;P05214;Q9JJZ2;Q3UX10	P05213;P68373;P68369;P68368;P05214	11;10;9;7;6;4;1	11;10;9;7;6;4;1	11;10;9;7;6;4;1	Tubulin alpha-1B chain;Tubulin alpha-1C chain;Tubulin alpha-1A chain;Tubulin alpha-4A chain;Tubulin alpha-3 chain	Tuba1b;Tuba1c;Tuba1a;Tuba4a;Tuba3a	sp|P05213|TBA1B_MOUSE Tubulin alpha-1B chain OS=Mus musculus GN=Tuba1b PE=1 SV=2;sp|P68373|TBA1C_MOUSE Tubulin alpha-1C chain OS=Mus musculus GN=Tuba1c PE=1 SV=1;sp|P68369|TBA1A_MOUSE Tubulin alpha-1A chain OS=Mus musculus GN=Tuba1a PE=1 SV=1;sp|P68368|TBA	7	11	11	11	0	0.386	0.196	-2.35	33.949	74	108	P05213;P68373;P68369;P68368;P05214;Q9JJZ2	P05213;P68373;P68369;P68368;P05214;Q9JJZ2	12;11;10;8;8;6	12;11;10;8;8;6	12;11;10;8;8;6	Tubulin alpha-1B chain;Tubulin alpha-1C chain;Tubulin alpha-1A chain;Tubulin alpha-4A chain;Tubulin alpha-3 chain;Tubulin alpha-8 chain	Tuba1b;Tuba1c;Tuba1a;Tuba4a;Tuba3a;Tuba8	;;;;;	6	12	12	12	42.4	42.4	42.4	50.151	451	451;449;451;448;450;449	0	38.621
P05213;P68373;P68369;P68368;P05214;Q9JJZ2;Q3UX10	Tuba1b;Tuba1c;Tuba1a;Tuba4a;Tuba3a	Tubulin alpha-1B chain;Tubulin alpha-1C chain;Tubulin alpha-1A chain;Tubulin alpha-4A chain;Tubulin alpha-3 chain	0.196	-2.35	0.93257	-0.100716	-2.35	-0.100716	Y	-1.22536	P05213;P68373;P68369;P68368;P05214;Q9JJZ2;Q3UX10	P05213;P68373;P68369;P68368;P05214	11;10;9;7;6;4;1	11;10;9;7;6;4;1	11;10;9;7;6;4;1	Tubulin alpha-1B chain;Tubulin alpha-1C chain;Tubulin alpha-1A chain;Tubulin alpha-4A chain;Tubulin alpha-3 chain	Tuba1b;Tuba1c;Tuba1a;Tuba4a;Tuba3a	sp|P05213|TBA1B_MOUSE Tubulin alpha-1B chain OS=Mus musculus GN=Tuba1b PE=1 SV=2;sp|P68373|TBA1C_MOUSE Tubulin alpha-1C chain OS=Mus musculus GN=Tuba1c PE=1 SV=1;sp|P68369|TBA1A_MOUSE Tubulin alpha-1A chain OS=Mus musculus GN=Tuba1a PE=1 SV=1;sp|P68368|TBA	7	11	11	11	0	0.386	0.196	-2.35	33.949	74	108	P05213;P68373;P68369;P68368;P05214;Q9JJZ2	P05213;P68373;P68369;P68368;P05214;Q9JJZ2	12;11;10;8;8;6	12;11;10;8;8;6	12;11;10;8;8;6	Tubulin alpha-1B chain;Tubulin alpha-1C chain;Tubulin alpha-1A chain;Tubulin alpha-4A chain;Tubulin alpha-3 chain;Tubulin alpha-8 chain	Tuba1b;Tuba1c;Tuba1a;Tuba4a;Tuba3a;Tuba8	;;;;;	6	12	12	12	42.4	42.4	42.4	50.151	451	451;449;451;448;450;449	0	38.621
P63325	Rps10	40S ribosomal protein S10	0.355	-1.494	0.49454	-1.01584	-1.494	-1.01584	Y	-1.25492	P63325	P63325	3	3	3	40S ribosomal protein S10	Rps10	sp|P63325|RS10_MOUSE 40S ribosomal protein S10 OS=Mus musculus GN=Rps10 PE=1 SV=1	1	3	3	3	0	0.788	0.355	-1.494	10.294	9	335	P63325	P63325	5	5	5	40S ribosomal protein S10	Rps10		1	5	5	5	33.3	33.3	33.3	18.916	165	165	0	19.163
P53026	Rpl10a	60S ribosomal protein L10a	0.193	-2.37	0.90511	-0.143835	-2.37	-0.143835	Y	-1.25692	P53026	P53026	3	3	3	60S ribosomal protein L10a	Rpl10a	sp|P53026|RL10A_MOUSE 60S ribosomal protein L10a OS=Mus musculus GN=Rpl10a PE=1 SV=3	1	3	3	3	0	0.368	0.193	-2.37	39.331	4	246	P53026	P53026	2	2	2	60S ribosomal protein L10a	Rpl10a		1	2	2	2	12.4	12.4	12.4	24.916	217	217	0	3.9944
P60710	Actb	Actin, cytoplasmic 1;Actin, cytoplasmic 1, N-terminally processed	0.28	-1.836	0.62394	-0.680521	-1.836	-0.680521	Y	-1.25826	P60710	P60710	16	16	1	Actin, cytoplasmic 1;Actin, cytoplasmic 1, N-terminally processed	Actb	sp|P60710|ACTB_MOUSE Actin, cytoplasmic 1 OS=Mus musculus GN=Actb PE=1 SV=1	1	16	16	1	0	0.464	0.28	-1.836	24.786	98	262	P60710;P63260;P63268;P68134;P68033;P62737	P60710;P63260;P63268;P68134;P68033;P62737	13;12;7;7;7;7	13;12;7;7;7;7	10;9;5;5;5;5	Actin, cytoplasmic 1;Actin, cytoplasmic 1, N-terminally processed;Actin, cytoplasmic 2;Actin, cytoplasmic 2, N-terminally processed;Actin, gamma-enteric smooth muscle;Actin, alpha skeletal muscle;Actin, alpha cardiac muscle 1;Actin, aortic smooth muscle	Actb;Actg1;Actg2;Acta1;Actc1;Acta2	;;;;;	6	13	13	10	46.7	46.7	32.5	41.736	375	375;375;376;377;377;377	0	60.369
P60710;P63260;P63268;P68134;P68033;P62737	Actb	Actin, cytoplasmic 1;Actin, cytoplasmic 1, N-terminally processed	0.28	-1.836	0.62394	-0.680521	-1.836	-0.680521	Y	-1.25826	P60710	P60710	16	16	1	Actin, cytoplasmic 1;Actin, cytoplasmic 1, N-terminally processed	Actb	sp|P60710|ACTB_MOUSE Actin, cytoplasmic 1 OS=Mus musculus GN=Actb PE=1 SV=1	1	16	16	1	0	0.464	0.28	-1.836	24.786	98	262	P60710;P63260;P63268;P68134;P68033;P62737	P60710;P63260;P63268;P68134;P68033;P62737	13;12;7;7;7;7	13;12;7;7;7;7	10;9;5;5;5;5	Actin, cytoplasmic 1;Actin, cytoplasmic 1, N-terminally processed;Actin, cytoplasmic 2;Actin, cytoplasmic 2, N-terminally processed;Actin, gamma-enteric smooth muscle;Actin, alpha skeletal muscle;Actin, alpha cardiac muscle 1;Actin, aortic smooth muscle	Actb;Actg1;Actg2;Acta1;Actc1;Acta2	;;;;;	6	13	13	10	46.7	46.7	32.5	41.736	375	375;375;376;377;377;377	0	60.369
O09167	Rpl21	60S ribosomal protein L21	0.161	-2.631	1.06	0.0840643	-2.631	0.0840643	Y	-1.27347	O09167	O09167	1	1	1	60S ribosomal protein L21	Rpl21	sp|O09167|RL21_MOUSE 60S ribosomal protein L21 OS=Mus musculus GN=Rpl21 PE=2 SV=3	1	1	1	1	0.0042674	0.275	0.161	-2.631	NaN	1	62	O09167	O09167	1	1	1	60S ribosomal protein L21	Rpl21		1	1	1	1	9.4	9.4	9.4	18.562	160	160	0.0050378	2.4472
P62918	Rpl8	60S ribosomal protein L8	0.22	-2.184	0.77005	-0.376976	-2.184	-0.376976	Y	-1.28049	P62918	P62918	2	2	2	60S ribosomal protein L8	Rpl8	sp|P62918|RL8_MOUSE 60S ribosomal protein L8 OS=Mus musculus GN=Rpl8 PE=1 SV=2	1	2	2	2	0	0.498	0.22	-2.184	11.596	4	320	P62918	P62918	2	2	2	60S ribosomal protein L8	Rpl8		1	2	2	2	10.5	10.5	10.5	28.024	257	257	0	8.4944
Q9DCH4	Eif3f	Eukaryotic translation initiation factor 3 subunit F	0.202	-2.31	0.83935	-0.252656	-2.31	-0.252656	Y	-1.28133	Q9DCH4	Q9DCH4	1	1	1	Eukaryotic translation initiation factor 3 subunit F	Eif3f	sp|Q9DCH4|EIF3F_MOUSE Eukaryotic translation initiation factor 3 subunit F OS=Mus musculus GN=Eif3f PE=1 SV=2	1	1	1	1	0.0055325	0.4	0.202	-2.31	11.561	2	701	Q9DCH4	Q9DCH4	2	2	2	Eukaryotic translation initiation factor 3 subunit F	Eif3f		1	2	2	2	7.8	7.8	7.8	37.984	361	361	0	3.4927
P62242	Rps8	40S ribosomal protein S8	0.232	-2.106	0.72074	-0.472449	-2.106	-0.472449	Y	-1.28922	P62242	P62242	8	8	8	40S ribosomal protein S8	Rps8	sp|P62242|RS8_MOUSE 40S ribosomal protein S8 OS=Mus musculus GN=Rps8 PE=1 SV=2	1	8	8	8	0	0.437	0.232	-2.106	20.245	18	287	P62242	P62242	4	4	4	40S ribosomal protein S8	Rps8		1	4	4	4	24.5	24.5	24.5	24.205	208	208	0	24.748
P60710;P63260;P63268;P68134;P68033;P62737	Actg2;Acta1;Actc1;Acta2	Actin, gamma-enteric smooth muscle;Actin, alpha skeletal muscle;Actin, alpha cardiac muscle 1;Actin, aortic smooth muscle	0.253	-1.98	0.62394	-0.680521	-1.98	-0.680521	Y	-1.33026	P63268;P68134;P68033;P62737	P63268;P68134;P68033;P62737	8;8;8;8	1;1;1;1	1;1;1;1	Actin, gamma-enteric smooth muscle;Actin, alpha skeletal muscle;Actin, alpha cardiac muscle 1;Actin, aortic smooth muscle	Actg2;Acta1;Actc1;Acta2	sp|P63268|ACTH_MOUSE Actin, gamma-enteric smooth muscle OS=Mus musculus GN=Actg2 PE=1 SV=1;sp|P68134|ACTS_MOUSE Actin, alpha skeletal muscle OS=Mus musculus GN=Acta1 PE=1 SV=1;sp|P68033|ACTC_MOUSE Actin, alpha cardiac muscle 1 OS=Mus musculus GN=Actc1 PE=1	4	8	1	1	1	0.431	0.253	-1.98	NaN	1	303	P60710;P63260;P63268;P68134;P68033;P62737	P60710;P63260;P63268;P68134;P68033;P62737	13;12;7;7;7;7	13;12;7;7;7;7	10;9;5;5;5;5	Actin, cytoplasmic 1;Actin, cytoplasmic 1, N-terminally processed;Actin, cytoplasmic 2;Actin, cytoplasmic 2, N-terminally processed;Actin, gamma-enteric smooth muscle;Actin, alpha skeletal muscle;Actin, alpha cardiac muscle 1;Actin, aortic smooth muscle	Actb;Actg1;Actg2;Acta1;Actc1;Acta2	;;;;;	6	13	13	10	46.7	46.7	32.5	41.736	375	375;375;376;377;377;377	0	60.369
P63268;P68134;P68033;P62737	Actg2;Acta1;Actc1;Acta2	Actin, gamma-enteric smooth muscle;Actin, alpha skeletal muscle;Actin, alpha cardiac muscle 1;Actin, aortic smooth muscle	0.253	-1.98	0.62394	-0.680521	-1.98	-0.680521	Y	-1.33026	P63268;P68134;P68033;P62737	P63268;P68134;P68033;P62737	8;8;8;8	1;1;1;1	1;1;1;1	Actin, gamma-enteric smooth muscle;Actin, alpha skeletal muscle;Actin, alpha cardiac muscle 1;Actin, aortic smooth muscle	Actg2;Acta1;Actc1;Acta2	sp|P63268|ACTH_MOUSE Actin, gamma-enteric smooth muscle OS=Mus musculus GN=Actg2 PE=1 SV=1;sp|P68134|ACTS_MOUSE Actin, alpha skeletal muscle OS=Mus musculus GN=Acta1 PE=1 SV=1;sp|P68033|ACTC_MOUSE Actin, alpha cardiac muscle 1 OS=Mus musculus GN=Actc1 PE=1	4	8	1	1	1	0.431	0.253	-1.98	NaN	1	303	P60710;P63260;P63268;P68134;P68033;P62737	P60710;P63260;P63268;P68134;P68033;P62737	13;12;7;7;7;7	13;12;7;7;7;7	10;9;5;5;5;5	Actin, cytoplasmic 1;Actin, cytoplasmic 1, N-terminally processed;Actin, cytoplasmic 2;Actin, cytoplasmic 2, N-terminally processed;Actin, gamma-enteric smooth muscle;Actin, alpha skeletal muscle;Actin, alpha cardiac muscle 1;Actin, aortic smooth muscle	Actb;Actg1;Actg2;Acta1;Actc1;Acta2	;;;;;	6	13	13	10	46.7	46.7	32.5	41.736	375	375;375;376;377;377;377	0	60.369
P68372;Q9D6F9	Tubb4b;Tubb4a	Tubulin beta-4B chain;Tubulin beta-4A chain	0.147	-2.767	1.0013	0.00187429	-2.767	0.00187429	Y	-1.38256	P68372;Q9D6F9	P68372;Q9D6F9	11;7	3;1	2;1	Tubulin beta-4B chain;Tubulin beta-4A chain	Tubb4b;Tubb4a	sp|P68372|TBB4B_MOUSE Tubulin beta-4B chain OS=Mus musculus GN=Tubb4b PE=1 SV=1;sp|Q9D6F9|TBB4A_MOUSE Tubulin beta-4A chain OS=Mus musculus GN=Tubb4a PE=1 SV=3	2	11	3	2	0	0.226	0.147	-2.767	19.093	3	341	P68372;Q9D6F9	P68372;Q9D6F9	12;9	3;2	3;2	Tubulin beta-4B chain;Tubulin beta-4A chain	Tubb4b;Tubb4a	;	2	12	3	3	33.3	9.9	9.9	49.83	445	445;444	0	9.0652
P97351	Rps3a	40S ribosomal protein S3a	0.213	-2.231	0.68464	-0.546583	-2.231	-0.546583	Y	-1.38879	P97351	P97351	4	4	4	40S ribosomal protein S3a	Rps3a	sp|P97351|RS3A_MOUSE 40S ribosomal protein S3a OS=Mus musculus GN=Rps3a PE=1 SV=3	1	4	4	4	0	0.366	0.213	-2.231	11.982	4	365	P97351	P97351	9	9	9	40S ribosomal protein S3a	Rps3a		1	9	9	9	32.2	32.2	32.2	29.885	264	264	0	15.233
P62267	Rps23	40S ribosomal protein S23	0.289	-1.79	0.45771	-1.12749	-1.79	-1.12749	Y	-1.45875	P62267	P62267	1	1	1	40S ribosomal protein S23	Rps23	sp|P62267|RS23_MOUSE 40S ribosomal protein S23 OS=Mus musculus GN=Rps23 PE=1 SV=3	1	1	1	1	0.001626	0.456	0.289	-1.79	82.874	4	291	P62267	P62267	1	1	1	40S ribosomal protein S23	Rps23		1	1	1	1	7.7	7.7	7.7	15.807	143	143	0.0035619	2.7611
P62270	Rps18	40S ribosomal protein S18	0.168	-2.576	0.7847	-0.349787	-2.576	-0.349787	Y	-1.46289	P62270	P62270	3	3	3	40S ribosomal protein S18	Rps18	sp|P62270|RS18_MOUSE 40S ribosomal protein S18 OS=Mus musculus GN=Rps18 PE=1 SV=3	1	3	3	3	0	0.417	0.168	-2.576	7.789	3	292	P62270	P62270	6	6	6	40S ribosomal protein S18	Rps18		1	6	6	6	36.2	36.2	36.2	17.718	152	152	0	11.611
Q6ZWV7	Rpl35	60S ribosomal protein L35	0.38	-1.396	0.32713	-1.61206	-1.396	-1.61206	Y	-1.50403	Q6ZWV7	Q6ZWV7	1	1	1	60S ribosomal protein L35	Rpl35	sp|Q6ZWV7|RL35_MOUSE 60S ribosomal protein L35 OS=Mus musculus GN=Rpl35 PE=2 SV=1	1	1	1	1	0	0.621	0.38	-1.396	102.91	2	491	Q6ZWV7	Q6ZWV7	3	3	3	60S ribosomal protein L35	Rpl35		1	3	3	3	22	22	22	14.552	123	123	0	11.347
P62301	Rps13	40S ribosomal protein S13	0.21	-2.25	0.56948	-0.812283	-2.25	-0.812283	Y	-1.53114	P62301	P62301	2	2	2	40S ribosomal protein S13	Rps13	sp|P62301|RS13_MOUSE 40S ribosomal protein S13 OS=Mus musculus GN=Rps13 PE=1 SV=2	1	2	2	2	0	0.513	0.21	-2.25	35.613	4	294	P62301	P62301	4	4	4	40S ribosomal protein S13	Rps13		1	4	4	4	23.2	23.2	23.2	17.222	151	151	0	13.904
P05201	Got1	Aspartate aminotransferase, cytoplasmic	0.153	-2.705	0.59895	-0.739493	-2.705	-0.739493	Y	-1.72225	P05201	P05201	4	4	4	Aspartate aminotransferase, cytoplasmic	Got1	sp|P05201|AATC_MOUSE Aspartate aminotransferase, cytoplasmic OS=Mus musculus GN=Got1 PE=1 SV=3	1	4	4	4	0	0.265	0.153	-2.705	28.658	8	106	P05201	P05201	2	2	2	Aspartate aminotransferase, cytoplasmic	Got1		1	2	2	2	8	8	8	46.247	413	413	0	4.0572
P99027	Rplp2	60S acidic ribosomal protein P2	0.519	-0.946	0.17366	-2.52566	-0.946	-2.52566	Y	-1.73583	P99027	P99027	2	2	2	60S acidic ribosomal protein P2	Rplp2	sp|P99027|RLA2_MOUSE 60S acidic ribosomal protein P2 OS=Mus musculus GN=Rplp2 PE=1 SV=3	1	2	2	2	0	1.258	0.519	-0.946	0.135	2	380	P99027	P99027	4	4	4	60S acidic ribosomal protein P2	Rplp2		1	4	4	4	56.5	56.5	56.5	11.651	115	115	0	12.618
P60710;P63260;P63268;P68134;P68033;P62737	Actg1	Actin, cytoplasmic 2;Actin, cytoplasmic 2, N-terminally processed	0.141	-2.827	0.62394	-0.680521	-2.827	-0.680521	Y	-1.75376	P63260	P63260	16	1	1	Actin, cytoplasmic 2;Actin, cytoplasmic 2, N-terminally processed	Actg1	sp|P63260|ACTG_MOUSE Actin, cytoplasmic 2 OS=Mus musculus GN=Actg1 PE=1 SV=1	1	16	1	1	0.0014925	0.24	0.141	-2.827	NaN	1	331	P60710;P63260;P63268;P68134;P68033;P62737	P60710;P63260;P63268;P68134;P68033;P62737	13;12;7;7;7;7	13;12;7;7;7;7	10;9;5;5;5;5	Actin, cytoplasmic 1;Actin, cytoplasmic 1, N-terminally processed;Actin, cytoplasmic 2;Actin, cytoplasmic 2, N-terminally processed;Actin, gamma-enteric smooth muscle;Actin, alpha skeletal muscle;Actin, alpha cardiac muscle 1;Actin, aortic smooth muscle	Actb;Actg1;Actg2;Acta1;Actc1;Acta2	;;;;;	6	13	13	10	46.7	46.7	32.5	41.736	375	375;375;376;377;377;377	0	60.369
P63260	Actg1	Actin, cytoplasmic 2;Actin, cytoplasmic 2, N-terminally processed	0.141	-2.827	0.62394	-0.680521	-2.827	-0.680521	Y	-1.75376	P63260	P63260	16	1	1	Actin, cytoplasmic 2;Actin, cytoplasmic 2, N-terminally processed	Actg1	sp|P63260|ACTG_MOUSE Actin, cytoplasmic 2 OS=Mus musculus GN=Actg1 PE=1 SV=1	1	16	1	1	0.0014925	0.24	0.141	-2.827	NaN	1	331	P60710;P63260;P63268;P68134;P68033;P62737	P60710;P63260;P63268;P68134;P68033;P62737	13;12;7;7;7;7	13;12;7;7;7;7	10;9;5;5;5;5	Actin, cytoplasmic 1;Actin, cytoplasmic 1, N-terminally processed;Actin, cytoplasmic 2;Actin, cytoplasmic 2, N-terminally processed;Actin, gamma-enteric smooth muscle;Actin, alpha skeletal muscle;Actin, alpha cardiac muscle 1;Actin, aortic smooth muscle	Actb;Actg1;Actg2;Acta1;Actc1;Acta2	;;;;;	6	13	13	10	46.7	46.7	32.5	41.736	375	375;375;376;377;377;377	0	60.369
P27773	Pdia3	Protein disulfide-isomerase A3	0.159	-2.65	0.5084	-0.975964	-2.65	-0.975964	Y	-1.81298	P27773	P27773	2	2	2	Protein disulfide-isomerase A3	Pdia3	sp|P27773|PDIA3_MOUSE Protein disulfide-isomerase A3 OS=Mus musculus GN=Pdia3 PE=1 SV=2	1	2	2	2	0	0.271	0.159	-2.65	NaN	1	181	P27773	P27773	7	7	7	Protein disulfide-isomerase A3	Pdia3		1	7	7	7	13.9	13.9	13.9	56.678	505	505	0	16.905
P62849	Rps24	40S ribosomal protein S24	0.248	-2.012	0.27223	-1.8771	-2.012	-1.8771	Y	-1.94455	P62849	P62849	3	3	3	40S ribosomal protein S24	Rps24	sp|P62849|RS24_MOUSE 40S ribosomal protein S24 OS=Mus musculus GN=Rps24 PE=2 SV=1	1	3	3	3	0	0.471	0.248	-2.012	60.109	2	311	P62849	P62849	2	2	2	40S ribosomal protein S24	Rps24		1	2	2	2	15	15	15	15.423	133	133	0	3.8125
Q8BFZ3	Actbl2	Beta-actin-like protein 2	0.18	-2.47	0.36398	-1.45807	-2.47	-1.45807	Y	-1.96403	Q8BFZ3	Q8BFZ3	4	1	1	Beta-actin-like protein 2	Actbl2	sp|Q8BFZ3|ACTBL_MOUSE Beta-actin-like protein 2 OS=Mus musculus GN=Actbl2 PE=1 SV=1	1	4	1	1	0.0015152	0.307	0.18	-2.47	48.776	10	506	Q8BFZ3	Q8BFZ3	4	1	1	Beta-actin-like protein 2	Actbl2		1	4	1	1	18.9	4.8	4.8	42.004	376	376	0	4.8155
P62754	Rps6	40S ribosomal protein S6	0.23	-2.118	0.27063	-1.88561	-2.118	-1.88561	Y	-2.0018	P62754	P62754	3	3	3	40S ribosomal protein S6	Rps6	sp|P62754|RS6_MOUSE 40S ribosomal protein S6 OS=Mus musculus GN=Rps6 PE=1 SV=1	1	3	3	3	0	0.372	0.23	-2.118	10.608	6	305	P62754	P62754	3	3	3	40S ribosomal protein S6	Rps6		1	3	3	3	11.2	11.2	11.2	28.68	249	249	0	5.6029
P20152	Vim	Vimentin	0.534	-0.905	0.1053	-3.24742	-0.905	-3.24742	Y	-2.07621	P20152	P20152	3	2	2	Vimentin	Vim	sp|P20152|VIME_MOUSE Vimentin OS=Mus musculus GN=Vim PE=1 SV=3	1	3	2	2	0	0.787	0.534	-0.905	31.667	2	162	P20152	P20152	6	5	5	Vimentin	Vim		1	6	5	5	15.5	13.9	13.9	53.687	466	466	0	12.408
Q9CPR4	Rpl17	60S ribosomal protein L17	0.183	-2.447	0.28169	-1.82782	-2.447	-1.82782	Y	-2.13741	Q9CPR4	Q9CPR4	2	2	2	60S ribosomal protein L17	Rpl17	sp|Q9CPR4|RL17_MOUSE 60S ribosomal protein L17 OS=Mus musculus GN=Rpl17 PE=2 SV=3	1	2	2	2	0	0.312	0.183	-2.447	NaN	1	612	Q9CPR4	Q9CPR4	3	3	3	60S ribosomal protein L17	Rpl17		1	3	3	3	19	19	19	21.423	184	184	0	3.8862
Q60605;Q8CI43	Myl6;Myl6b	Myosin light polypeptide 6;Myosin light chain 6B	0.139	-2.848	0.24066	-2.05493	-2.848	-2.05493	Y	-2.45147	Q60605;Q8CI43	Q60605;Q8CI43	1;1	1;1	1;1	Myosin light polypeptide 6;Myosin light chain 6B	Myl6;Myl6b	sp|Q60605|MYL6_MOUSE Myosin light polypeptide 6 OS=Mus musculus GN=Myl6 PE=1 SV=3;sp|Q8CI43|MYL6B_MOUSE Myosin light chain 6B OS=Mus musculus GN=Myl6b PE=2 SV=1	2	1	1	1	0.0028818	0.236	0.139	-2.848	NaN	1	428	Q60605;Q8CI43	Q60605;Q8CI43	1;1	1;1	1;1	Myosin light polypeptide 6;Myosin light chain 6B	Myl6;Myl6b	;	2	1	1	1	8.6	8.6	8.6	16.93	151	151;207	0.0035211	2.7066
P67984	Rpl22	60S ribosomal protein L22	0.238	-2.073	0.091216	-3.45457	-2.073	-3.45457	Y	-2.76378	P67984	P67984	2	2	2	60S ribosomal protein L22	Rpl22	sp|P67984|RL22_MOUSE 60S ribosomal protein L22 OS=Mus musculus GN=Rpl22 PE=1 SV=2	1	2	2	2	0	0.566	0.238	-2.073	59.72	3	338	P67984	P67984	3	3	3	60S ribosomal protein L22	Rpl22		1	3	3	3	19.5	19.5	19.5	14.759	128	128	0	8.1571
Q8BP67	Rpl24	60S ribosomal protein L24	0.231	-2.112	0.084107	-3.57163	-2.112	-3.57163	Y	-2.84182	Q8BP67	Q8BP67	2	2	2	60S ribosomal protein L24	Rpl24	sp|Q8BP67|RL24_MOUSE 60S ribosomal protein L24 OS=Mus musculus GN=Rpl24 PE=1 SV=2	1	2	2	2	0	0.46	0.231	-2.112	5.533	3	521	Q8BP67	Q8BP67	1	1	1	60S ribosomal protein L24	Rpl24		1	1	1	1	8.3	8.3	8.3	17.779	157	157	0.0057377	2.3078
Q9CZX8	Rps19	40S ribosomal protein S19	0.199	-2.33	0.073879	-3.75869	-2.33	-3.75869	Y	-3.04435	Q9CZX8	Q9CZX8	4	4	4	40S ribosomal protein S19	Rps19	sp|Q9CZX8|RS19_MOUSE 40S ribosomal protein S19 OS=Mus musculus GN=Rps19 PE=1 SV=3	1	4	4	4	0	0.479	0.199	-2.33	54.01	4	667	Q9CZX8	Q9CZX8	4	4	4	40S ribosomal protein S19	Rps19		1	4	4	4	20	20	20	16.085	145	145	0	6.8601
P62751	Rpl23a	60S ribosomal protein L23a	0.192	-2.382	0.068897	-3.85942	-2.382	-3.85942	Y	-3.12071	P62751	P62751	1	1	1	60S ribosomal protein L23a	Rpl23a	sp|P62751|RL23A_MOUSE 60S ribosomal protein L23a OS=Mus musculus GN=Rpl23a PE=1 SV=1	1	1	1	1	0.0016667	0.416	0.192	-2.382	39.541	6	304	P62751	P62751	2	2	2	60S ribosomal protein L23a	Rpl23a		1	2	2	2	14.1	14.1	14.1	17.695	156	156	0	5.0952
Q99JB2	Stoml2	Stomatin-like protein 2, mitochondrial	0.341	-1.553	0.0013757	-9.50562	-1.553	-9.50562	Y	-5.52931	Q99JB2	Q99JB2	1	1	1	Stomatin-like protein 2, mitochondrial	Stoml2	sp|Q99JB2|STML2_MOUSE Stomatin-like protein 2, mitochondrial OS=Mus musculus GN=Stoml2 PE=1 SV=1	1	1	1	1	0.0065445	0.58	0.341	-1.553	NaN	1	593	Q99JB2	Q99JB2	1	1	1	Stomatin-like protein 2, mitochondrial	Stoml2		1	1	1	1	5.7	5.7	5.7	38.384	353	353	0.014361	1.8276
P21447;P06795;P21440	Abcb1a;Abcb1b;Abcb4	Multidrug resistance protein 1A;Multidrug resistance protein 1B;Multidrug resistance protein 3	NaN			#NUM!		#NUM!	N	#NUM!	P21447;P06795;P21440	P21447;P06795;P21440	4;4;2	4;4;2	4;4;2	Multidrug resistance protein 1A;Multidrug resistance protein 1B;Multidrug resistance protein 3	Abcb1a;Abcb1b;Abcb4	sp|P21447|MDR1A_MOUSE Multidrug resistance protein 1A OS=Mus musculus GN=Abcb1a PE=1 SV=3;sp|P06795|MDR1B_MOUSE Multidrug resistance protein 1B OS=Mus musculus GN=Abcb1b PE=1 SV=1;sp|P21440|MDR3_MOUSE Multidrug resistance protein 3 OS=Mus musculus GN=Abcb4	3	4	4	4	0	NaN	NaN		NaN	0	110
P28271	Aco1	Cytoplasmic aconitate hydratase	NaN		NaN	#VALUE!		#VALUE!	N	#VALUE!	P28271	P28271	1	1	1	Cytoplasmic aconitate hydratase	Aco1	sp|P28271|ACOC_MOUSE Cytoplasmic aconitate hydratase OS=Mus musculus GN=Aco1 PE=1 SV=3	1	1	1	1	1	NaN	NaN		NaN	0	183	P28271	P28271	1	1	1	Cytoplasmic aconitate hydratase	Aco1		1	1	1	1	2.1	2.1	2.1	98.124	889	889	0.016492	1.7631
P50289	Acrv1	Acrosomal protein SP-10			NaN	#VALUE!		#VALUE!	N	#VALUE!																				P50289	P50289	1	1	1	Acrosomal protein SP-10	Acrv1		1	1	1	1	6.5	6.5	6.5	27.948	261	261	0.0043066	2.5462
P10107	Anxa1	Annexin A1	NaN			#NUM!		#NUM!	N	#NUM!	P10107	P10107	2	2	2	Annexin A1	Anxa1	sp|P10107|ANXA1_MOUSE Annexin A1 OS=Mus musculus GN=Anxa1 PE=1 SV=2	1	2	2	2	0	NaN	NaN		NaN	0	125
P07356	Anxa2	Annexin A2	NaN			#NUM!		#NUM!	N	#NUM!	P07356	P07356	4	4	4	Annexin A2	Anxa2	sp|P07356|ANXA2_MOUSE Annexin A2 OS=Mus musculus GN=Anxa2 PE=1 SV=2	1	4	4	4	0	NaN	NaN		NaN	0	112
P08121	Col3a1	Collagen alpha-1(III) chain	NaN			#NUM!		#NUM!	N	#NUM!	P08121	P08121	1	1	1	Collagen alpha-1(III) chain	Col3a1	sp|P08121|CO3A1_MOUSE Collagen alpha-1(III) chain OS=Mus musculus GN=Col3a1 PE=1 SV=4	1	1	1	1	0.0042796	NaN	NaN		NaN	0	115
P07141	Csf1	Macrophage colony-stimulating factor 1;Processed macrophage colony-stimulating factor 1	NaN			#NUM!		#NUM!	N	#NUM!	P07141	P07141	1	1	1	Macrophage colony-stimulating factor 1;Processed macrophage colony-stimulating factor 1	Csf1	sp|P07141|CSF1_MOUSE Macrophage colony-stimulating factor 1 OS=Mus musculus GN=Csf1 PE=1 SV=2	1	1	1	1	0.0014684	NaN	NaN		NaN	0	111
Q80TT8	Cul9	Cullin-9			NaN	#VALUE!		#VALUE!	N	#VALUE!																				Q80TT8	Q80TT8	1	1	1	Cullin-9	Cul9		1	1	1	1	0.4	0.4	0.4	209.16	1865	1865	1	-2
E9Q557	Dsp	Desmoplakin	NaN			#NUM!		#NUM!	N	#NUM!	E9Q557	E9Q557	7	7	7	Desmoplakin	Dsp	sp|E9Q557|DESP_MOUSE Desmoplakin OS=Mus musculus GN=Dsp PE=1 SV=1	1	7	7	7	0	NaN	NaN		NaN	0	54
Q8CHW4	Eif2b5	Translation initiation factor eIF-2B subunit epsilon			NaN	#VALUE!		#VALUE!	N	#VALUE!																				Q8CHW4	Q8CHW4	1	1	1	Translation initiation factor eIF-2B subunit epsilon	Eif2b5		1	1	1	1	1.4	1.4	1.4	80.085	717	717	1	-2
Q8VEH5	Epm2aip1	EPM2A-interacting protein 1	NaN			#NUM!		#NUM!	N	#NUM!	Q8VEH5	Q8VEH5	1	1	1	EPM2A-interacting protein 1	Epm2aip1	sp|Q8VEH5|EPMIP_MOUSE EPM2A-interacting protein 1 OS=Mus musculus GN=Epm2aip1 PE=2 SV=1	1	1	1	1	1	NaN	NaN		NaN	0	559
Q8QZS3	Flcn	Folliculin	NaN			#NUM!		#NUM!	N	#NUM!	Q8QZS3	Q8QZS3	2	2	2	Folliculin	Flcn	sp|Q8QZS3|FLCN_MOUSE Folliculin OS=Mus musculus GN=Flcn PE=1 SV=1	1	2	2	2	0.0016807	NaN	NaN		NaN	0	547
Q00420	Gabpb1	GA-binding protein subunit beta-1			NaN	#VALUE!		#VALUE!	N	#VALUE!																				Q00420	Q00420	1	1	1	GA-binding protein subunit beta-1	Gabpb1		1	1	1	1	2.1	2.1	2.1	41.357	383	383	0.019041	1.5147
P27661	H2afx	Histone H2AX	NaN			#NUM!		#NUM!	N	#NUM!	P27661	P27661	6	1	0	Histone H2AX	H2afx	sp|P27661|H2AX_MOUSE Histone H2AX OS=Mus musculus GN=H2afx PE=1 SV=2	1	6	1	0	0	NaN	NaN		NaN	0	180
Q02257;Q02248	Jup	Junction plakoglobin	NaN			#NUM!		#NUM!	N	#NUM!	Q02257;Q02248	Q02257	7;2	7;2	7;2	Junction plakoglobin	Jup	sp|Q02257|PLAK_MOUSE Junction plakoglobin OS=Mus musculus GN=Jup PE=1 SV=3	2	7	7	7	0	NaN	NaN		NaN	0	386
O35071	Kif1c	Kinesin-like protein KIF1C	NaN			#NUM!		#NUM!	N	#NUM!	O35071	O35071	1	1	1	Kinesin-like protein KIF1C	Kif1c	sp|O35071|KIF1C_MOUSE Kinesin-like protein KIF1C OS=Mus musculus GN=Kif1c PE=2 SV=2	1	1	1	1	0.0017123	NaN	NaN		NaN	0	63
P16045	Lgals1	Galectin-1	NaN			#NUM!		#NUM!	N	#NUM!	P16045	P16045	1	1	1	Galectin-1	Lgals1	sp|P16045|LEG1_MOUSE Galectin-1 OS=Mus musculus GN=Lgals1 PE=1 SV=3	1	1	1	1	0.0016694	NaN	NaN		NaN	0	148
P27046	Man2a1	Alpha-mannosidase 2			NaN	#VALUE!		#VALUE!	N	#VALUE!																				P27046	P27046	1	1	1	Alpha-mannosidase 2	Man2a1		1	1	1	1	1.5	1.5	1.5	131.63	1150	1150	1	-2
Q3UBZ5	Mif4gd	MIF4G domain-containing protein	NaN			#NUM!		#NUM!	N	#NUM!	Q3UBZ5	Q3UBZ5	1	1	1	MIF4G domain-containing protein	Mif4gd	sp|Q3UBZ5|MI4GD_MOUSE MIF4G domain-containing protein OS=Mus musculus GN=Mif4gd PE=2 SV=1	1	1	1	1	0.0065789	NaN	NaN		NaN	0	410
Q9QZQ1	Mllt4	Afadin			NaN	#VALUE!		#VALUE!	N	#VALUE!																				Q9QZQ1	Q9QZQ1	1	1	1	Afadin	Mllt4		1	1	1	1	0.6	0.6	0.6	206.5	1820	1820	1	-2
Q9CQ25	Mzt2	Mitotic-spindle organizing protein 2			NaN	#VALUE!		#VALUE!	N	#VALUE!																				Q9CQ25	Q9CQ25	1	1	1	Mitotic-spindle organizing protein 2	Mzt2		1	1	1	1	5.7	5.7	5.7	16.524	159	159	1	-2
Q9WTK5	Nfkb2	Nuclear factor NF-kappa-B p100 subunit;Nuclear factor NF-kappa-B p52 subunit			NaN	#VALUE!		#VALUE!	N	#VALUE!																				Q9WTK5	Q9WTK5	1	1	1	Nuclear factor NF-kappa-B p100 subunit;Nuclear factor NF-kappa-B p52 subunit	Nfkb2		1	1	1	1	1.1	1.1	1.1	96.831	899	899	1	-2
Q9CWM4	Pfdn1	Prefoldin subunit 1	NaN			#NUM!		#NUM!	N	#NUM!	Q9CWM4	Q9CWM4	1	1	1	Prefoldin subunit 1	Pfdn1	sp|Q9CWM4|PFD1_MOUSE Prefoldin subunit 1 OS=Mus musculus GN=Pfdn1 PE=2 SV=1	1	1	1	1	0.0067204	NaN	NaN		NaN	0	645
P97350	Pkp1	Plakophilin-1	NaN			#NUM!		#NUM!	N	#NUM!	P97350	P97350	2	2	2	Plakophilin-1	Pkp1	sp|P97350|PKP1_MOUSE Plakophilin-1 OS=Mus musculus GN=Pkp1 PE=2 SV=1	1	2	2	2	0	NaN	NaN		NaN	0	364
Q5EG47	Prkaa1	5-AMP-activated protein kinase catalytic subunit alpha-1			NaN	#VALUE!		#VALUE!	N	#VALUE!																				Q5EG47	Q5EG47	1	1	1	5-AMP-activated protein kinase catalytic subunit alpha-1	Prkaa1		1	1	1	1	2.5	2.5	2.5	63.928	559	559	1	-2
Q8R404	Qil1	Protein QIL1			NaN	#VALUE!		#VALUE!	N	#VALUE!																				Q8R404	Q8R404	1	1	1	Protein QIL1	Qil1		1	1	1	1	8.4	8.4	8.4	13.373	119	119	1	-2
P35288	Rab23	Ras-related protein Rab-23			NaN	#VALUE!		#VALUE!	N	#VALUE!																				P35288	P35288	1	1	1	Ras-related protein Rab-23	Rab23		1	1	1	1	4.6	4.6	4.6	26.678	237	237	1	-2
G5E861	Sclt1	Sodium channel and clathrin linker 1			NaN	#VALUE!		#VALUE!	N	#VALUE!																				G5E861	G5E861	1	1	1	Sodium channel and clathrin linker 1	Sclt1		1	1	1	1	2	2	2	80.491	688	688	0.018705	1.5666
Q8BH69	Sephs1	Selenide, water dikinase 1			NaN	#VALUE!		#VALUE!	N	#VALUE!																				Q8BH69	Q8BH69	1	1	1	Selenide, water dikinase 1	Sephs1		1	1	1	1	5.4	5.4	5.4	42.906	392	392	0.018505	1.6838
Q8BGK6	Slc7a6	Y+L amino acid transporter 2	NaN			#NUM!		#NUM!	N	#NUM!	Q8BGK6	Q8BGK6	1	1	1	Y+L amino acid transporter 2	Slc7a6	sp|Q8BGK6|YLAT2_MOUSE Y+L amino acid transporter 2 OS=Mus musculus GN=Slc7a6 PE=1 SV=1	1	1	1	1	0.0042735	NaN	NaN		NaN	0	512
Q64336	Tbr1	T-box brain protein 1	NaN			#NUM!		#NUM!	N	#NUM!	Q64336	Q64336	1	1	1	T-box brain protein 1	Tbr1	sp|Q64336|TBR1_MOUSE T-box brain protein 1 OS=Mus musculus GN=Tbr1 PE=1 SV=2	1	1	1	1	1	NaN	NaN		NaN	0	471
Q91YM4	Tbrg4	Protein TBRG4	NaN			#NUM!		#NUM!	N	#NUM!	Q91YM4	Q91YM4	1	1	1	Protein TBRG4	Tbrg4	sp|Q91YM4|TBRG4_MOUSE Protein TBRG4 OS=Mus musculus GN=Tbrg4 PE=2 SV=1	1	1	1	1	0.0055944	NaN	NaN		NaN	0	573
Q14BK3	Tex35	Testis-expressed sequence 35 protein			NaN	#VALUE!		#VALUE!	N	#VALUE!																				Q14BK3	Q14BK3	1	1	1	Testis-expressed sequence 35 protein	Tex35		1	1	1	1	4.8	4.8	4.8	24.056	207	207	1	-2
Q9CR96	Tmem208	Transmembrane protein 208	NaN			#NUM!		#NUM!	N	#NUM!	Q9CR96	Q9CR96	1	1	1	Transmembrane protein 208	Tmem208	sp|Q9CR96|TM208_MOUSE Transmembrane protein 208 OS=Mus musculus GN=Tmem208 PE=2 SV=1	1	1	1	1	0.0014993	NaN	NaN		NaN	0	638
O55013	Trappc3	Trafficking protein particle complex subunit 3	NaN			#NUM!		#NUM!	N	#NUM!	O55013	O55013	1	1	1	Trafficking protein particle complex subunit 3	Trappc3	sp|O55013|TPPC3_MOUSE Trafficking protein particle complex subunit 3 OS=Mus musculus GN=Trappc3 PE=1 SV=1	1	1	1	1	0.0078227	NaN	NaN		NaN	0	79
Q8CGR7	Upp2	Uridine phosphorylase 2	NaN			#NUM!		#NUM!	N	#NUM!	Q8CGR7	Q8CGR7	2	1	1	Uridine phosphorylase 2	Upp2	sp|Q8CGR7|UPP2_MOUSE Uridine phosphorylase 2 OS=Mus musculus GN=Upp2 PE=2 SV=1	1	2	1	1	0.0066225	NaN	NaN		NaN	0	538
P01631		Ig kappa chain V-II region 26-10	NaN			#NUM!		#NUM!	N	#NUM!	P01631	P01631	1	1	1	Ig kappa chain V-II region 26-10		sp|P01631|KV2A7_MOUSE Ig kappa chain V-II region 26-10 OS=Mus musculus PE=1 SV=1	1	1	1	1	0.0016155	NaN	NaN		NaN	0	103
Q8BGJ3		Uncharacterized protein C17orf100 homolog			NaN	#VALUE!		#VALUE!	N	#VALUE!																				Q8BGJ3	Q8BGJ3	1	1	1	Uncharacterized protein C17orf100 homolog			1	1	1	1	6.2	6.2	6.2	14.539	129	129	1	-2
Q8BZ21	Kat6a	Histone acetyltransferase KAT6A			519.91	9.02212		9.02212	N	9.02212																				Q8BZ21	Q8BZ21	1	1	1	Histone acetyltransferase KAT6A	Kat6a		1	1	1	1	0.6	0.6	0.6	224.92	2003	2003	0.018369	1.6526
Q9QW08	Pdc	Phosducin			306.72	8.26078		8.26078	N	8.26078																				Q9QW08	Q9QW08	1	1	1	Phosducin	Pdc		1	1	1	1	8.2	8.2	8.2	28.016	244	244	1	-2
Q9CQC7	Ndufb4	NADH dehydrogenase [ubiquinone] 1 beta subcomplex subunit 4			130.1	7.02348		7.02348	N	7.02348																				Q9CQC7	Q9CQC7	1	1	1	NADH dehydrogenase [ubiquinone] 1 beta subcomplex subunit 4	Ndufb4		1	1	1	1	5.4	5.4	5.4	15.081	129	129	0.019014	1.5105
A2ARZ3	Fsip2	Fibrous sheath-interacting protein 2			33.164	5.05155		5.05155	N	5.05155																				A2ARZ3	A2ARZ3	1	1	1	Fibrous sheath-interacting protein 2	Fsip2		1	1	1	1	0.3	0.3	0.3	784.85	6995	6995	0.018961	1.5052
Q3U0D9	Hace1	E3 ubiquitin-protein ligase HACE1			6.8296	2.7718		2.7718	N	2.7718																				Q3U0D9	Q3U0D9	1	1	1	E3 ubiquitin-protein ligase HACE1	Hace1		1	1	1	1	1.1	1.1	1.1	102.11	909	909	1	-2
P70270	Rad54l	DNA repair and recombination protein RAD54-like			6.0615	2.59967		2.59967	N	2.59967																				P70270	P70270	2	2	2	DNA repair and recombination protein RAD54-like	Rad54l		1	2	2	2	3.1	3.1	3.1	84.693	747	747	0	4.489
P12382	Pfkl	ATP-dependent 6-phosphofructokinase, liver type			6.0417	2.59495		2.59495	N	2.59495																				P12382	P12382	1	1	1	ATP-dependent 6-phosphofructokinase, liver type	Pfkl		1	1	1	1	1.3	1.3	1.3	85.359	780	780	0.013148	1.9331
Q61451	Cd53	Leukocyte surface antigen CD53			5.553	2.47327		2.47327	N	2.47327																				Q61451	Q61451	1	1	1	Leukocyte surface antigen CD53	Cd53		1	1	1	1	4.6	4.6	4.6	24.164	219	219	1	-2
Q9CXH7	Sgol1	Shugoshin-like 1			5.2506	2.39248		2.39248	N	2.39248																				Q9CXH7	Q9CXH7	1	1	1	Shugoshin-like 1	Sgol1		1	1	1	1	3.5	3.5	3.5	58.965	517	517	0.01374	1.8707
Q9JKK8	Atr	Serine/threonine-protein kinase ATR	NaN		5.2441	2.3907		2.3907	N	2.3907	Q9JKK8	Q9JKK8	7	7	7	Serine/threonine-protein kinase ATR	Atr	sp|Q9JKK8|ATR_MOUSE Serine/threonine-protein kinase ATR OS=Mus musculus GN=Atr PE=1 SV=2	1	7	7	7	0	NaN	NaN		NaN	0	720	Q9JKK8	Q9JKK8	37	37	37	Serine/threonine-protein kinase ATR	Atr		1	37	37	37	17.6	17.6	17.6	300.22	2635	2635	0	93.232
A6H619	Phrf1	PHD and RING finger domain-containing protein 1			4.9784	2.31568		2.31568	N	2.31568																				A6H619	A6H619	1	1	1	PHD and RING finger domain-containing protein 1	Phrf1		1	1	1	1	0.5	0.5	0.5	184.08	1682	1682	1	-2
Q8BJL0	Smarcal1	SWI/SNF-related matrix-associated actin-dependent regulator of chromatin subfamily A-like protein 1	NaN		4.962	2.31092		2.31092	N	2.31092	Q8BJL0	Q8BJL0	7	7	7	SWI/SNF-related matrix-associated actin-dependent regulator of chromatin subfamily A-like protein 1	Smarcal1	sp|Q8BJL0|SMAL1_MOUSE SWI/SNF-related matrix-associated actin-dependent regulator of chromatin subfamily A-like protein 1 OS=Mus musculus GN=Smarcal1 PE=1 SV=1	1	7	7	7	0	NaN	NaN		NaN	0	516	Q8BJL0	Q8BJL0	13	13	13	SWI/SNF-related matrix-associated actin-dependent regulator of chromatin subfamily A-like protein 1	Smarcal1		1	13	13	13	16.9	16.9	16.9	100.84	910	910	0	25.237
Q6ZQF0	Topbp1	DNA topoisomerase 2-binding protein 1			4.4768	2.16247		2.16247	N	2.16247																				Q6ZQF0	Q6ZQF0	16	16	16	DNA topoisomerase 2-binding protein 1	Topbp1		1	16	16	16	12.3	12.3	12.3	168.86	1515	1515	0	36.885
A2AP18	Plch2	1-phosphatidylinositol 4,5-bisphosphate phosphodiesterase eta-2			3.9643	1.98707		1.98707	N	1.98707																				A2AP18	A2AP18	1	1	1	1-phosphatidylinositol 4,5-bisphosphate phosphodiesterase eta-2	Plch2		1	1	1	1	0.9	0.9	0.9	164.3	1501	1501	1	-2
P06800	Ptprc	Receptor-type tyrosine-protein phosphatase C			3.876	1.95457		1.95457	N	1.95457																				P06800	P06800	1	1	1	Receptor-type tyrosine-protein phosphatase C	Ptprc		1	1	1	1	0.8	0.8	0.8	144.6	1291	1291	0.017177	1.7464
Q5SXJ3	Brip1	Fanconi anemia group J protein homolog			3.6517	1.86857		1.86857	N	1.86857																				Q5SXJ3	Q5SXJ3	1	1	1	Fanconi anemia group J protein homolog	Brip1		1	1	1	1	1.1	1.1	1.1	131.36	1174	1174	0.0026954	2.8078
P48754	Brca1	Breast cancer type 1 susceptibility protein homolog	NaN		3.4907	1.80352		1.80352	N	1.80352	P48754	P48754	5	5	5	Breast cancer type 1 susceptibility protein homolog	Brca1	sp|P48754|BRCA1_MOUSE Breast cancer type 1 susceptibility protein homolog OS=Mus musculus GN=Brca1 PE=1 SV=3	1	5	5	5	0	NaN	NaN		NaN	0	227	P48754	P48754	13	13	13	Breast cancer type 1 susceptibility protein homolog	Brca1		1	13	13	13	9.2	9.2	9.2	198.79	1812	1812	0	27.196
Q80V62	Fancd2	Fanconi anemia group D2 protein homolog	NaN		3.3496	1.74399		1.74399	N	1.74399	Q80V62	Q80V62	4	4	4	Fanconi anemia group D2 protein homolog	Fancd2	sp|Q80V62|FACD2_MOUSE Fanconi anemia group D2 protein homolog OS=Mus musculus GN=Fancd2 PE=1 SV=2	1	4	4	4	0	NaN	NaN		NaN	0	500	Q80V62	Q80V62	13	13	13	Fanconi anemia group D2 protein homolog	Fancd2		1	13	13	13	12.6	12.6	12.6	163.62	1450	1450	0	33.176
Q9D4G9	Rmi1	RecQ-mediated genome instability protein 1	NaN		3.3269	1.73418		1.73418	N	1.73418	Q9D4G9	Q9D4G9	3	3	3	RecQ-mediated genome instability protein 1	Rmi1	sp|Q9D4G9|RMI1_MOUSE RecQ-mediated genome instability protein 1 OS=Mus musculus GN=Rmi1 PE=2 SV=1	1	3	3	3	0	NaN	NaN		NaN	0	683	Q9D4G9	Q9D4G9	5	5	5	RecQ-mediated genome instability protein 1	Rmi1		1	5	5	5	12.8	12.8	12.8	68.464	616	616	0	11.544
O70445	Bard1	BRCA1-associated RING domain protein 1	NaN		3.2616	1.70558		1.70558	N	1.70558	O70445	O70445	2	2	2	BRCA1-associated RING domain protein 1	Bard1	sp|O70445|BARD1_MOUSE BRCA1-associated RING domain protein 1 OS=Mus musculus GN=Bard1 PE=2 SV=1	1	2	2	2	0.0017094	NaN	NaN		NaN	0	90	O70445	O70445	5	5	5	BRCA1-associated RING domain protein 1	Bard1		1	5	5	5	8.2	8.2	8.2	84.253	765	765	0	8.8108
O70157	Top3a	DNA topoisomerase 3-alpha	NaN		3.2372	1.69475		1.69475	N	1.69475	O70157	O70157	2	2	2	DNA topoisomerase 3-alpha	Top3a	sp|O70157|TOP3A_MOUSE DNA topoisomerase 3-alpha OS=Mus musculus GN=Top3a PE=2 SV=1	1	2	2	2	0.0017153	NaN	NaN		NaN	0	86	O70157;Q9Z321	O70157	4;1	4;1	4;1	DNA topoisomerase 3-alpha	Top3a		2	4	4	4	4.4	4.4	4.4	112.36	1003	1003;862	0	6.0222
O70157;Q9Z321	Top3a	DNA topoisomerase 3-alpha	NaN		3.2372	1.69475		1.69475	N	1.69475	O70157	O70157	2	2	2	DNA topoisomerase 3-alpha	Top3a	sp|O70157|TOP3A_MOUSE DNA topoisomerase 3-alpha OS=Mus musculus GN=Top3a PE=2 SV=1	1	2	2	2	0.0017153	NaN	NaN		NaN	0	86	O70157;Q9Z321	O70157	4;1	4;1	4;1	DNA topoisomerase 3-alpha	Top3a		2	4	4	4	4.4	4.4	4.4	112.36	1003	1003;862	0	6.0222
B1AUR6	Mms22l	Protein MMS22-like	NaN		3.2312	1.69207		1.69207	N	1.69207	B1AUR6	B1AUR6	3	3	3	Protein MMS22-like	Mms22l	sp|B1AUR6|MMS22_MOUSE Protein MMS22-like OS=Mus musculus GN=Mms22l PE=2 SV=1	1	3	3	3	0	NaN	NaN		NaN	0	2	B1AUR6	B1AUR6	10	10	10	Protein MMS22-like	Mms22l		1	10	10	10	10.4	10.4	10.4	140.58	1238	1238	0	22.572
Q8K3W0	Bre	BRCA1-A complex subunit BRE			3.1655	1.66243		1.66243	N	1.66243																				Q8K3W0	Q8K3W0	5	5	5	BRCA1-A complex subunit BRE	Bre		1	5	5	5	15.7	15.7	15.7	43.544	383	383	0	10.658
O55230	Rad51d	DNA repair protein RAD51 homolog 4			3.0917	1.6284		1.6284	N	1.6284																				O55230	O55230	2	2	2	DNA repair protein RAD51 homolog 4	Rad51d		1	2	2	2	9.7	9.7	9.7	35.259	329	329	0	4.2555
Q6NZL6	Tonsl	Tonsoku-like protein			3.0494	1.60853		1.60853	N	1.60853																				Q6NZL6	Q6NZL6	7	7	7	Tonsoku-like protein	Tonsl		1	7	7	7	7.7	7.7	7.7	151.11	1363	1363	0	17.655
Q8BPZ8	Fam175a	BRCA1-A complex subunit Abraxas			2.995	1.58256		1.58256	N	1.58256																				Q8BPZ8	Q8BPZ8	6	6	6	BRCA1-A complex subunit Abraxas	Fam175a		1	6	6	6	19.2	19.2	19.2	46.039	407	407	0	12.938
Q3UI43	Babam1	BRISC and BRCA1-A complex member 1			2.8934	1.53277		1.53277	N	1.53277																				Q3UI43	Q3UI43	1	1	1	BRISC and BRCA1-A complex member 1	Babam1		1	1	1	1	5.7	5.7	5.7	36.793	333	333	0.0042626	2.5021
P70399	Tp53bp1	Tumor suppressor p53-binding protein 1			2.8724	1.52226		1.52226	N	1.52226																				P70399	P70399	9	9	9	Tumor suppressor p53-binding protein 1	Tp53bp1		1	9	9	9	8.6	8.6	8.6	211.34	1957	1957	0	19.571
Q9JL70	Fanca	Fanconi anemia group A protein homolog			2.828	1.49978		1.49978	N	1.49978																				Q9JL70	Q9JL70	4	4	4	Fanconi anemia group A protein homolog	Fanca		1	4	4	4	4	4	4	161.21	1439	1439	0	7.3994
Q0VGM9	Rtel1	Regulator of telomere elongation helicase 1			2.7154	1.44116		1.44116	N	1.44116																				Q0VGM9	Q0VGM9	2	2	2	Regulator of telomere elongation helicase 1	Rtel1		1	2	2	2	2.7	2.7	2.7	133.77	1203	1203	0.003543	2.7199
Q8C4X1	Stra13	Centromere protein X			2.7017	1.43387		1.43387	N	1.43387																				Q8C4X1	Q8C4X1	1	1	1	Centromere protein X	Stra13		1	1	1	1	11.5	11.5	11.5	8.9263	78	78	0.012461	1.9681
Q5U5Q9	Uimc1	BRCA1-A complex subunit RAP80			2.6973	1.43152		1.43152	N	1.43152																				Q5U5Q9	Q5U5Q9	1	1	1	BRCA1-A complex subunit RAP80	Uimc1		1	1	1	1	1.5	1.5	1.5	81.477	727	727	0.0057947	2.3692
Q99MR8	Mccc1	Methylcrotonoyl-CoA carboxylase subunit alpha, mitochondrial			2.6761	1.42013		1.42013	N	1.42013																				Q99MR8	Q99MR8	5	5	5	Methylcrotonoyl-CoA carboxylase subunit alpha, mitochondrial	Mccc1		1	5	5	5	10.7	10.7	10.7	79.343	717	717	0	10.679
Q6P3Y5	Znf280c	Zinc finger protein 280C			2.6284	1.39418		1.39418	N	1.39418																				Q6P3Y5	Q6P3Y5	1	1	1	Zinc finger protein 280C	Znf280c		1	1	1	1	3.6	3.6	3.6	83.145	742	742	0.016504	1.766
Q8R0F9	Sec14l4	SEC14-like protein 4			2.53	1.33914		1.33914	N	1.33914																				Q8R0F9	Q8R0F9	1	1	1	SEC14-like protein 4	Sec14l4		1	1	1	1	4.5	4.5	4.5	46.053	403	403	0.018262	1.6101
Q8BGE5	Fancm	Fanconi anemia group M protein homolog	NaN		2.5056	1.32516		1.32516	N	1.32516	Q8BGE5	Q8BGE5	2	2	2	Fanconi anemia group M protein homolog	Fancm	sp|Q8BGE5|FANCM_MOUSE Fanconi anemia group M protein homolog OS=Mus musculus GN=Fancm PE=1 SV=3	1	2	2	2	0.001692	NaN	NaN		NaN	0	510	Q8BGE5	Q8BGE5	3	3	3	Fanconi anemia group M protein homolog	Fancm		1	3	3	3	2.5	2.5	2.5	226.02	2021	2021	0	4.5289
Q8C551	Rad51ap1	RAD51-associated protein 1			2.4817	1.31133		1.31133	N	1.31133																				Q8C551	Q8C551	2	2	2	RAD51-associated protein 1	Rad51ap1		1	2	2	2	8.9	8.9	8.9	36.227	337	337	0.0018365	2.9
A6H5X4	Phf11	PHD finger protein 11			2.3931	1.25888		1.25888	N	1.25888																				A6H5X4	A6H5X4	1	1	1	PHD finger protein 11	Phf11		1	1	1	1	3	3	3	37.728	337	337	0.017126	1.7229
Q9QXK2	Rad18	E3 ubiquitin-protein ligase RAD18			2.3726	1.24647		1.24647	N	1.24647																				Q9QXK2	Q9QXK2	7	7	7	E3 ubiquitin-protein ligase RAD18	Rad18		1	7	7	7	17.3	17.3	17.3	57.412	509	509	0	13.639
P97929	Brca2	Breast cancer type 2 susceptibility protein homolog			2.3404	1.22676		1.22676	N	1.22676																				P97929	P97929	5	5	5	Breast cancer type 2 susceptibility protein homolog	Brca2		1	5	5	5	2.6	2.6	2.6	370.66	3329	3329	0	8.0189
Q9D4G2	Hsf2bp				2.3273	1.21866		1.21866	N	1.21866																				Q9D4G2	Q9D4G2	3	3	3		Hsf2bp		1	3	3	3	11.2	11.2	11.2	37.962	338	338	0	8.2759
Q91XU0	Wrnip1	ATPase WRNIP1			2.2401	1.16356		1.16356	N	1.16356																				Q91XU0	Q91XU0	5	5	5	ATPase WRNIP1	Wrnip1		1	5	5	5	8.8	8.8	8.8	71.793	660	660	0	10.052
Q9JK38	Gnpnat1	Glucosamine 6-phosphate N-acetyltransferase			2.2045	1.14045		1.14045	N	1.14045																				Q9JK38	Q9JK38	2	2	2	Glucosamine 6-phosphate N-acetyltransferase	Gnpnat1		1	2	2	2	12	12	12	20.791	184	184	0	3.9358
Q9CR14	Fancl	E3 ubiquitin-protein ligase FANCL			2.185	1.12763		1.12763	N	1.12763																				Q9CR14	Q9CR14	4	4	4	E3 ubiquitin-protein ligase FANCL	Fancl		1	4	4	4	13.3	13.3	13.3	42.527	375	375	0	5.1416
P51432	Plcb3	1-phosphatidylinositol 4,5-bisphosphate phosphodiesterase beta-3			2.1548	1.10755		1.10755	N	1.10755																				P51432	P51432	2	2	2	1-phosphatidylinositol 4,5-bisphosphate phosphodiesterase beta-3	Plcb3		1	2	2	2	2.1	2.1	2.1	139.49	1234	1234	0.00093197	3.0056
Q6NZQ4	Paxip1	PAX-interacting protein 1			2.121	1.08474		1.08474	N	1.08474																				Q6NZQ4	Q6NZQ4	1	1	1	PAX-interacting protein 1	Paxip1		1	1	1	1	1.5	1.5	1.5	119.27	1056	1056	0.00092593	2.9475
P59470	Polr3b	DNA-directed RNA polymerase III subunit RPC2			2.1171	1.08209		1.08209	N	1.08209																				P59470	P59470	1	1	1	DNA-directed RNA polymerase III subunit RPC2	Polr3b		1	1	1	1	0.7	0.7	0.7	127.71	1133	1133	0.019594	1.4885
Q9WU62	Incenp	Inner centromere protein	NaN		2.1124	1.07888		1.07888	N	1.07888	Q9WU62	Q9WU62	2	2	2	Inner centromere protein	Incenp	sp|Q9WU62|INCE_MOUSE Inner centromere protein OS=Mus musculus GN=Incenp PE=1 SV=2	1	2	2	2	0.0017036	NaN	NaN		NaN	0	753	Q9WU62	Q9WU62	6	6	6	Inner centromere protein	Incenp		1	6	6	6	14	14	14	101.21	880	880	0	25.649
Q924H5	Rad51c	DNA repair protein RAD51 homolog 3			2.0769	1.05443		1.05443	N	1.05443																				Q924H5	Q924H5	4	4	4	DNA repair protein RAD51 homolog 3	Rad51c		1	4	4	4	17.5	17.5	17.5	40.674	366	366	0	10.288
P70371	Terf1	Telomeric repeat-binding factor 1			2.069	1.04893		1.04893	N	1.04893																				P70371	P70371	5	5	5	Telomeric repeat-binding factor 1	Terf1		1	5	5	5	14.7	14.7	14.7	48.223	421	421	0	12.349
Q32P12		Uncharacterized protein C17orf53 homolog			2.0556	1.03956		1.03956	N	1.03956																				Q32P12	Q32P12	2	2	2	Uncharacterized protein C17orf53 homolog			1	2	2	2	4.7	4.7	4.7	66.062	615	615	0	4.7916
Q9D3E6	Stag1	Cohesin subunit SA-1			2.0513	1.03654		1.03654	N	1.03654																				Q9D3E6	Q9D3E6	9	9	7	Cohesin subunit SA-1	Stag1		1	9	9	7	8.6	8.6	7	144.44	1258	1258	0	16.395
O88708	Orc4	Origin recognition complex subunit 4			2.0363	1.02595		1.02595	N	1.02595																				O88708	O88708	2	2	2	Origin recognition complex subunit 4	Orc4		1	2	2	2	6.5	6.5	6.5	49.981	433	433	0	4.713
Q8BPY9	Fignl1	Fidgetin-like protein 1			1.9952	0.996533		0.996533	N	0.996533																				Q8BPY9	Q8BPY9	2	2	1	Fidgetin-like protein 1	Fignl1		1	2	2	1	4.4	4.4	2.6	74.85	683	683	0	7.1374
O70126	Aurkb	Aurora kinase B			1.9875	0.990955		0.990955	N	0.990955																				O70126	O70126	2	2	2	Aurora kinase B	Aurkb		1	2	2	2	7.8	7.8	7.8	39.384	345	345	0.00098232	3.4649
O35144	Terf2	Telomeric repeat-binding factor 2			1.9819	0.986884		0.986884	N	0.986884																				O35144	O35144	3	3	3	Telomeric repeat-binding factor 2	Terf2		1	3	3	3	6.3	6.3	6.3	60.263	541	541	0	6.1561
Q62388	Atm	Serine-protein kinase ATM			1.9691	0.977536		0.977536	N	0.977536																				Q62388	Q62388	3	3	3	Serine-protein kinase ATM	Atm		1	3	3	3	1	1	1	349.41	3066	3066	0	4.2988
O35719	Rad51b	DNA repair protein RAD51 homolog 2			1.9585	0.969749		0.969749	N	0.969749																				O35719	O35719	2	2	2	DNA repair protein RAD51 homolog 2	Rad51b		1	2	2	2	6.3	6.3	6.3	38.152	350	350	0	3.6518
O35638	Stag2	Cohesin subunit SA-2			1.9356	0.952781		0.952781	N	0.952781																				O35638	O35638	4	2	2	Cohesin subunit SA-2	Stag2		1	4	2	2	3.7	2.1	2.1	141.28	1231	1231	0	5.36
Q8BK63	Csnk1a1	Casein kinase I isoform alpha			1.9257	0.945383		0.945383	N	0.945383																				Q8BK63	Q8BK63	3	3	3	Casein kinase I isoform alpha	Csnk1a1		1	3	3	3	11.6	11.6	11.6	38.914	337	337	0	7.1967
Q8VBT9	Aspscr1	Tether containing UBX domain for GLUT4			1.9214	0.942158		0.942158	N	0.942158																				Q8VBT9	Q8VBT9	1	1	1	Tether containing UBX domain for GLUT4	Aspscr1		1	1	1	1	3.6	3.6	3.6	59.795	550	550	0.0057803	2.3579
O88974	Setdb1	Histone-lysine N-methyltransferase SETDB1			1.8981	0.924556		0.924556	N	0.924556																				O88974	O88974	2	2	2	Histone-lysine N-methyltransferase SETDB1	Setdb1		1	2	2	2	1.9	1.9	1.9	144.55	1307	1307	0.0035556	2.7394
Q5EE38	Acd	Adrenocortical dysplasia protein			1.8967	0.923492		0.923492	N	0.923492																				Q5EE38	Q5EE38	3	3	3	Adrenocortical dysplasia protein	Acd		1	3	3	3	9.4	9.4	9.4	44.713	416	416	0	6.4217
Q6KCD5	Nipbl	Nipped-B-like protein			1.8902	0.918539		0.918539	N	0.918539																				Q6KCD5	Q6KCD5	6	6	6	Nipped-B-like protein	Nipbl		1	6	6	6	2.7	2.7	2.7	315.45	2798	2798	0	11.194
P97477	Aurka	Aurora kinase A			1.8705	0.903424		0.903424	N	0.903424																				P97477	P97477	1	1	1	Aurora kinase A	Aurka		1	1	1	1	5.6	5.6	5.6	44.772	395	395	0.0034965	2.6574
Q6P9P0	Fam178a	Protein FAM178A			1.8669	0.900645		0.900645	N	0.900645																				Q6P9P0	Q6P9P0	1	1	1	Protein FAM178A	Fam178a		1	1	1	1	0.8	0.8	0.8	143.97	1278	1278	0.019108	1.5214
P02340	Tp53	Cellular tumor antigen p53			1.8609	0.896001		0.896001	N	0.896001																				P02340	P02340	1	1	1	Cellular tumor antigen p53	Tp53		1	1	1	1	3.4	3.4	3.4	43.155	387	387	0.013127	1.93
Q3TCX3	Kiaa0907	UPF0469 protein KIAA0907			1.8531	0.889941		0.889941	N	0.889941																				Q3TCX3	Q3TCX3	1	1	1	UPF0469 protein KIAA0907	Kiaa0907		1	1	1	1	2.1	2.1	2.1	64.562	612	612	0.0087789	2.1221
A2AAJ9	Obscn	Obscurin			1.8308	0.872474		0.872474	N	0.872474																				A2AAJ9	A2AAJ9	1	1	1	Obscurin	Obscn		1	1	1	1	0.2	0.2	0.2	966.36	8891	8891	1	-2
Q9JK30	Orc3	Origin recognition complex subunit 3			1.8132	0.858538		0.858538	N	0.858538																				Q9JK30	Q9JK30	4	4	4	Origin recognition complex subunit 3	Orc3		1	4	4	4	5.2	5.2	5.2	82.341	715	715	0	5.2514
Q69Z99	Znf512	Zinc finger protein 512			1.7831	0.834388		0.834388	N	0.834388																				Q69Z99	Q69Z99	1	1	1	Zinc finger protein 512	Znf512		1	1	1	1	2.5	2.5	2.5	63.908	562	562	0.01809	1.5857
Q60862	Orc2	Origin recognition complex subunit 2			1.7815	0.833092		0.833092	N	0.833092																				Q60862	Q60862	3	3	3	Origin recognition complex subunit 2	Orc2		1	3	3	3	7.5	7.5	7.5	65.893	576	576	0	7.2896
Q80XU3	Nucks1	Nuclear ubiquitous casein and cyclin-dependent kinase substrate 1			1.7784	0.83058		0.83058	N	0.83058																				Q80XU3	Q80XU3	1	1	1	Nuclear ubiquitous casein and cyclin-dependent kinase substrate 1	Nucks1		1	1	1	1	3.8	3.8	3.8	26.313	234	234	0.0072289	2.146
Q91VL8	Terf2ip	Telomeric repeat-binding factor 2-interacting protein 1			1.7772	0.829606		0.829606	N	0.829606																				Q91VL8	Q91VL8	1	1	1	Telomeric repeat-binding factor 2-interacting protein 1	Terf2ip		1	1	1	1	2.8	2.8	2.8	43.353	393	393	0.019567	1.4844
Q3TEA8	Hp1bp3	Heterochromatin protein 1-binding protein 3			1.7664	0.820812		0.820812	N	0.820812																				Q3TEA8	Q3TEA8	1	1	1	Heterochromatin protein 1-binding protein 3	Hp1bp3		1	1	1	1	2	2	2	60.866	554	554	0.0042699	2.51
Q9CWR8	Dnmt3l	DNA (cytosine-5)-methyltransferase 3-like			1.7277	0.788853		0.788853	N	0.788853																				Q9CWR8	Q9CWR8	1	1	1	DNA (cytosine-5)-methyltransferase 3-like	Dnmt3l		1	1	1	1	4	4	4	47.992	421	421	0.0072757	2.1949
Q9D0M2	Cdca7	Cell division cycle-associated protein 7			1.7149	0.778124		0.778124	N	0.778124																				Q9D0M2	Q9D0M2	1	1	1	Cell division cycle-associated protein 7	Cdca7		1	1	1	1	3.9	3.9	3.9	43.837	382	382	0.01373	1.8701
P46737	Brcc3	Lys-63-specific deubiquitinase BRCC36			1.6992	0.764856		0.764856	N	0.764856																				P46737	P46737	2	2	2	Lys-63-specific deubiquitinase BRCC36	Brcc3		1	2	2	2	6.5	6.5	6.5	33.34	291	291	0	4.6599
Q8VDM6	Hnrnpul1	Heterogeneous nuclear ribonucleoprotein U-like protein 1			1.686	0.753605		0.753605	N	0.753605																				Q8VDM6	Q8VDM6	4	4	4	Heterogeneous nuclear ribonucleoprotein U-like protein 1	Hnrnpul1		1	4	4	4	6.6	6.6	6.6	96.001	859	859	0	6.1726
Q9WUV0	Orc5	Origin recognition complex subunit 5			1.6684	0.738465		0.738465	N	0.738465																				Q9WUV0	Q9WUV0	7	7	7	Origin recognition complex subunit 5	Orc5		1	7	7	7	19.3	19.3	19.3	50.216	435	435	0	13.513
A2APB8	Tpx2	Targeting protein for Xklp2			1.6372	0.711231		0.711231	N	0.711231																				A2APB8	A2APB8	5	5	5	Targeting protein for Xklp2	Tpx2		1	5	5	5	7.9	7.9	7.9	85.893	745	745	0	7.1109
Q3UES3	Tnks2	Tankyrase-2			1.6288	0.703809		0.703809	N	0.703809																				Q3UES3	Q3UES3	1	1	1	Tankyrase-2	Tnks2		1	1	1	1	0.7	0.7	0.7	126.74	1166	1166	0.01958	1.4885
P63166	Sumo1	Small ubiquitin-related modifier 1			1.608	0.685267		0.685267	N	0.685267																				P63166	P63166	3	3	3	Small ubiquitin-related modifier 1	Sumo1		1	3	3	3	34.7	34.7	34.7	11.557	101	101	0	8.5242
Q80Y84	Kdm5b	Lysine-specific demethylase 5B			1.5935	0.672199		0.672199	N	0.672199																				Q80Y84	Q80Y84	11	11	11	Lysine-specific demethylase 5B	Kdm5b		1	11	11	11	9.3	9.3	9.3	175.55	1544	1544	0	25.079
Q0VBD2	Mcm10	Protein MCM10 homolog			1.5872	0.666484		0.666484	N	0.666484																				Q0VBD2	Q0VBD2	5	5	5	Protein MCM10 homolog	Mcm10		1	5	5	5	8	8	8	98.405	885	885	0	7.7137
Q9CU65;Q3U2E2	Zmym2;Zmym5	Zinc finger MYM-type protein 2;Zinc finger MYM-type protein 5			1.5869	0.666211		0.666211	N	0.666211																				Q9CU65;Q3U2E2	Q9CU65;Q3U2E2	2;1	2;1	2;1	Zinc finger MYM-type protein 2;Zinc finger MYM-type protein 5	Zmym2;Zmym5	;	2	2	2	2	1.7	1.7	1.7	154.64	1376	1376;627	0.0057756	2.3295
Q9WVM1	Racgap1	Rac GTPase-activating protein 1			1.58	0.659925		0.659925	N	0.659925																				Q9WVM1	Q9WVM1	3	3	3	Rac GTPase-activating protein 1	Racgap1		1	3	3	3	5.6	5.6	5.6	70.158	628	628	0	4.0229
Q9JJT9	Phax	Phosphorylated adapter RNA export protein			1.5787	0.658737		0.658737	N	0.658737																				Q9JJT9	Q9JJT9	2	2	2	Phosphorylated adapter RNA export protein	Phax		1	2	2	2	6	6	6	43.247	385	385	0.005	2.4084
O88559	Men1	Menin			1.5721	0.652693		0.652693	N	0.652693																				O88559	O88559	1	1	1	Menin	Men1		1	1	1	1	2	2	2	67.5	611	611	0.0057851	2.3639
Q8R2M2	Dnttip2	Deoxynucleotidyltransferase terminal-interacting protein 2			1.5656	0.646716		0.646716	N	0.646716																				Q8R2M2	Q8R2M2	1	1	1	Deoxynucleotidyltransferase terminal-interacting protein 2	Dnttip2		1	1	1	1	2.4	2.4	2.4	84.276	758	758	0.0080192	2.1348
Q8BIX3	Arl14ep	ARL14 effector protein			1.5502	0.632454		0.632454	N	0.632454																				Q8BIX3	Q8BIX3	2	2	2	ARL14 effector protein	Arl14ep		1	2	2	2	7.2	7.2	7.2	31.01	276	276	0.0035149	2.6926
Q8BTU1	Cfap20	Cilia- and flagella-associated protein 20			1.5369	0.620023		0.620023	N	0.620023																				Q8BTU1	Q8BTU1	1	1	1	Cilia- and flagella-associated protein 20	Cfap20		1	1	1	1	5.7	5.7	5.7	22.748	193	193	0.019327	1.5482
Q6P6J0	Adat2	tRNA-specific adenosine deaminase 2			1.5311	0.614569		0.614569	N	0.614569																				Q6P6J0	Q6P6J0	1	1	1	tRNA-specific adenosine deaminase 2	Adat2		1	1	1	1	6.3	6.3	6.3	21.308	191	191	0.00093284	3.0071
Q3TJM4	Cenpt	Centromere protein T			1.5242	0.608052		0.608052	N	0.608052																				Q3TJM4	Q3TJM4	1	1	1	Centromere protein T	Cenpt		1	1	1	1	3.7	3.7	3.7	56.242	515	515	0.013678	1.8606
Q9D720	Nsmce1	Non-structural maintenance of chromosomes element 1 homolog			1.5212	0.60521		0.60521	N	0.60521																				Q9D720	Q9D720	2	2	2	Non-structural maintenance of chromosomes element 1 homolog	Nsmce1		1	2	2	2	12.4	12.4	12.4	30.708	266	266	0.00096899	3.3264
Q9QYM8	Cenph	Centromere protein H			1.5171	0.601316		0.601316	N	0.601316																				Q9QYM8	Q9QYM8	3	3	3	Centromere protein H	Cenph		1	3	3	3	14.1	14.1	14.1	28.135	241	241	0	5.2605
Q8CIB9	Esco2	N-acetyltransferase ESCO2			1.5153	0.599603		0.599603	N	0.599603																				Q8CIB9	Q8CIB9	3	3	3	N-acetyltransferase ESCO2	Esco2		1	3	3	3	9	9	9	67.272	592	592	0	5.7894
Q9QZD4	Ercc4	DNA repair endonuclease XPF			1.5133	0.597698		0.597698	N	0.597698																				Q9QZD4	Q9QZD4	5	5	5	DNA repair endonuclease XPF	Ercc4		1	5	5	5	6.5	6.5	6.5	103.69	917	917	0	8.9971
Q924W5	Smc6	Structural maintenance of chromosomes protein 6			1.5064	0.591105		0.591105	N	0.591105																				Q924W5	Q924W5	8	8	8	Structural maintenance of chromosomes protein 6	Smc6		1	8	8	8	8	8	8	127.2	1097	1097	0	15.17
Q3TYA6	Mphosph8	M-phase phosphoprotein 8			1.4994	0.584385		0.584385	N	0.584385																				Q3TYA6	Q3TYA6	4	4	4	M-phase phosphoprotein 8	Mphosph8		1	4	4	4	5.6	5.6	5.6	97.466	858	858	0	5.3431
Q9CWV1	Mcm8	DNA helicase MCM8			1.4987	0.583712		0.583712	N	0.583712																				Q9CWV1	Q9CWV1	4	3	3	DNA helicase MCM8	Mcm8		1	4	3	3	6.8	6	6	92.37	833	833	0	7.3342
Q921P9	Tceal1	Transcription elongation factor A protein-like 1			1.4853	0.570754		0.570754	N	0.570754																				Q921P9	Q921P9	1	1	1	Transcription elongation factor A protein-like 1	Tceal1		1	1	1	1	5.5	5.5	5.5	19.312	165	165	1	-2
F7BJB9	Morc3				1.483	0.568519		0.568519	N	0.568519																				F7BJB9	F7BJB9	12	12	12		Morc3		1	12	12	12	17.9	17.9	17.9	106.52	942	942	0	30.867
Q9Z103	Adnp	Activity-dependent neuroprotector homeobox protein			1.4782	0.563841		0.563841	N	0.563841																				Q9Z103	Q9Z103	4	4	4	Activity-dependent neuroprotector homeobox protein	Adnp		1	4	4	4	4.4	4.4	4.4	124.31	1108	1108	0	7.7283
P62878	Rbx1	E3 ubiquitin-protein ligase RBX1;E3 ubiquitin-protein ligase RBX1, N-terminally processed			1.4452	0.531269		0.531269	N	0.531269																				P62878	P62878	1	1	1	E3 ubiquitin-protein ligase RBX1;E3 ubiquitin-protein ligase RBX1, N-terminally processed	Rbx1		1	1	1	1	16.7	16.7	16.7	12.274	108	108	0.0050083	2.4173
Q9DAW9;Q08093	Cnn3	Calponin-3			1.4378	0.523863		0.523863	N	0.523863																				Q9DAW9;Q08093	Q9DAW9	3;1	3;1	3;1	Calponin-3	Cnn3		2	3	3	3	10.6	10.6	10.6	36.428	330	330;305	0	6.1095
A2A791	Zmym4	Zinc finger MYM-type protein 4			1.43	0.516015		0.516015	N	0.516015																				A2A791	A2A791	1	1	1	Zinc finger MYM-type protein 4	Zmym4		1	1	1	1	0.7	0.7	0.7	172.44	1549	1549	0.0050847	2.4782
Q8BFR5	Tufm	Elongation factor Tu, mitochondrial			1.4249	0.510861		0.510861	N	0.510861																				Q8BFR5	Q8BFR5	3	3	3	Elongation factor Tu, mitochondrial	Tufm		1	3	3	3	9.3	9.3	9.3	49.508	452	452	0	6.9462
Q3TZX8	Nol9	Polynucleotide 5-hydroxyl-kinase NOL9			1.4089	0.494569		0.494569	N	0.494569																				Q3TZX8	Q3TZX8	6	6	6	Polynucleotide 5-hydroxyl-kinase NOL9	Nol9		1	6	6	6	10.2	10.2	10.2	80.839	714	714	0	11.742
Q91VT1	Nsmce2	E3 SUMO-protein ligase NSE2			1.398	0.483364		0.483364	N	0.483364																				Q91VT1	Q91VT1	2	2	2	E3 SUMO-protein ligase NSE2	Nsmce2		1	2	2	2	10.5	10.5	10.5	28.231	247	247	0	4.9381
P56960	Exosc10	Exosome component 10			1.3976	0.482952		0.482952	N	0.482952																				P56960	P56960	3	3	3	Exosome component 10	Exosc10		1	3	3	3	4.7	4.7	4.7	100.94	887	887	0	4.9455
Q64267	Xpa	DNA repair protein complementing XP-A cells homolog			1.3961	0.481402		0.481402	N	0.481402																				Q64267	Q64267	1	1	1	DNA repair protein complementing XP-A cells homolog	Xpa		1	1	1	1	7	7	7	31.398	272	272	0.012598	2.0502
Q8VBV3	Exosc2	Exosome complex component RRP4			1.3891	0.47415		0.47415	N	0.47415																				Q8VBV3	Q8VBV3	2	2	2	Exosome complex component RRP4	Exosc2		1	2	2	2	8.9	8.9	8.9	32.631	293	293	0	3.924
Q99NA9	Pcgf6	Polycomb group RING finger protein 6			1.3873	0.47228		0.47228	N	0.47228																				Q99NA9	Q99NA9	2	2	2	Polycomb group RING finger protein 6	Pcgf6		1	2	2	2	7.1	7.1	7.1	39.82	353	353	0.005059	2.4655
Q91WT4	Dnajc17	DnaJ homolog subfamily C member 17			1.38	0.464668		0.464668	N	0.464668																				Q91WT4	Q91WT4	1	1	1	DnaJ homolog subfamily C member 17	Dnajc17		1	1	1	1	3.6	3.6	3.6	34.465	303	303	0.018103	1.5859
Q6PCM1	Kdm3a	Lysine-specific demethylase 3A			1.3795	0.464145		0.464145	N	0.464145																				Q6PCM1	Q6PCM1	3	3	3	Lysine-specific demethylase 3A	Kdm3a		1	3	3	3	2.9	2.9	2.9	147.85	1323	1323	0	7.6663
Q8K3X4	Irf2bpl	Interferon regulatory factor 2-binding protein-like			1.3756	0.460061		0.460061	N	0.460061																				Q8K3X4	Q8K3X4	3	3	3	Interferon regulatory factor 2-binding protein-like	Irf2bpl		1	3	3	3	6.5	6.5	6.5	80.564	775	775	0	8.8633
Q8R3Y8	Irf2bp1	Interferon regulatory factor 2-binding protein 1			1.3733	0.457647		0.457647	N	0.457647																				Q8R3Y8	Q8R3Y8	1	1	1	Interferon regulatory factor 2-binding protein 1	Irf2bp1		1	1	1	1	2.6	2.6	2.6	61.75	584	584	0.018169	1.5959
A2AQ19	Rtf1	RNA polymerase-associated protein RTF1 homolog			1.3726	0.456911		0.456911	N	0.456911																				A2AQ19	A2AQ19	3	3	3	RNA polymerase-associated protein RTF1 homolog	Rtf1		1	3	3	3	4.9	4.9	4.9	80.796	715	715	0	7.4313
Q99K95	Rtfdc1	Protein RTF2 homolog			1.3649	0.448795		0.448795	N	0.448795																				Q99K95	Q99K95	1	1	1	Protein RTF2 homolog	Rtfdc1		1	1	1	1	3.9	3.9	3.9	33.934	307	307	0.016455	1.7588
Q9QX47	Son	Protein SON			1.3618	0.445515		0.445515	N	0.445515																				Q9QX47	Q9QX47	3	3	3	Protein SON	Son		1	3	3	3	1.7	1.7	1.7	265.65	2444	2444	0	3.8411
Q9CYX7	Rrp15	RRP15-like protein			1.3608	0.444455		0.444455	N	0.444455																				Q9CYX7	Q9CYX7	1	1	1	RRP15-like protein	Rrp15		1	1	1	1	2.8	2.8	2.8	31.058	281	281	0.019471	1.4747
Q91WB4	Plekhf2	Pleckstrin homology domain-containing family F member 2			1.3599	0.443501		0.443501	N	0.443501																				Q91WB4	Q91WB4	2	2	2	Pleckstrin homology domain-containing family F member 2	Plekhf2		1	2	2	2	13.3	13.3	13.3	27.754	249	249	0	4.2122
O88477	Igf2bp1	Insulin-like growth factor 2 mRNA-binding protein 1			1.3584	0.441908		0.441908	N	0.441908																				O88477	O88477	1	1	1	Insulin-like growth factor 2 mRNA-binding protein 1	Igf2bp1		1	1	1	1	2.4	2.4	2.4	63.45	577	577	0.0056818	2.2505
P97329	Kif20a	Kinesin-like protein KIF20A			1.3517	0.434775		0.434775	N	0.434775																				P97329	P97329	1	1	1	Kinesin-like protein KIF20A	Kif20a		1	1	1	1	1.6	1.6	1.6	99.875	887	887	0.013107	1.9228
A6PWY4	Wdr76	WD repeat-containing protein 76			1.3479	0.430713		0.430713	N	0.430713																				A6PWY4	A6PWY4	4	4	4	WD repeat-containing protein 76	Wdr76		1	4	4	4	7.7	7.7	7.7	69.007	622	622	0	10.151
Q99M31	Hspa14	Heat shock 70 kDa protein 14			1.3465	0.429214		0.429214	N	0.429214																				Q99M31	Q99M31	1	1	1	Heat shock 70 kDa protein 14	Hspa14		1	1	1	1	3.1	3.1	3.1	54.65	509	509	0.018423	1.6656
P47964	Rpl36	60S ribosomal protein L36			1.3456	0.42825		0.42825	N	0.42825																				P47964	P47964	1	1	1	60S ribosomal protein L36	Rpl36		1	1	1	1	9.5	9.5	9.5	12.215	105	105	0.018012	1.5698
P23881	Tcea3	Transcription elongation factor A protein 3			1.3416	0.423955		0.423955	N	0.423955																				P23881	P23881	2	2	2	Transcription elongation factor A protein 3	Tcea3		1	2	2	2	6.9	6.9	6.9	38.849	347	347	0	4.5255
O70338	Rnaseh1	Ribonuclease H1			1.3409	0.423202		0.423202	N	0.423202																				O70338	O70338	1	1	1	Ribonuclease H1	Rnaseh1		1	1	1	1	5.3	5.3	5.3	31.805	285	285	0.018025	1.5744
Q9D0C4	Trmt5	tRNA (guanine(37)-N1)-methyltransferase			1.3395	0.421695		0.421695	N	0.421695																				Q9D0C4	Q9D0C4	1	1	1	tRNA (guanine(37)-N1)-methyltransferase	Trmt5		1	1	1	1	3	3	3	56.794	501	501	0.0072231	2.1419
Q5DTW7	Kiaa1551	Uncharacterized protein KIAA1551			1.3359	0.417812		0.417812	N	0.417812																				Q5DTW7	Q5DTW7	2	2	2	Uncharacterized protein KIAA1551	Kiaa1551		1	2	2	2	1.5	1.5	1.5	169.04	1521	1521	0.0009542	3.2014
E9PZM4	Chd2	Chromodomain-helicase-DNA-binding protein 2			1.3354	0.417272		0.417272	N	0.417272																				E9PZM4	E9PZM4	2	2	1	Chromodomain-helicase-DNA-binding protein 2	Chd2		1	2	2	1	1.1	1.1	0.4	210.8	1827	1827	0.00093633	3.0549
Q6RT24	Cenpe	Centromere-associated protein E			1.329	0.410341		0.410341	N	0.410341																				Q6RT24	Q6RT24	1	1	1	Centromere-associated protein E	Cenpe		1	1	1	1	0.3	0.3	0.3	286.52	2474	2474	0.018077	1.5853
Q5SU73	Coil	Coilin			1.3257	0.406754		0.406754	N	0.406754																				Q5SU73	Q5SU73	1	1	1	Coilin	Coil		1	1	1	1	1.8	1.8	1.8	61.916	570	570	0.018116	1.5894
Q9CPN8	Igf2bp3	Insulin-like growth factor 2 mRNA-binding protein 3			1.3251	0.406101		0.406101	N	0.406101																				Q9CPN8	Q9CPN8	1	1	1	Insulin-like growth factor 2 mRNA-binding protein 3	Igf2bp3		1	1	1	1	2.4	2.4	2.4	63.574	579	579	0.015094	1.8127
Q9R1R2	Trim3	Tripartite motif-containing protein 3			1.3186	0.399007		0.399007	N	0.399007																				Q9R1R2	Q9R1R2	1	1	1	Tripartite motif-containing protein 3	Trim3		1	1	1	1	1.3	1.3	1.3	80.774	744	744	0.019135	1.5216
Q8R3N1	Nop14	Nucleolar protein 14			1.3175	0.397803		0.397803	N	0.397803																				Q8R3N1	Q8R3N1	1	1	1	Nucleolar protein 14	Nop14		1	1	1	1	2.3	2.3	2.3	98.768	860	860	0.017113	1.7227
Q8C0R0	Usp37	Ubiquitin carboxyl-terminal hydrolase 37			1.3169	0.397146		0.397146	N	0.397146																				Q8C0R0	Q8C0R0	4	4	4	Ubiquitin carboxyl-terminal hydrolase 37	Usp37		1	4	4	4	5.9	5.9	5.9	110.06	979	979	0	14.009
Q9D1A4	Asb5	Ankyrin repeat and SOCS box protein 5			1.3135	0.393416		0.393416	N	0.393416																				Q9D1A4	Q9D1A4	1	1	1	Ankyrin repeat and SOCS box protein 5	Asb5		1	1	1	1	4	4	4	36.281	329	329	0.018315	1.6291
P97313	Prkdc	DNA-dependent protein kinase catalytic subunit			1.3099	0.389457		0.389457	N	0.389457																				P97313	P97313	2	2	2	DNA-dependent protein kinase catalytic subunit	Prkdc		1	2	2	2	0.7	0.7	0.7	471.47	4128	4128	0.0035367	2.7153
P07903	Ercc1	DNA excision repair protein ERCC-1			1.2989	0.37729		0.37729	N	0.37729																				P07903	P07903	2	2	2	DNA excision repair protein ERCC-1	Ercc1		1	2	2	2	9.1	9.1	9.1	32.909	298	298	0	4.3158
Q3V3R1	Mthfd1l	Monofunctional C1-tetrahydrofolate synthase, mitochondrial			1.2971	0.37529		0.37529	N	0.37529																				Q3V3R1	Q3V3R1	1	1	1	Monofunctional C1-tetrahydrofolate synthase, mitochondrial	Mthfd1l		1	1	1	1	1.6	1.6	1.6	105.73	977	977	0.018409	1.6645
P11276	Fn1	Fibronectin;Anastellin			1.2948	0.372729		0.372729	N	0.372729																				P11276	P11276	3	3	3	Fibronectin;Anastellin	Fn1		1	3	3	3	1.6	1.6	1.6	272.53	2477	2477	0	5.3895
O35216	Cenpa	Histone H3-like centromeric protein A			1.2883	0.365469		0.365469	N	0.365469																				O35216	O35216	1	1	1	Histone H3-like centromeric protein A	Cenpa		1	1	1	1	8.2	8.2	8.2	15.509	134	134	0.0057424	2.3112
Q8BG15	Ctdspl2	CTD small phosphatase-like protein 2			1.2878	0.364909		0.364909	N	0.364909																				Q8BG15	Q8BG15	1	1	1	CTD small phosphatase-like protein 2	Ctdspl2		1	1	1	1	2.6	2.6	2.6	52.812	465	465	0.0018232	2.8686
[truncated: 651 more rows]
[truncated: 16 more columns]

## Sheet: TOP44
Accession number	Gene name	Protein name	e1_ratio_h_l_normalized	e1_log_ratio_h_l_normalized	e2_ratio_h_l_normalized	e2_LOG_ratio_h_l_normalized_jd	Average of 2LOG ratios exp1 & exp2	e1_protein_ids	e1_majority_protein_ids	e1_peptide_counts_all	e1_peptide_counts_razor_unique	e1_peptide_counts_unique	e1_protein_names	e1_gene_names	e1_fasta_headers	e1_number_of_proteins	e1_peptides	e1_razor_unique_peptides	e1_unique_peptides	e1_q_value	e1_ratio_h_l	e1_ratio_h_l_normalized	e1_log_ratio_h_l_normalized	e1_ratio_h_l_variability_perc	e1_ratio_h_l_count	e1_id	e2_protein_ids	e2_majority_protein_ids	e2_peptide_counts_all	e2_peptide_counts_razor_unique	e2_peptide_counts_unique	e2_protein_names	e2_gene_names	e2_fasta_headers	e2_number_of_proteins	e2_peptides	e2_razor_unique_peptides	e2_unique_peptides	e2_sequence_coverage_perc	e2_unique_razor_sequence_coverage_perc	e2_unique_sequence_coverage_perc	e2_mol_weight_kda	e2_sequence_length	e2_sequence_lengths	e2_q_value	e2_score	e2_ratio_h_l	e2_ratio_h_l_normalized	e2_LOG_ratio_h_l_normalized_jd
[truncated: 44 more rows]
[truncated: 13 more columns]
