# Supplementary material for: RIF1 promotes replication fork protection and efficient restart to maintain genome stability
Source: Nat Commun. 2019 Jul 23;10:3287. doi: 10.1038/s41467-019-11246-1 (PMC6650494; doi:10.1038/s41467-019-11246-1)
Supplement: Supplementary file 5 — Supplementary Data 2 [file 41467_2019_11246_MOESM5_ESM.xlsx]

## Sheet: fork Degradation
MEFs
SL. NO	Experiments and conditions	Samples	Tracts analysed	Expt 1					Expt 2					Expt 3
				# Fibre analysed	Mean	SD	SEM	p-value	# Fibre analysed	Mean	SD	SEM	p-value	# Fibre analysed	Mean	SD	SEM	p-value
1	Fork progression(15 min CldU, 15 min Idu)	WT(A), RiF1-/-(B)	CldU + IdU	125	A.CldU = 9.989 B.CldU = 10.19 A. IdU = 9.583 B. IdU = 9.877	A.CldU = 2.14 B.CldU = 1.80 A. IdU = 2.01 B. IdU = 2.83	A.CldU = 0.185 B.CldU = 0.150 A. IdU = 0.176 B. IdU = 0.252	A. CldU vs: B.CldU = 0.3692 A. IdU = 0.1844 B. IdU = 0.5968	125	A.CldU = 8.789 B.CldU = 8.19 A. IdU = 7.983 B. IdU = 8.877	A.CldU = 1.14 B.CldU = 1.70 A. IdU = 1.51 B. IdU = 1.89	A.CldU = 0.145 B.CldU = 0.130 A. IdU = 0.156 B. IdU = 0.213	A. CldU vs: B.CldU = 0.6692 A. IdU = 0.2845 B. IdU = 0.7978	125	A.CldU = 10.29 B.CldU = 9.29 A. IdU = 8.687 B. IdU = 9.277	A.CldU = 2.01 B.CldU = 1.64 A. IdU = 1.61 B. IdU = 1.83	A.CldU = 0.289 B.CldU = 0.130 A. IdU = 0.276 B. IdU = 0.272	A. CldU vs: B.CldU = 0.4692 A. IdU = 0.9844 B. IdU = 0.6968
2	Fork degradation Assay (15 min CldU, 15 min Idu, 3hr 4mM HU)	WT NT (A), rif1-/- NT (B), WT HU (C), rif1-/- HU (D)	IdU/CldU	126	A. 1.01 B. 1.024 C. 0.99 D. 0.6223	A. 0.132 B. 0.121 C. 0.101 D. 0.207	A. 0.012 B. 0.011 C. 0.009 D. 0.019	A vs: B. 0.5648 C. 0.2898 D. <0.0001	130	A. 1.15 B. 0.986 C. 0.932 D. 0.678	A. 0.102 B. 0.201 C. 0.161 D. 0.210	A. 0.013 B. 0.011 C. 0.011 D. 0.020	A vs: B. 0.6647 C. 0.3995 D. <0.0001	126	A. 0.980 B. 1.14 C. 0.956 D. 0.653	A. 0.142 B. 0.139 C. 0.121 D. 0.170	A. 0.012 B. 0.012 C. 0.008 D. 0.011	A vs: B. 0.7489 C. 0.5878 D. <0.0001
3	Fork degradation Assay (15 min CldU, 15 min Idu, 3hr 4mM HU) cell line1	WT HU (A), rif1-/- HU (B), 53BP1-/- HU (C)	IdU/CldU	150	A. 1.01 B. 0.678 C. 0.99	A. 0.160 B. 0.178 C. 0.118	A. 0.014 B. 0.015 C. 0.009	A vs: B. <0.0001 C. 0.8227	127	A. 0.952 B. 0.578 C. 0.987	A. 0.180 B. 0.128 C. 0.138	A. 0.012 B. 0.011 C. 0.005	A vs: B. <0.0001 C. 0.9227	125	A. 1.15 B. 0.70 C. 0.97	A. 0.150 B. 0.169 C. 0.148	A. 0.013 B. 0.011 C. 0.007	A vs: B. <0.0001 C. 0.6347
4	Fork degradation Assay (15 min CldU, 15 min Idu, 3hr 4mM HU) cell line2	WT HU (A), rif1-/- HU (B), 53BP1-/- HU (C)	IdU/CldU	126	A. 0.93 B. 0.68 C. 0.94	A. 0.116 B. 0.140 C. 0.122	A. 0.010 B. 0.012 C. 0.011	A vs: B. <0.0001 C. 0.5281	125	A. 0.99 B. 0.72 C. 0.96	A. 0.126 B. 0.150 C. 0.133	A. 0.012 B. 0.011 C. 0.011	A vs: B. <0.0001 C. 0.6281
5	Fork degradation Assay with DNA2 and Mre11 siRNA (siRNA transfection for 48hrs) then 15 min in CldU, 15 min Idu & 3hr 4mM HU.	WT siCtrl+HU (A), WT siMre11+HU (B), WT siDna2+HU (C), rif1-/- siCtrl+HU (D), rif1-/- siMre11+HU (E), rif1-/- siDna2+HU (F)	IdU/CldU	130	A. 1.01 B. 1.035 C. 1.022 D. 0.5667 E. 0.689 F. 1.009	A. 0.224 B. 0.136 C. 0.121 D. 0.143 E. 0.152 F. 0.114	A. 0.021 B. 0.013 C. 0.011 D. 0.013 E. 0.015 F. 0.010	A vs: B. 0.1328 C. 0.4099 D. <0.0001 D vs: E. 0.0001 F. <0.0001 E vs F : <0.0001	125	A. 0.91 B. 0.935 C. 0.962 D. 0.676 E. 0.700 F. 0.989	A. 0.145 B. 0.166 C. 0.184 D. 0.219 E. 0.181 F. 0.188	A. 0.013 B. 0.015 C. 0.016 D. 0.019 E. 0.016 F. 0.017	A vs: B. 0.1237 C. 0.5049 D. <0.0001 D vs: E. 0.0001 F. <0.0001 E vs F : <0.0001	125	A. 0.964 B. 0.931 C. 0.992 D. 0.597 E. 0.639 F. 0.949	A. 0.211 B. 0.125 C. 0.118 D. 0.133 E. 0.189 F. 0.198	A. 0.011 B. 0.015 C. 0.012 D. 0.014 E. 0.011 F. 0.013	A vs: B. 0.1229 C. 0.3096 D. <0.0001 D vs: E. 0.0001 F. <0.0001 E vs F : <0.0001
6	Fork degradation assay with inhibitors(2 hr pretreat with 100uM mirin / 5uM DNA2i) then 15 min CldU, 15 min Idu, 3hr 4mM HU with inhibitors	Rif1 + HU (A), Rif1+HU+Mirin (B), Rif1+HU+Dna2i (C), Rif1+HU+DNA2i+Mirin (D)	IdU/CldU	120	A. 0.413 B. 0.534 C. 0.783 D. 0.777	A. 0.123 B. 0.181 C. 0.175 D. 0.157	A. 0.019 B. 0.016 C. 0.016 D. 0.014	A vs: B. <0.0001 C. <0.0001 D. <0.0001	125	A. 0.619 B. 0.734 C. 0.959 D. 0.976	A. 0.210 B. 0.172 C. 0.165 D. 0.149	A. 0.011 B. 0.012 C. 0.011 D. 0.019	A vs: B. 0.0001 C. <0.0001 D. <0.0001	125	A. 0.573 B. 0.748 C. 0.910 D. 0.932	A. 0.146 B. 0.172 C. 0.169 D. 0.167	A. 0.012 B. 0.015 C. 0.013 D. 0.012	A vs: B. <0.0001 C. <0.0001 D. <0.0001
7	Fork Degradation assay with inhibitors in Brca1-/- cells (2 hr pretreat with 100uM mirin /5uM DNA2i) then 15 min CldU, 15 min Idu, 3hr 4mM HU with inhibitors	WT+HU (A), Brca1-/- treated with(HU (B), HU+Mirin (C), HU+Dna2i (D), HU+DNA2i+Mirin (E))	IdU/CldU	125	A. 1.08 B. 0.814 C. 1.131 D. 0.993 E. 1.167	A. 0.152 B. 0.163 C. 0.238 D. 0.267 E. 0.237	A. 0.014 B. 0.015 C. 0.021 D. 0.024 E. 0.021	A vs: B. <0.0001 B vs: C. <0.0001 D. <0.0001 E. <0.0001	125	A. 0.980 B. 0.770 C. 0.996 D. 0.902 E. 0.978	A. 0.133 B. 0.154 C. 0.218 D. 0.227 E. 0.217	A. 0.013 B. 0.012 C. 0.018 D. 0.020 E. 0.019	A vs: B. <0.0001 B vs: C. <0.0001 D. 0.0011 E. <0.0001	125	A. 0.930 B. 0.794 C. 0.963 D. 0.873 E. 0.983	A. 0.146 B. 0.173 C. 0.148 D. 0.167 E. 0.207	A. 0.016 B. 0.013 C. 0.022 D. 0.020 E. 0.022	A vs: B. <0.0001 B vs: C. <0.0001 D. 0.0001 E. <0.0001
8	Fork Degradation assay with del mutants in Rif1-/- cells (48h transfection with mutant constructs: hRif FL, dHEAT, dCTD, dC1, dC2) then 15 min CldU, 15 min Idu, 3hr 4mM HU with inhibitors	WT+NT (A),Rif1+NT (B), Rif1+hRif (C), Rif1+dHEAT (D), Rif1+dC1 (E), Rif1+dC2 (F), Rif1+dCTD (G)	IdU/CldU	125	A. 0.98 B. 0.751 C. 0.870 D. 0.889 E. 0.768 F. 0.778 G. 0.768	A. 0.145 B. 0.166 C. 0.184 D. 0.219 E. 0.181 F. 0.188 G. 0.177	A. 0.013 B. 0.015 C. 0.016 D. 0.019 E. 0.016 F. 0.017 G. 0.016	A vs: B. <0.0001 B vs: C. <0.0001 D. <0.0001 E. 0.2959 F. 0.1580 G. 0.2445	200	A. 0.943 B. 0.703 C. 0.863 D. 0.859 E. 0.723 F. 0.719 G. 0.715	A. 0.144 B. 0.156 C. 0.184 D. 0.228 E. 0.176 F. 0.198 G. 0.163	A. 0.012 B. 0.013 C. 0.019 D. 0.019 E. 0.018 F. 0.015 G. 0.014	A vs: B. <0.0001 B vs: C. <0.0001 D. <0.0001 E. 0.3758 F. 0.2560 G. 0.3459	125	A. 0.939 B. 0.761 C. 0.890 D. 0.878 E. 0.758 F. 0.769 G. 0.747	A. 0.143 B. 0.169 C. 0.189 D. 0.205 E. 0.143 F. 0.188 G. 0.164	A. 0.011 B. 0.012 C. 0.013 D. 0.014 E. 0.014 F. 0.015 G. 0.011	A vs: B. <0.0001 B vs: C. <0.0001 D. <0.0001 E. 0.6959 F. 0.2580 G. 0.3445
9	Fork degradation assay with siPP1 (transfection with siRNA for 48h) then 15 min CldU, 15 min Idu, 3hr 4mM HU	WT HU (A), Rif HU(B), WT+siPP1+ HU (C), Rif+siPP1+HU (D)	IdU/CldU	125	A. 0.957 B. 0.638 C. 0.653 D. 0.629	A. 0.141 B. 0.126 C. 0.121 D. 0.117	A. 0.013 B. 0.011 C. 0.011 D. 0.011	A vs: B. <0.0001 C. <0.0001 B vs D: 0.6107 C vs D: 0.2586	125	A. 0.928 B. 0.674 C. 0.692 D. 0.685	A. 0.143 B. 0.206 C. 0.221 D. 0.114	A. 0.012 B. 0.016 C. 0.015 D. 0.015	A vs: B. <0.0001 C. <0.0001 B vs D: 0.5109 C vs D: 0.5367	125	A. 0.925 B. 0.654 C. 0.721 D. 0.669	A. 0.153 B. 0.136 C. 0.122 D. 0.119	A. 0.012 B. 0.016 C. 0.018 D. 0.019	A vs: B. <0.0001 C. <0.0001 B vs D: 0.7107 C vs D: 0.3586
10	Fork Degradation assay with 2hr PP1i (225nM) then 15 min CldU, 15 min Idu, 3hr 4mM HU with inhibitors	WT HU (A), WT+PP1i+ HU (B), Rif HU (C), Rif+PP1i+ HU (D)	IdU/CldU	135	A. 0.983 B. 0.746 C. 0.734 D. 0.708	A. 0.138 B. 0.162 C. 0.165 D. 0.149	A. 0.011 B. 0.014 C. 0.015 D. 0.013	A vs: B. <0.0001 C. <0.0001 B vs D: 0.1267 C vs D: 0.3975	125	A. 0.934 B. 0.648 C. 0.686 D. 0.638	A. 0.156 B. 0.149 C. 0.136 D. 0.186	A. 0.012 B. 0.013 C. 0.014 D. 0.012	A vs: B. <0.0001 C. <0.0001 B vs D: 0.2668 C vs D: 0.4765	125	A. 0.953 B. 0.663 C. 0.654 D. 0.678	A. 0.128 B. 0.155 C. 0.179 D. 0.147	A. 0.011 B. 0.013 C. 0.014 D. 0.015	A vs: B. <0.0001 C. <0.0001 B vs D: 0.3267 C vs D: 0.4978
11	Fork degradation assay with siRad51 (transfection with siRNA 50 nmoles for 48h) then 15 min CldU, 15 min Idu, 3hr 4mM HU	WT HU (A), Rif HU(B), WT+siRad51+ HU (C), Rif+siRad51 (D)	IdU/CldU	125	A. 0.966 B. 0.718 C. 0.833 D. 0.687	A. 0.142 B. 0.123 C. 0.166 D. 0.111	A. 0.013 B. 0.011 C. 0.015 D. 0.009	A vs: B. <0.0001 C. <0.0001 D. <0.0001	125	A. 0.956 B. 0.637 C. 0.610 D. 0.595	A. 0.142 B. 0.124 C. 0.117 D. 0.115	A. 0.012 B. 0.011 C. 0.010 D. 0.010	A vs: B. <0.0001 C. <0.0001 D. <0.0001	125	A. 0.957 B. 0.754 C. 0.863 D. 0.847	A. 0.150 B. 0.282 C. 0.143 D. 0.178	A. 0.013 B. 0.025 C. 0.013 D. 0.016	A vs: B. <0.0001 C. <0.0001 D. <0.0001
12	Fork degradation assay with siRad51 (transfection with siRNA 100 nmoles for 48h) then 15 min CldU, 15 min Idu, 3hr 4mM HU	WT HU (A), Rif HU(B), WT+siRad51+ HU (C), Rif+siRad51 (D)	IdU/CldU	125	A. 0.957 B. 0.692 C. 0.927 D. 0.907	A. 0.141 B. 0.132 C. 0.161 D. 0.120	A. 0.013 B. 0.012 C. 0.014 D. 0.011	A vs: B. <0.0001 C. 0.0714 D. 0.0250	125	A. 0.973 B. 0.668 C. 0.937 D. 0.919	A. 0.152 B. 0.143 C. 0.166 D. 0.122	A. 0.011 B. 0.013 C. 0.012 D. 0.012	A vs: B. <0.0001 C. 0.0214 D. 0.0230	125	A. 0.948 B. 0.673 C. 0.910 D. 0.926	A. 0.148 B. 0.133 C. 0.179 D. 0.124	A. 0.016 B. 0.015 C. 0.011 D. 0.011	A vs: B. <0.0001 C. 0.0914 D. 0.0956
13	Fork Restart Assay (15 min CldU, 1hr 1mM HU, 1 hr Idu)	WT HU(A), Rif1-/- HU(B)	CldU + IdU	125	A.CldU = 4.44 B.CldU = 4.53 A. IdU = 17.46 B. IdU = 13.18	A.CldU = 1.54 B.CldU = 1.39 A. IdU = 5.89 B. IdU = 3.84	A.CldU = 0.13 B.CldU = 0.12 A. IdU = 0.52 B. IdU = 0.34	CldU A vs B: 0.5914 IdU A vs B: <0.0001	125	A.CldU = 3.94 B.CldU = 3.69 A. IdU = 16.42 B. IdU = 12.32	A.CldU = 1.42 B.CldU = 1.12 A. IdU = 2.69 B. IdU = 2.74	A.CldU = 0.16 B.CldU = 0.13 A. IdU = 0.32 B. IdU = 0.24	CldU A vs B: 0.6917 IdU A vs B: <0.0001	125	A.CldU = 4.84 B.CldU = 4.67 A. IdU = 16.84 B. IdU = 13.49	A.CldU = 1.65 B.CldU = 2.40 A. IdU = 3.19 B. IdU = 2.74	A.CldU = 0.14 B.CldU = 0.13 A. IdU = 0.22 B. IdU = 0.44	CldU A vs B: 0.6715 IdU A vs B: <0.0001
14	Fork restart Assay (15 min CldU, 1mM HU, 1hr Idu)	WT HU (A), Rif1-/- HU (B), 15A-53BP1 HU (C)	IdU	125	A. 12.67 B. 8.039 C. 13.19	A. 3.685 B. 3.327 C. 3.408	A. 0.346 B. 0.301 C. 0.286	A vs: B. <0.0001 C. 0.2560 B vs C: <0.0001	125	A. 13.87 B. 9.036 C. 12.92	A. 2.584 B. 1.343 C. 2.528	A. 0.281 B. 0.351 C. 0.249	A vs: B. <0.0001 C. 0.1539 B vs C: <0.0001	125	A. 16.450 B. 9.683 C. 14.975	A. 1.887 B. 2.379 C. 3.578	A. 0.321 B. 0.214 C. 0.203	A vs: B. <0.0001 C. 0.4580 B vs C: <0.0001
15	Fork Restart Assay (15 min CldU, 1hr 1mM HU, then 15',30', 45'and 1h release with HU)	WT 15' (A), Rif1-/- 15' (B), WT 30' (C), Rif1-/- 30' (D), WT 45' (E), Rif1-/- 45' (F), WT 1h (G), Rif1-/- 1h (H)	IdU	125	A. 0.823 B. 0.070 C. 2.69 D. 1.572 E. 5.217 F. 4.363 G.14.51 H. 10.63	A. 0.299 B. 0.360 C. 0.853 D. 0.530 E. 1.721 F. 1.482 G. 3.758 H. 3.634	A. 0.027 B. 0.036 C. 0.076 D. 0.047 E. 0.154 F. 0.132 G. 0.319 H. 0.321	A vs B: 0.0011 C vs D: <0.0011 E vs F: 0.0001 G vs H: <0.0001	125	A. 0.524 B. 0.095 C. 1.98 D. 1.27 E. 5.570 F. 4.063 G.15.011 H.10.93	A. 0.199 B. 0.263 C. 0.557 D. 0.540 E. 1.261 F. 1.322 G. 1.798 H. 1.254	A. 0.020 B. 0.014 C. 0.061 D. 0.037 E. 0.204 F. 0.212 G. 0.429 H. 0.326	A vs B: 0.0121 C vs D: <0.0011 E vs F: 0.0001 G vs H: <0.0001
16	Fork Restart assay with inhibitor (2 hr pretreatment 2.5uM DNA2i) then 15 min CldU, 1hr 1mM HU, 1 hr IdU with inhibitors	WT HU(A), Rif1-/- HU(B), Rif1-/- HU +DNA2i (B)	CldU + IdU	125	A.CldU = 6.439 B.CldU = 6.114 C.CldU = 6.416 A. IdU = 20.20 B. IdU = 13.00 C. IdU = 20.05	A.CldU = 1.525 B.CldU = 1.069 C.CldU = 1.399 A. IdU = 4.470 B. IdU = 3.609 C. IdU = 3.988	A.CldU = 0.135 B.CldU = 0.086 C.CldU = 0.119 A. IdU = 0.396 B. IdU = 0.292 C. IdU = 0.340	CldU A vs: B: 0.0811 C: 0.9969 IdU A vs: B: <0.0001 C: 0.9925 B vs D: <0.0001	125	A.CldU = 5.338 B.CldU = 5.124 C.CldU = 5.312 A. IdU = 15.20 B. IdU = 10.10 C. IdU = 14.35	A.CldU = 1.256 B.CldU = 1.694 C.CldU = 1.329 A. IdU = 2.372 B. IdU = 1.539 C. IdU = 2.867	A.CldU = 0.146 B.CldU = 0.163 C.CldU = 0.120 A. IdU = 0.298 B. IdU = 0.183 C. IdU = 0.248	CldU A vs: B: 0.0811 C: 0.7965 IdU A vs: B: <0.0001 C: 0.8925 B vs D: <0.0001	125	A.CldU = 5.432 B.CldU = 4.912 C.CldU = 4.261 A. IdU = 16.29 B. IdU = 11.19 C. IdU = 15.58	A.CldU = 2.325 B.CldU = 1.039 C.CldU = 2.394 A. IdU = 3.380 B. IdU = 2.009 C. IdU = 1.088	A.CldU = 0.129 B.CldU = 0.135 C.CldU = 0.150 A. IdU = 0.267 B. IdU = 0.195 C. IdU = 0.247	CldU A vs: B: 0.0672 C: 0.7970 IdU A vs: B: <0.0001 C: 0.6935 B vs D: <0.0001
17	Fork Restart assay with del mutants in Rif1-/- cells (48h transfection with mutant constructs: hRif FL, dHEAT, dC1, dC2) then 15 min CldU, 1hr 1mM HU, 1 hr IdU with inhibitors	Rif1 UT (A), Rif1+hRif (B), Rif1+dHEAT (C), Rif1+dC1 (D), Rif1+dC2 E	IdU	126	A. 9.567 B. 13.28 C. 12.710 D. 10.130 E. 9.76	A. 3.441 B. 4.942 C. 3.630 D. 3.160 E. 3.030	A. 0.306 B. 0.440 C. 0.323 D. 0.281 E. 0.270	A vs: B. <0.0001 C. <0.0001 D. 0.1095 E. 0.3720	130	A. 8.367 B. 14.18 C. 13.10 D. 9.130 E. 8.746	A. 2.041 B. 3.428 C. 3.130 D. 2.105 E. 2.018	A. 0.267 B. 0.143 C. 0.223 D. 0.289 E. 0.299	A vs: B. <0.0001 C. <0.0001 D. 0.2097 E. 0.4736	120	A. 10.067 B. 14.260 C. 12.970 D. 10.30 E. 10.689	A. 3.842 B. 3.936 C. 2.531 D. 3.567 E. 2.031	A. 0.361 B. 0.435 C. 0.296 D. 0.381 E. 0.370	A vs: B. <0.0001 C. <0.0001 D. 0.2066 E. 0.4798
HAP1
18	Fork degradation Assay (15 min CldU, 15 min Idu, 3hr 4mM HU)	WT HU (A), rif1-/- HU (B)	IdU/CldU	128	A. 0.962 B. 0.604	A. 0.217 B. 0.133	A. 0.019 B. 0.012	A vs B: <0.0001	125	A. 0.932 B. 0.658	A. 0.147 B. 0.153	A. 0.013 B. 0.010	A vs B: <0.0001	125	A. 0.953 B. 0.684	A. 0.115 B. 0.122	A. 0.011 B. 0.013	A vs B: <0.0001
19	Fork Degradation Assay with inhibitors (2 hr pretreat with 100uM mirin / 5uM DNA2i) then 15 min CldU, 15 min Idu, 3hr 4mM HU with inhibitors	WT+HU (A), Rif1 + HU (B), Rif1+HU+Mirin (C), Rif1+HU+Dna2i (D), Rif1+HU+DNA2i+Mirin E	IdU/CldU	125	A. 0.991 B. 0.571 C. 0.610 D. 0.968 E. 0.991	A. 0.120 B. 0.132 C. 0.118 D. 0.118 E. 0.133	A. 0.011 B. 0.011 C. 0.010 D. 0.010 E. 0.012	A vs: B. <0.0001 B vs: C. 0.1924 D. <0.0001 E. <0.0001	125	A. 0.962 B. 0.672 C. 0.698 D. 0.934 E. 0.954	A. 0.132 B. 0.143 C. 0.120 D. 0.116 E. 0.160	A. 0.012 B. 0.013 C. 0.015 D. 0.014 E. 0.010	A vs: B. <0.0001 B vs: C. 0.2987 D. <0.0001 E. <0.0001	125	A. 0.916 B. 0.668 C. 0.692 D. 0.958 E. 0.973	A. 0.130 B. 0.142 C. 0.128 D. 0.138 E. 0.134	A. 0.012 B. 0.012 C. 0.011 D. 0.011 E. 0.013	A vs: B. <0.0001 B vs: C. 0.1432 D. <0.0001 E. <0.0001
20	Fork Restart Assay (15 min CldU, 1hr 1mM HU, 1 hr Idu)	WT HU(A), Rif1-/- HU(B)	CldU + IdU	125	A.CldU = 4.192 B.CldU = 4.060 A. IdU = 9.506 B. IdU = 6.564	A.CldU = 0.9842 B.CldU = 0.7050 A. IdU = 2.676 B. IdU = 1.630	A.CldU = 0.095 B.CldU = 0.0705 A. IdU = 0.2599 B. IdU = 0.1630	CldU A vs B: 0.1361 IdU A vs B: <0.0001	125	A.CldU = 3.996 B.CldU = 4.260 A. IdU = 9.164 B. IdU = 7.041	A.CldU = 0.483 B.CldU = 0.605 A. IdU = 1.574 B. IdU = 0.530	A.CldU = 0.091 B.CldU = 0.065 A. IdU = 0.1598 B. IdU = 0.2632	CldU A vs B: 0.2469 IdU A vs B: <0.0001	125	A.CldU = 4.529 B.CldU = 3.960 A. IdU = 9.746 B. IdU = 6.148	A.CldU = 0.847 B.CldU = 0.543 A. IdU = 1.586 B. IdU = 0.432	A.CldU = 0.069 B.CldU = 0.080 A. IdU = 0.1653 B. IdU = 0.2489	CldU A vs B: 0.3614 IdU A vs B: <0.0001
p-values for all the experiments were obtained from Kruskal -Wallis ANNOVA with Benjamini-Hochberg post test, except in experiment numbers- 13, 15, 18 and 20, where Mann-Whitney test was done for pairwise comparisons.
SD: Standard deviation; SEM: Standard error of mean.
