# Supplementary material for: RIF1 promotes replication fork protection and efficient restart to maintain genome stability
Source: Nat Commun. 2019 Jul 23;10:3287. doi: 10.1038/s41467-019-11246-1 (PMC6650494; doi:10.1038/s41467-019-11246-1)
Supplement: Supplementary file 8 — Source Data [file 41467_2019_11246_MOESM8_ESM.xlsx]

## Sheet: Figure.4b
		Figure.4b

## Sheet: Figure. 5a
		Figure.5a

## Sheet: Figure.6a
		Figure.6a

## Sheet: Supplimentary Figure.1b
							Supplimentary Figure.1b

## Sheet: Supplimentary Figure.2a
								Supplimentary Figure.2a

## Sheet: Supplementary Figure.2b
		Supplementary Figure.2b

## Sheet: Supplimentary Figure.2e
								Supplimentary Figure.2e

## Sheet: Supplementary Figure.3c
			Supplementary Figure.3c

## Sheet: Supplimentary Figure.3f
								Supplimentary Figure.3f

## Sheet: Supplimentary Figure.3g
								Supplimentary Figure.3g

[truncated: 3 more sheets: Supplimentary Figure.4c, Supplementary Figure.6a, Supplementary Figure.6c]
